# Supplementary material for: Effects of palmitate on genome-wide mRNA expression and DNA methylation patterns in human pancreatic islets
Source: BMC Med. 2014 Jun 23;12:103. doi: 10.1186/1741-7015-12-103 (PMC4065864; doi:10.1186/1741-7015-12-103)
Supplement: Additional file 2: Table S2 — Differentially expressed genes in human islets exposed to palmitate compared with the control (q <0.05). [file 1741-7015-12-103-S2.xls]

## Sheet: Sheet1
Supplementary Table 2: Differentially expressed genes in human islets exposed to palmitate compared with the control condition (q <0.05).
Probe set ID	Gene symbol	mRNA accession number	Chromosome	Control mean ± sd	Palmitate mean ± sd	P-value	q-value
8002347	AARS	NM_001605	chr16	1,220.0 ± 182.4	1,398.3 ± 208.5	0.00171	0.0326
8008454	ABCC3	NM_003786	chr17	322.1 ± 134.4	270.6 ± 124.6	0.00073	0.0204
7972297	ABCC4	NM_005845	chr13	134.7 ± 38.6	116.9 ± 30.4	0.00342	0.0489
7903119	ABCD3	NM_002858	chr1	1,915.1 ± 216.9	1,688.9 ± 229.0	0.00024	0.0133
7985809	ABHD2	NM_007011	chr15	1,119.7 ± 194.0	892.7 ± 109.7	0.00024	0.0133
7936463	ABLIM1	NM_002313	chr10	494.1 ± 130.0	427.5 ± 97.7	0.00024	0.0133
7902367	ACADM	NM_000016	chr1	1,383.4 ± 184.6	1,250.6 ± 185.8	0.00073	0.0204
7939494	ACCSL	NM_001031854	chr11	14.9 ± 2.0	17.4 ± 2.4	0.00342	0.0489
8171449	ACE2	NM_021804	chrX	95.8 ± 43.5	49.5 ± 15.1	0.00024	0.0133
8154733	ACO1	NM_002197	chr9	1,279.2 ± 125.5	1,138.3 ± 80.2	0.00122	0.0267
8018558	ACOX1	NM_004035	chr17	500.0 ± 51.1	422.8 ± 71.2	0.00049	0.0169
8034304	ACP5	NM_001111035	chr19	226.2 ± 96.9	180.4 ± 64.1	0.00073	0.0204
8008321	ACSF2	NM_025149	chr17	75.7 ± 25.5	61.7 ± 24.6	0.00171	0.0326
8103951	ACSL1	NM_001995	chr4	720.6 ± 155.0	918.6 ± 247.0	0.00024	0.0133
7993756	ACSM3	NM_005622	chr16	100.1 ± 24.2	81.1 ± 22.3	0.00244	0.0405
8065444	ACSS1	NM_032501	chr20	103.9 ± 27.8	82.7 ± 19.8	0.00342	0.0489
8062041	ACSS2	NM_018677	chr20	235.6 ± 51.8	192.8 ± 44.5	0.00049	0.0169
7957386	ACSS3	NM_024560	chr12	141.6 ± 57.9	105.4 ± 44.3	0.00024	0.0133
8028524	ACTN4	NM_004924	chr19	2,694.2 ± 513.4	2,483.8 ± 477.6	0.00122	0.0267
8042337	ACTR2	NM_001005386	chr2	3,136.7 ± 199.1	2,859.3 ± 213.1	0.00024	0.0133
8044686	ACTR3	NM_005721	chr2	2,424.5 ± 195.1	2,241.7 ± 228.8	0.00049	0.0169
7955535	ACVR1B	NM_004302	chr12	287.8 ± 35.3	251.1 ± 34.5	0.00049	0.0169
8045587	ACVR2A	NM_001616	chr2	317.9 ± 46.3	279.7 ± 47.3	0.00049	0.0169
7989224	ADAM10	NM_001110	chr15	1,938.4 ± 239.3	1,720.9 ± 162.3	0.00024	0.0133
8115490	ADAM19	NM_033274	chr5	46.1 ± 8.8	38.4 ± 4.8	0.00171	0.0326
8145293	ADAM28	NM_014265	chr8	96.6 ± 48.4	66.5 ± 28.9	0.00024	0.0133
8146000	ADAM9	NM_003816	chr8	3,380.2 ± 593.6	2,896.2 ± 573.8	0.00024	0.0133
8111387	ADAMTS12	NM_030955	chr5	163.0 ± 84.2	108.9 ± 40.9	0.00024	0.0133
8069689	ADAMTS5	NM_007038	chr21	42.9 ± 8.1	51.6 ± 12.0	0.00122	0.0267
7920531	ADAR	NM_001111	chr1	585.3 ± 80.8	544.2 ± 78.2	0.00122	0.0267
8104394	ADCY2	NM_020546	chr5	75.6 ± 10.1	116.1 ± 31.0	0.00024	0.0133
8019851	ADCYAP1	NM_001099733	chr18	511.8 ± 274.8	620.4 ± 225.8	0.00342	0.0489
7930380	ADD3	NM_016824	chr10	417.9 ± 57.4	337.1 ± 51.4	0.00024	0.0133
8160297	ADFP	NM_001122	chr9	392.4 ± 200.1	762.9 ± 577.3	0.00024	0.0133
8101874	ADH1A	NM_000667	chr4	50.9 ± 24.1	27.1 ± 12.0	0.00024	0.0133
8101893	ADH1C	NM_000669	chr4	823.8 ± 533.6	305.9 ± 233.7	0.00024	0.0133
8101844	ADH5	NM_000671	chr4	515.7 ± 29.6	462.2 ± 31.8	0.00073	0.0204
8101862	ADH6	NM_001102470	chr4	16.1 ± 2.6	13.4 ± 2.4	0.00342	0.0489
8050071	ADI1	NM_018269	chr2	269.4 ± 55.2	204.0 ± 41.3	0.00024	0.0133
7938390	ADM	NM_001124	chr11	306.1 ± 136.2	592.8 ± 468.5	0.00122	0.0267
8067011	ADNP	NM_015339	chr20	337.9 ± 32.5	303.4 ± 31.1	0.00244	0.0405
7985767	AEN	NM_022767	chr15	166.5 ± 8.5	195.4 ± 22.0	0.00244	0.0405
8010248	AFMID	NM_001010982	chr17	121.0 ± 31.7	99.6 ± 28.7	0.00122	0.0267
7903239	AGL	NM_000028	chr1	225.5 ± 26.9	192.4 ± 39.0	0.00024	0.0133
8138392	AGR3	NM_176813	chr7	33.7 ± 14.2	24.3 ± 12.7	0.00122	0.0267
7924987	AGT	NM_000029	chr1	266.6 ± 104.2	230.5 ± 104.6	0.00073	0.0204
7903803	AHCYL1	NM_006621	chr1	2,117.7 ± 294.9	1,899.7 ± 261.5	0.00024	0.0133
8131614	AHR	NM_001621	chr7	708.9 ± 174.4	605.3 ± 156.9	0.00024	0.0133
7934101	AIFM2	NM_032797	chr10	117.8 ± 19.1	134.9 ± 21.9	0.00244	0.0405
8121277	AIM1	NM_001624	chr6	114.0 ± 37.1	96.5 ± 36.7	0.00171	0.0326
7941927	AIP	NM_003977	chr11	309.3 ± 22.9	329.2 ± 25.4	0.00342	0.0489
8159945	AK3	NM_016282	chr9	733.5 ± 70.9	678.7 ± 85.2	0.00244	0.0405
8008664	AKAP1	NM_003488	chr17	157.2 ± 13.1	145.5 ± 16.0	0.00122	0.0267
8134122	AKAP9	NM_005751	chr7	226.1 ± 40.3	204.2 ± 37.2	0.00342	0.0489
8136336	AKR1B10	NM_020299	chr7	1,453.9 ± 633.4	1,031.1 ± 565.4	0.00342	0.0489
7931832	AKR1C2	NM_001354	chr10	2,669.5 ± 946.1	2,107.6 ± 776.2	0.00342	0.0489
7925929	AKR1C3	NM_003739	chr10	3,642.9 ± 894.2	2,875.4 ± 903.0	0.00073	0.0204
8036840	AKT2	NM_001626	chr19	222.2 ± 31.8	200.0 ± 21.6	0.00122	0.0267
8095628	ALB	NM_000477	chr4	2,647.2 ± 1,479.3	1,986.9 ± 1,467.5	0.00073	0.0204
7986446	ALDH1A3	NM_000693	chr15	624.8 ± 244.8	396.3 ± 203.3	0.00024	0.0133
7958784	ALDH2	NM_000690	chr12	576.7 ± 111.4	471.0 ± 81.0	0.00024	0.0133
8005638	ALDH3A2	NM_001031806	chr17	946.9 ± 254.3	782.8 ± 227.5	0.00024	0.0133
8113773	ALDH7A1	NM_001182	chr5	598.4 ± 53.9	509.0 ± 96.2	0.00073	0.0204
8162884	ALDOB	NM_000035	chr9	1,501.6 ± 783.6	1,075.1 ± 730.0	0.00122	0.0267
7901915	ALG6	NM_013339	chr1	154.8 ± 21.4	125.4 ± 21.7	0.00073	0.0204
8005399	ALKBH5	NM_017758	chr17	417.5 ± 39.8	457.9 ± 43.2	0.00342	0.0489
7968344	ALOX5AP	NM_001629	chr13	127.0 ± 56.7	100.2 ± 42.1	0.00049	0.0169
8111430	AMACR	NM_014324	chr5	389.2 ± 111.2	315.5 ± 91.9	0.00049	0.0169
8163535	AMBP	NM_001633	chr9	707.2 ± 453.2	481.4 ± 333.4	0.00073	0.0204
8121489	AMD1	NM_001634	chr6	828.9 ± 84.2	767.1 ± 75.1	0.00122	0.0267
7903425	AMY1A	NM_004038	chr1	755.4 ± 1,014.4	597.6 ± 910.0	0.00073	0.0204
7903440	AMY1A	NM_004038	chr1	755.4 ± 1,014.4	597.6 ± 910.0	0.00073	0.0204
7918134	AMY1A	NM_004038	chr1	755.4 ± 1,014.4	597.6 ± 910.0	0.00073	0.0204
7903414	AMY2A	NM_000699	chr1	1,065.8 ± 1,454.3	842.5 ± 1,305.8	0.00024	0.0133
7922598	ANGPTL1	NM_004673	chr1	26.4 ± 6.6	20.8 ± 4.1	0.00171	0.0326
8025402	ANGPTL4	NM_139314	chr19	176.2 ± 109.0	270.4 ± 181.2	0.00122	0.0267
7933772	ANK3	NM_020987	chr10	69.4 ± 14.4	56.3 ± 11.2	0.00049	0.0169
7958600	ANKRD13A	NM_033121	chr12	455.6 ± 68.8	386.4 ± 73.2	0.00024	0.0133
8098604	ANKRD37	NM_181726	chr4	110.2 ± 43.6	140.9 ± 49.9	0.00122	0.0267
8107992	ANKRD43	NM_175873	chr5	144.6 ± 16.9	157.2 ± 17.9	0.00122	0.0267
8102720	ANKRD50	NM_020337	chr4	228.8 ± 36.3	183.4 ± 35.7	0.00024	0.0133
8132318	ANLN	NM_018685	chr7	61.1 ± 25.0	31.8 ± 11.0	0.00024	0.0133
8086467	ANO10	NM_018075	chr3	497.6 ± 62.9	576.4 ± 81.1	0.00342	0.0489
7991335	ANPEP	NM_001150	chr15	698.8 ± 353.2	545.5 ± 343.0	0.00122	0.0267
8042439	ANTXR1	NM_032208	chr2	214.1 ± 99.9	167.6 ± 67.5	0.00049	0.0169
8101260	ANTXR2	NM_058172	chr4	140.3 ± 32.6	112.5 ± 34.5	0.00244	0.0405
8042468	ANXA4	NM_001153	chr2	4,765.6 ± 1,166.0	3,359.7 ± 1,244.1	0.00024	0.0133
7905283	ANXA9	NM_003568	chr1	212.8 ± 100.3	137.0 ± 75.4	0.00024	0.0133
8034084	AP1M2	NM_005498	chr19	386.9 ± 61.7	357.2 ± 53.2	0.00122	0.0267
8107421	AP3S1	NM_001284	chr5	237.2 ± 28.6	209.2 ± 26.9	0.00244	0.0405
7906458	APCS	NM_001639	chr1	520.7 ± 273.7	312.2 ± 233.7	0.00024	0.0133
8073068	APOBEC3C	NM_014508	chr22	126.1 ± 25.1	107.6 ± 24.8	0.00342	0.0489
8069644	APP	NM_000484	chr21	4,817.9 ± 272.4	4,515.4 ± 286.5	0.00024	0.0133
8132118	AQP1	NM_198098	chr7	674.3 ± 409.1	459.9 ± 421.5	0.00171	0.0326
7910229	ARF1	NM_001024226	chr1	2,529.1 ± 121.1	2,628.0 ± 127.6	0.00122	0.0267
8064042	ARFGAP1	NM_175609	chr20	103.6 ± 7.9	110.9 ± 8.9	0.00244	0.0405
7975268	ARG2	NM_001172	chr14	331.4 ± 163.6	436.4 ± 198.9	0.00171	0.0326
7982358	ARHGAP11A	NM_014783	chr15	81.4 ± 24.7	58.5 ± 17.8	0.00073	0.0204
8108873	ARHGAP26	NM_015071	chr5	164.9 ± 32.5	135.4 ± 32.8	0.00024	0.0133
8019263	ARHGDIA	NM_004309	chr17	455.5 ± 44.6	484.1 ± 46.1	0.00122	0.0267
7944560	ARHGEF12	NM_015313	chr11	1,045.2 ± 154.2	911.7 ± 167.7	0.00024	0.0133
8025142	ARHGEF18	NM_001130955	chr19	206.0 ± 39.5	192.7 ± 40.3	0.00049	0.0169
8088247	ARHGEF3	NM_001128615	chr3	394.8 ± 100.2	328.5 ± 99.9	0.00244	0.0405
7955019	ARID2	NM_152641	chr12	218.2 ± 20.7	189.3 ± 25.8	0.00049	0.0169
7927732	ARID5B	NM_032199	chr10	408.8 ± 52.4	495.3 ± 86.6	0.00244	0.0405
7999834	ARL6IP1	NM_015161	chr16	4,582.0 ± 610.2	4,119.8 ± 360.1	0.00171	0.0326
8080926	ARL6IP5	NM_006407	chr3	3,148.3 ± 229.4	2,819.0 ± 313.9	0.00122	0.0267
8080084	ARMET	NM_006010	chr3	1,246.9 ± 105.9	1,521.7 ± 128.4	0.00024	0.0133
7919825	ARNT	NM_001668	chr1	439.5 ± 37.7	404.0 ± 42.8	0.00049	0.0169
7950473	ARRB1	NM_004041	chr11	165.2 ± 21.6	140.2 ± 21.3	0.00049	0.0169
7986350	ARRDC4	NM_183376	chr15	506.3 ± 147.6	380.9 ± 119.1	0.00122	0.0267
8149534	ASAH1	NM_004315	chr8	2,772.5 ± 351.5	2,517.6 ± 434.2	0.00171	0.0326
8171392	ASB9	NM_024087	chrX	174.5 ± 99.1	96.7 ± 52.8	0.00024	0.0133
7958051	ASCL1	NM_004316	chr12	98.0 ± 46.6	144.5 ± 89.5	0.00244	0.0405
8034772	ASF1B	NM_018154	chr19	48.9 ± 5.0	41.8 ± 6.2	0.00171	0.0326
7920766	ASH1L	NM_018489	chr1	439.6 ± 57.9	393.2 ± 58.8	0.00122	0.0267
8145894	ASH2L	NM_004674	chr8	939.7 ± 85.1	861.8 ± 93.0	0.00122	0.0267
8177011	ASMTL	NM_004192	chrY	116.1 ± 11.9	125.7 ± 10.7	0.00171	0.0326
8141150	ASNS	NM_133436	chr7	565.6 ± 97.8	706.1 ± 188.1	0.00244	0.0405
7994675	ASPHD1	NM_181718	chr16	107.5 ± 16.8	124.9 ± 22.5	0.00024	0.0133
7923086	ASPM	NM_018136	chr1	19.9 ± 5.0	14.4 ± 2.7	0.00073	0.0204
7940643	ASRGL1	NM_001083926	chr11	290.9 ± 40.8	232.2 ± 32.9	0.00073	0.0204
8158671	ASS1	NM_000050	chr9	646.0 ± 215.8	500.8 ± 167.4	0.00171	0.0326
8152668	ATAD2	NM_014109	chr8	114.5 ± 19.6	87.5 ± 18.2	0.00049	0.0169
8016387	ATAD4	NM_024320	chr17	93.9 ± 34.0	60.0 ± 28.2	0.00024	0.0133
7909610	ATF3	NM_001040619	chr1	67.7 ± 16.3	112.6 ± 41.9	0.00024	0.0133
7954104	ATF7IP	NM_018179	chr12	403.3 ± 44.6	343.0 ± 49.7	0.00049	0.0169
7981192	ATG2B	NM_018036	chr14	330.8 ± 46.4	278.6 ± 38.0	0.00024	0.0133
8115623	ATP10B	NM_025153	chr5	240.0 ± 113.5	187.1 ± 106.4	0.00024	0.0133
7970162	ATP11A	NM_015205	chr13	184.9 ± 37.8	153.7 ± 35.7	0.00171	0.0326
8175492	ATP11C	NM_173694	chrX	95.6 ± 24.0	80.0 ± 18.0	0.00049	0.0169
8092800	ATP13A4	NM_032279	chr3	95.7 ± 35.0	74.7 ± 31.0	0.00024	0.0133
7904254	ATP1A1	NM_000701	chr1	4,681.5 ± 695.3	3,899.0 ± 685.4	0.00024	0.0133
7907160	ATP1B1	NM_001677	chr1	3,271.9 ± 327.3	3,061.5 ± 366.3	0.00342	0.0489
8098762	ATP5I	NM_007100	chr4	702.1 ± 54.9	782.0 ± 61.4	0.00024	0.0133
7900922	ATP6V0B	NM_004047	chr1	1,017.7 ± 154.6	1,132.1 ± 161.0	0.00024	0.0133
8110022	ATP6V0E1	NM_003945	chr5	2,813.3 ± 160.9	2,687.0 ± 180.6	0.00342	0.0489
8168472	ATP7A	NM_000052	chrX	198.0 ± 23.2	172.2 ± 33.9	0.00244	0.0405
8023497	ATP8B1	NM_005603	chr18	660.2 ± 207.1	496.4 ± 178.6	0.00024	0.0133
8091190	ATR	NM_001184	chr3	151.9 ± 20.0	134.5 ± 22.5	0.00073	0.0204
8173673	ATRX	NM_000489	chrX	439.2 ± 71.1	394.4 ± 70.0	0.00049	0.0169
7964575	AVIL	AK022448	chr12	34.9 ± 8.2	29.5 ± 5.5	0.00244	0.0405
7983360	B2M	NM_004048	chr15	5,372.3 ± 635.7	4,947.1 ± 759.7	0.00171	0.0326
8068633	B3GALT5	NM_033171	chr21	65.6 ± 18.5	45.9 ± 7.2	0.00024	0.0133
8042211	B3GNT2	NM_006577	chr2	425.7 ± 55.0	355.2 ± 65.4	0.00024	0.0133
7921806	B4GALT3	NM_003779	chr1	339.2 ± 26.4	370.3 ± 22.9	0.00342	0.0489
8066939	B4GALT5	NM_004776	chr20	639.7 ± 143.1	531.3 ± 168.9	0.00073	0.0204
7951910	BACE1	NM_012104	chr11	253.9 ± 45.3	226.3 ± 44.2	0.00073	0.0204
8058695	BARD1	NM_000465	chr2	84.5 ± 25.9	68.5 ± 20.7	0.00244	0.0405
8001507	BBS2	NM_031885	chr16	477.7 ± 118.4	421.0 ± 103.7	0.00024	0.0133
7918694	BCL2L15	NM_001010922	chr1	169.9 ± 63.6	116.6 ± 41.8	0.00024	0.0133
7943867	BCO2	NM_031938	chr11	80.6 ± 14.5	68.9 ± 17.6	0.00342	0.0489
8071516	BCR	NM_004327	chr22	92.0 ± 8.7	84.7 ± 9.6	0.00342	0.0489
8102065	BDH2	NM_020139	chr4	41.2 ± 10.8	32.8 ± 9.6	0.00244	0.0405
7976560	BDKRB2	NM_000623	chr14	147.3 ± 33.5	123.6 ± 25.2	0.00049	0.0169
7940582	BEST1	NM_004183	chr11	33.0 ± 2.9	43.4 ± 10.1	0.00122	0.0267
7945349	BET1L	NM_016526	chr11	156.7 ± 15.4	182.5 ± 19.6	0.00024	0.0133
8169009	BEX4	NM_001080425	chrX	938.7 ± 209.7	1,030.2 ± 225.6	0.00073	0.0204
8174141	BEX5	NM_001012978	chrX	231.7 ± 49.2	280.2 ± 63.0	0.00122	0.0267
8170648	BGN	NM_001711	chrX	472.3 ± 232.4	374.8 ± 151.2	0.00171	0.0326
7927681	BICC1	NM_001080512	chr10	464.7 ± 189.0	351.0 ± 149.7	0.00024	0.0133
8041283	BIRC6	NM_016252	chr2	360.2 ± 58.7	316.0 ± 48.8	0.00171	0.0326
8036913	BLVRB	NM_000713	chr19	179.1 ± 55.8	208.5 ± 66.3	0.00244	0.0405
7987454	BMF	NM_001003940	chr15	126.6 ± 27.3	104.1 ± 13.6	0.00122	0.0267
8096004	BMP2K	NM_198892	chr4	190.0 ± 24.8	164.8 ± 32.3	0.00049	0.0169
7900340	BMP8A	NM_181809	chr1	144.5 ± 30.4	120.2 ± 19.6	0.00171	0.0326
7928855	BMPR1A	NM_004329	chr10	675.8 ± 67.7	618.1 ± 101.2	0.00244	0.0405
8075600	BPIL2	NM_174932	chr22	72.9 ± 47.8	206.0 ± 159.0	0.00024	0.0133
7924388	BPNT1	NM_006085	chr1	374.8 ± 48.9	326.1 ± 37.5	0.00024	0.0133
8164995	BRD3	NM_007371	chr9	216.0 ± 11.8	199.7 ± 12.6	0.00122	0.0267
8114365	BRD8	NM_139199	chr5	186.5 ± 19.9	164.2 ± 17.6	0.00073	0.0204
7959777	BRI3BP	NM_080626	chr12	247.9 ± 34.0	222.2 ± 37.3	0.00342	0.0489
8069565	BTG3	NM_001130914	chr21	624.4 ± 128.5	695.0 ± 101.1	0.00342	0.0489
7936419	C10orf118	NM_018017	chr10	587.2 ± 90.2	525.6 ± 99.5	0.00342	0.0489
7930162	C10orf26	NM_017787	chr10	234.3 ± 37.5	204.5 ± 27.2	0.00244	0.0405
7933488	C10orf72	NM_001031746	chr10	93.9 ± 34.5	77.2 ± 22.7	0.00342	0.0489
7948606	C11orf10	NM_014206	chr11	1,374.1 ± 212.5	1,622.1 ± 246.5	0.00049	0.0169
7943162	C11orf54	BC012298	chr11	770.8 ± 161.3	677.3 ± 130.1	0.00024	0.0133
7940790	C11orf84	BC056402	chr11	96.4 ± 8.6	105.1 ± 10.3	0.00342	0.0489
7961413	C12orf36	BC101220	chr12	46.3 ± 53.1	27.1 ± 25.4	0.00342	0.0489
7958031	C12orf48	NM_017915	chr12	11.3 ± 1.6	8.9 ± 1.3	0.00073	0.0204
7953564	C12orf57	NM_138425	chr12	551.3 ± 88.2	651.5 ± 95.3	0.00024	0.0133
7980309	C14orf1	NM_007176	chr14	711.0 ± 76.2	634.9 ± 50.6	0.00073	0.0204
7974542	C14orf101	NM_017799	chr14	307.5 ± 60.4	270.1 ± 71.0	0.00342	0.0489
7976571	C14orf129	NM_016472	chr14	480.6 ± 68.0	414.2 ± 61.1	0.00024	0.0133
7976216	C14orf159	NM_001102366	chr14	135.8 ± 28.2	119.3 ± 28.9	0.00342	0.0489
7987172	C15orf24	NM_020154	chr15	900.8 ± 102.7	943.5 ± 99.0	0.00342	0.0489
8002072	C16orf48	NM_032140	chr16	93.4 ± 10.0	102.8 ± 9.4	0.00049	0.0169
7996403	C16orf70	NM_025187	chr16	171.8 ± 25.9	153.5 ± 18.9	0.00171	0.0326
7999903	C16orf88	BC117562	chr16	324.0 ± 73.2	290.1 ± 56.5	0.00171	0.0326
8005191	C17orf45	NR_027162	chr17	1,580.9 ± 156.5	1,787.0 ± 218.8	0.00049	0.0169
8022941	C18orf10	NM_015476	chr18	340.3 ± 70.2	297.6 ± 74.6	0.00122	0.0267
8032863	C19orf10	NM_019107	chr19	791.9 ± 86.6	981.6 ± 106.6	0.00024	0.0133
8032127	C19orf22	NM_138774	chr19	335.0 ± 22.9	369.9 ± 34.8	0.00122	0.0267
8024888	C19orf30	NR_027148	chr19	485.6 ± 172.6	742.8 ± 235.8	0.00024	0.0133
8027018	C19orf50	BC001080	chr19	286.6 ± 34.0	319.9 ± 35.6	0.00122	0.0267
7905464	C1orf230	NM_001144956	chr1	33.1 ± 6.5	38.7 ± 9.3	0.00049	0.0169
7920492	C1orf43	NM_001098616	chr1	1,613.2 ± 89.0	1,834.2 ± 144.8	0.00049	0.0169
7909931	C1orf58	NM_144695	chr1	1,471.1 ± 151.9	1,320.2 ± 153.7	0.00024	0.0133
7898805	C1QB	NM_000491	chr1	84.1 ± 22.2	66.9 ± 16.2	0.00171	0.0326
7898799	C1QC	NM_001114101	chr1	101.4 ± 28.7	79.8 ± 19.6	0.00122	0.0267
8005733	C20orf191	NR_003678	chr17	170.6 ± 19.6	145.3 ± 17.7	0.00122	0.0267
8064108	C20orf195	BC000912	chr20	71.5 ± 7.0	81.4 ± 10.7	0.00122	0.0267
8063337	C20orf199	NR_003605	chr20	512.3 ± 138.3	659.0 ± 177.7	0.00024	0.0133
8061272	C20orf26	BC028708	chr20	36.7 ± 9.4	45.4 ± 16.6	0.00342	0.0489
8065433	C20orf3	NM_020531	chr20	744.6 ± 113.4	696.1 ± 121.7	0.00342	0.0489
8065280	C20orf74	NM_020343	chr20	363.2 ± 54.7	303.0 ± 36.5	0.00049	0.0169
8075009	C22orf13	NM_031444	chr22	302.3 ± 50.9	281.7 ± 48.4	0.00073	0.0204
8075555	C22orf42	NM_001010859	chr22	189.5 ± 84.5	234.9 ± 104.0	0.00244	0.0405
8040698	C2orf18	NM_017877	chr2	210.6 ± 20.5	228.7 ± 16.0	0.00122	0.0267
8059716	C2orf52	ENST00000313064	chr2	26.4 ± 3.3	33.9 ± 8.2	0.00171	0.0326
8033257	C3	NM_000064	chr19	1,514.4 ± 722.5	1,268.7 ± 692.4	0.00122	0.0267
7960874	C3AR1	NM_004054	chr12	53.0 ± 16.8	42.5 ± 12.7	0.00342	0.0489
8090567	C3orf25	BC066975	chr3	34.9 ± 5.4	43.4 ± 9.3	0.00049	0.0169
8086462	C3orf39	NM_032806	chr3	78.6 ± 9.6	85.9 ± 6.8	0.00342	0.0489
8092765	C3orf59	NM_178496	chr3	291.0 ± 55.6	256.7 ± 51.9	0.00049	0.0169
7909318	C4BPA	NM_000715	chr1	246.3 ± 264.9	170.8 ± 156.1	0.00024	0.0133
8103415	C4orf18	NM_001128424	chr4	139.6 ± 48.3	93.4 ± 30.1	0.00073	0.0204
8094550	C4orf19	NM_001104629	chr4	180.0 ± 41.5	147.7 ± 31.9	0.00049	0.0169
8113504	C5orf13	NM_004772	chr5	300.1 ± 91.9	209.8 ± 55.8	0.00049	0.0169
8107321	C5orf26	AB048207	chr5	617.7 ± 152.3	751.9 ± 266.3	0.00073	0.0204
8106999	C5orf27	NR_026936	chr5	34.1 ± 4.8	40.8 ± 6.7	0.00073	0.0204
8115487	C5orf40	NM_001001343	chr5	35.3 ± 5.3	42.4 ± 4.3	0.00244	0.0405
8111864	C6	NM_001115131	chr5	79.3 ± 40.1	53.0 ± 40.8	0.00024	0.0133
8125818	C6orf1	NM_178508	chr6	134.3 ± 17.2	164.8 ± 16.4	0.00171	0.0326
8126095	C6orf129	NM_138493	chr6	58.6 ± 9.0	74.8 ± 9.3	0.00024	0.0133
8121002	C6orf162	NM_001042493	chr6	447.8 ± 59.1	398.2 ± 64.4	0.00342	0.0489
8121911	C6orf173	NM_001012507	chr6	28.7 ± 7.0	24.0 ± 4.6	0.00342	0.0489
8125072	C6orf27	NM_025258	chr6	116.3 ± 24.8	145.1 ± 33.3	0.00049	0.0169
8137219	C7orf29	NM_138434	chr7	78.1 ± 22.4	59.7 ± 11.5	0.00122	0.0267
8135915	C7orf68	NM_013332	chr7	145.6 ± 131.5	341.9 ± 350.3	0.00342	0.0489
8147543	C8orf47	BC062359	chr8	164.1 ± 26.1	139.5 ± 17.8	0.00171	0.0326
8152252	C8orf56	NR_027071	chr8	22.1 ± 1.9	25.3 ± 3.5	0.00171	0.0326
8160036	C9orf123	NM_033428	chr9	268.7 ± 21.4	299.2 ± 26.3	0.00342	0.0489
8162132	C9orf153	NM_001010907	chr9	7.5 ± 0.9	8.7 ± 0.9	0.00244	0.0405
8160805	C9orf25	NM_147202	chr9	98.0 ± 8.8	111.5 ± 11.2	0.00024	0.0133
8163086	C9orf5	NM_032012	chr9	965.6 ± 74.8	840.0 ± 62.4	0.00024	0.0133
8164596	C9orf78	NM_016520	chr9	451.7 ± 45.8	405.7 ± 54.1	0.00049	0.0169
8147132	CA2	NM_000067	chr8	212.9 ± 61.8	162.4 ± 58.9	0.00073	0.0204
7963721	CALCOCO1	NM_020898	chr12	324.0 ± 36.2	282.2 ± 33.2	0.00122	0.0267
7989968	CALML4	NM_033429	chr15	108.1 ± 36.8	73.8 ± 15.0	0.00024	0.0133
7913237	CAMK2N1	NM_018584	chr1	1,134.0 ± 260.3	1,030.1 ± 237.0	0.00024	0.0133
7956910	CAND1	NM_018448	chr12	909.4 ± 96.8	847.4 ± 101.3	0.00244	0.0405
7900382	CAP1	NM_006367	chr1	2,501.3 ± 226.4	2,400.8 ± 201.6	0.00122	0.0267
8174527	CAPN6	NM_014289	chrX	119.0 ± 35.2	100.6 ± 36.8	0.00122	0.0267
7939242	CAPRIN1	NM_005898	chr11	1,904.8 ± 115.3	1,720.8 ± 128.4	0.00024	0.0133
8105077	CARD6	NM_032587	chr5	111.2 ± 35.4	80.2 ± 26.2	0.00024	0.0133
7945803	CARS	NM_001014438	chr11	321.5 ± 39.5	371.7 ± 47.0	0.00122	0.0267
7982757	CASC5	NM_170589	chr15	22.3 ± 4.2	16.4 ± 2.2	0.00024	0.0133
8172158	CASK	NM_003688	chrX	455.0 ± 56.0	412.7 ± 62.8	0.00171	0.0326
7951397	CASP1	NM_033292	chr11	62.0 ± 22.2	44.0 ± 13.9	0.00244	0.0405
7951385	CASP5	NM_004347	chr11	29.7 ± 13.3	20.2 ± 8.0	0.00122	0.0267
8102311	CASP6	NM_001226	chr4	288.9 ± 54.8	239.8 ± 56.4	0.00024	0.0133
7939298	CAT	NM_001752	chr11	425.0 ± 44.8	383.0 ± 33.3	0.00024	0.0133
8135587	CAV2	NM_001233	chr7	713.6 ± 235.7	574.2 ± 228.2	0.00122	0.0267
8103622	CBR4	NM_032783	chr4	483.1 ± 70.9	391.5 ± 98.7	0.00024	0.0133
8131949	CBX3	NM_016587	chr7	472.2 ± 51.5	441.6 ± 45.6	0.00122	0.0267
7927889	CCAR1	NM_018237	chr10	408.9 ± 39.9	356.1 ± 41.1	0.00244	0.0405
8021685	CCDC102B	NM_001093729	chr18	79.8 ± 30.1	52.5 ± 23.8	0.00122	0.0267
8155073	CCDC107	NM_174923	chr9	182.9 ± 19.8	205.8 ± 23.9	0.00171	0.0326
8026895	CCDC124	NM_138442	chr19	304.1 ± 32.7	332.4 ± 31.0	0.00122	0.0267
8131871	CCDC126	NM_138771	chr7	354.5 ± 51.1	314.4 ± 42.9	0.00024	0.0133
8099670	CCDC149	NM_001130726	chr4	118.3 ± 10.4	134.5 ± 9.0	0.00049	0.0169
7933760	CCDC6	NM_005436	chr10	610.5 ± 59.6	553.1 ± 67.8	0.00024	0.0133
8115261	CCDC69	NM_015621	chr5	48.1 ± 11.2	41.1 ± 6.7	0.00171	0.0326
7899346	CCDC72	NM_015933	chr1	607.8 ± 52.1	659.2 ± 62.1	0.00171	0.0326
8029894	CCDC9	NM_015603	chr19	123.0 ± 12.4	145.1 ± 17.1	0.00024	0.0133
8102643	CCNA2	NM_001237	chr4	89.1 ± 21.8	61.6 ± 11.4	0.00024	0.0133
8105828	CCNB1	NM_031966	chr5	163.6 ± 38.1	114.4 ± 21.3	0.00024	0.0133
7983969	CCNB2	NM_004701	chr15	40.5 ± 14.1	25.5 ± 10.5	0.00122	0.0267
8027402	CCNE1	NM_001238	chr19	62.6 ± 9.7	50.6 ± 10.1	0.00342	0.0489
8086600	CCR1	NM_001295	chr3	25.3 ± 5.6	20.6 ± 2.5	0.00342	0.0489
8122334	CCRL1	NM_178445	chr6	167.3 ± 74.5	106.8 ± 48.8	0.00024	0.0133
7941685	CCS	NM_005125	chr11	139.0 ± 20.6	153.3 ± 14.2	0.00244	0.0405
7960794	CD163	NM_004244	chr12	48.1 ± 14.9	33.7 ± 12.0	0.00024	0.0133
8089568	CD200R1	NM_138806	chr3	9.0 ± 1.1	10.1 ± 0.8	0.00342	0.0489
8025301	CD209	NR_026692	chr19	26.6 ± 6.5	33.2 ± 6.9	0.00342	0.0489
8177222	CD24	NM_013230	chrY	3,005.3 ± 734.7	2,539.8 ± 602.8	0.00244	0.0405
7949588	CD248	NM_020404	chr11	134.2 ± 74.8	85.7 ± 24.8	0.00049	0.0169
8120102	CD2AP	NM_012120	chr6	1,048.2 ± 126.6	944.1 ± 134.8	0.00073	0.0204
7903893	CD53	NM_000560	chr1	159.1 ± 53.3	117.2 ± 39.7	0.00073	0.0204
7947425	CD59	NM_203330	chr11	4,179.1 ± 675.5	3,465.6 ± 421.3	0.00024	0.0133
8004510	CD68	NM_001251	chr17	838.7 ± 210.1	996.6 ± 227.5	0.00049	0.0169
7961075	CD69	NM_001781	chr12	10.6 ± 2.2	12.0 ± 2.3	0.00244	0.0405
8115147	CD74	NM_001025159	chr5	391.7 ± 124.7	312.1 ± 126.2	0.00122	0.0267
8116983	CD83	NM_004233	chr6	77.1 ± 7.2	87.3 ± 9.9	0.00049	0.0169
7927710	CDC2	NM_001786	chr10	24.7 ± 7.6	14.6 ± 3.7	0.00122	0.0267
8163481	CDC26	NM_139286	chr9	189.6 ± 23.3	218.7 ± 22.1	0.00049	0.0169
8121461	CDC40	NM_015891	chr6	506.3 ± 57.3	468.4 ± 57.6	0.00244	0.0405
7924773	CDC42BPA	NM_003607	chr1	489.3 ± 117.2	428.4 ± 84.3	0.00073	0.0204
8072817	CDC42EP1	NM_152243	chr22	242.2 ± 84.3	208.7 ± 77.3	0.00073	0.0204
8145418	CDCA2	NM_152562	chr8	24.3 ± 4.2	20.0 ± 2.2	0.00122	0.0267
7996837	CDH1	NM_004360	chr16	1,866.7 ± 218.8	1,711.5 ± 245.2	0.00122	0.0267
8001800	CDH11	NM_001797	chr16	279.1 ± 131.7	201.3 ± 83.9	0.00049	0.0169
8151795	CDH17	NM_004063	chr8	225.0 ± 162.3	98.4 ± 45.2	0.00024	0.0133
7996819	CDH3	NM_001793	chr16	123.6 ± 40.1	93.3 ± 30.2	0.00049	0.0169
8104663	CDH6	NM_004932	chr5	271.1 ± 103.5	187.1 ± 65.0	0.00122	0.0267
8000706	CDIPT	NM_006319	chr16	812.0 ± 76.5	753.2 ± 65.7	0.00122	0.0267
7967412	CDK2AP1	NM_004642	chr12	1,125.2 ± 132.0	953.3 ± 103.5	0.00049	0.0169
7949836	CDK2AP2	NM_005851	chr11	154.4 ± 21.9	181.9 ± 26.3	0.00122	0.0267
7964522	CDK4	NM_000075	chr12	464.4 ± 43.6	515.7 ± 48.0	0.00122	0.0267
8143850	CDK5	NM_004935	chr7	255.7 ± 35.6	232.3 ± 36.9	0.00122	0.0267
8158112	CDK9	NM_001261	chr9	670.6 ± 100.3	625.7 ± 74.6	0.00171	0.0326
8119088	CDKN1A	NM_078467	chr6	241.8 ± 56.2	309.6 ± 72.3	0.00049	0.0169
7945767	CDKN1C	NM_000076	chr11	394.5 ± 133.4	523.8 ± 196.4	0.00024	0.0133
8160441	CDKN2A	NM_058197	chr9	81.2 ± 12.7	99.6 ± 16.4	0.00244	0.0405
7974404	CDKN3	NM_005192	chr14	23.0 ± 3.8	19.0 ± 4.7	0.00024	0.0133
8029086	CEACAM5	NM_004363	chr19	494.3 ± 245.3	217.7 ± 98.5	0.00049	0.0169
8029098	CEACAM6	NM_002483	chr19	2,503.1 ± 1,246.7	1,269.6 ± 781.2	0.00024	0.0133
8037053	CEACAM7	NM_006890	chr19	1,643.0 ± 833.9	890.5 ± 584.0	0.00024	0.0133
8037222	CEACAM8	NM_001816	chr19	58.4 ± 11.7	46.6 ± 11.0	0.00073	0.0204
8027566	CEBPG	NM_001806	chr19	303.1 ± 35.8	377.9 ± 77.7	0.00122	0.0267
7909708	CENPF	NM_016343	chr1	27.1 ± 6.8	18.7 ± 2.6	0.00073	0.0204
8112376	CENPK	NM_022145	chr5	30.3 ± 8.6	21.7 ± 5.2	0.00024	0.0133
7997381	CENPN	NM_001100624	chr16	135.8 ± 22.4	107.9 ± 18.3	0.00244	0.0405
8050763	CENPO	ENST00000380834	chr2	272.0 ± 32.7	254.5 ± 23.6	0.00171	0.0326
8040578	CENPO	NM_024322	chr2	64.3 ± 7.5	53.9 ± 10.4	0.00073	0.0204
8020267	CEP192	NM_032142	chr18	127.8 ± 12.5	111.6 ± 12.7	0.00122	0.0267
7929334	CEP55	NM_018131	chr10	36.5 ± 11.3	24.6 ± 5.0	0.00024	0.0133
8090988	CEP70	NM_024491	chr3	282.0 ± 38.3	235.1 ± 39.9	0.00244	0.0405
7903908	CEPT1	NM_006090	chr1	930.5 ± 87.3	852.8 ± 106.0	0.00342	0.0489
8001457	CES1	NM_001025195	chr16	1,327.6 ± 803.6	913.4 ± 486.8	0.00073	0.0204
8179351	CFB	NM_001710	chr6_qbl_hap2	3,212.5 ± 1,679.4	2,642.4 ± 1,692.3	0.00049	0.0169
8178115	CFB	NM_001710	chr6_cox_hap1	2,332.5 ± 1,246.6	1,909.0 ± 1,291.4	0.00171	0.0326
8118345	CFB	NM_001710	chr6	2,318.0 ± 1,234.9	1,884.3 ± 1,259.4	0.00122	0.0267
7908459	CFH	NM_000186	chr1	183.2 ± 83.8	116.9 ± 37.7	0.00049	0.0169
8102328	CFI	NM_000204	chr4	396.5 ± 151.0	294.3 ± 134.0	0.00024	0.0133
7949496	CFL1	NM_005507	chr11	2,415.4 ± 263.4	2,218.4 ± 243.6	0.00122	0.0267
8047381	CFLAR	NM_003879	chr2	225.3 ± 54.6	202.2 ± 46.2	0.00342	0.0489
8135661	CFTR	NM_000492	chr7	1,690.9 ± 654.9	1,104.0 ± 648.8	0.00024	0.0133
7983867	CGNL1	NM_032866	chr15	103.3 ± 38.9	85.6 ± 41.1	0.00073	0.0204
7982868	CHAC1	NM_024111	chr15	102.4 ± 20.2	132.7 ± 50.5	0.00171	0.0326
8068478	CHAF1B	NM_005441	chr21	123.7 ± 34.5	104.7 ± 26.6	0.00073	0.0204
8139758	CHCHD2	NM_016139	chr7	1,072.0 ± 142.5	1,259.8 ± 224.3	0.00122	0.0267
8044491	CHCHD5	NM_032309	chr2	115.2 ± 12.0	125.7 ± 7.7	0.00244	0.0405
7960594	CHD4	NM_001273	chr12	770.2 ± 73.5	685.6 ± 57.4	0.00024	0.0133
7945014	CHEK1	NM_001274	chr11	73.8 ± 20.0	52.0 ± 16.7	0.00024	0.0133
7976322	CHGA	NM_001275	chr14	1,623.6 ± 643.7	2,240.8 ± 712.4	0.00024	0.0133
8060805	CHGB	NM_001819	chr20	4,516.7 ± 1,443.4	5,245.9 ± 1,858.1	0.00342	0.0489
7982878	CHP	NM_007236	chr15	2,001.4 ± 180.6	1,862.6 ± 167.3	0.00171	0.0326
8059244	CHPF	NM_024536	chr2	251.7 ± 51.0	319.9 ± 87.6	0.00024	0.0133
7997152	CHST4	NM_005769	chr16	123.2 ± 54.1	67.4 ± 27.9	0.00024	0.0133
8001552	CIAPIN1	NM_020313	chr16	160.9 ± 22.5	148.0 ± 21.5	0.00024	0.0133
8096663	CISD2	NM_001008388	chr4	874.5 ± 108.1	981.4 ± 79.2	0.00024	0.0133
8129937	CITED2	NM_006079	chr6	493.0 ± 101.3	856.2 ± 441.8	0.00024	0.0133
7969243	CKAP2	NM_018204	chr13	149.5 ± 25.5	109.7 ± 20.7	0.00024	0.0133
8156290	CKS2	NM_001827	chr9	137.2 ± 30.4	116.1 ± 28.4	0.00122	0.0267
8054888	CLASP1	NM_015282	chr2	325.1 ± 33.1	295.1 ± 34.1	0.00049	0.0169
7897774	CLCN6	NM_001286	chr1	167.1 ± 23.0	197.5 ± 34.0	0.00171	0.0326
7969640	CLDN10	NM_182848	chr13	446.7 ± 142.9	354.0 ± 128.7	0.00122	0.0267
8178598	CLIC1	NM_001288	chr6_cox_hap1	1,100.2 ± 210.1	1,297.2 ± 170.5	0.00024	0.0133
8125059	CLIC1	NM_001288	chr6	1,030.2 ± 194.2	1,211.2 ± 158.2	0.00024	0.0133
8179827	CLIC1	NM_001288	chr6_qbl_hap2	1,101.4 ± 211.8	1,290.2 ± 173.8	0.00024	0.0133
8126729	CLIC5	NM_001114086	chr6	34.8 ± 10.1	24.6 ± 4.3	0.00073	0.0204
8115524	CLINT1	NM_014666	chr5	1,445.7 ± 101.2	1,361.5 ± 106.3	0.00024	0.0133
7981142	CLMN	NM_024734	chr14	304.8 ± 101.3	243.9 ± 91.5	0.00024	0.0133
8025028	CLPP	NM_006012	chr19	231.5 ± 20.4	252.2 ± 22.9	0.00049	0.0169
7937016	CLRN3	NM_152311	chr10	53.6 ± 32.7	24.8 ± 8.7	0.00024	0.0133
7969815	CLYBL	NM_206808	chr13	112.1 ± 15.7	101.3 ± 13.6	0.00073	0.0204
7901299	CMPK1	NM_016308	chr1	1,014.8 ± 96.4	904.2 ± 88.9	0.00024	0.0133
8085999	CMTM6	NM_017801	chr3	532.3 ± 74.2	469.6 ± 60.4	0.00049	0.0169
8078405	CMTM7	NM_138410	chr3	325.0 ± 87.6	274.2 ± 73.0	0.00024	0.0133
8100202	CNGA1	NM_001142564	chr4	27.3 ± 9.7	18.7 ± 5.6	0.00049	0.0169
8043782	CNGA3	NM_001298	chr2	114.5 ± 44.8	190.1 ± 79.9	0.00024	0.0133
7917885	CNN3	NM_001839	chr1	654.0 ± 200.0	553.9 ± 173.5	0.00024	0.0133
8043666	CNNM3	NM_017623	chr2	220.0 ± 23.2	196.9 ± 28.0	0.00342	0.0489
8007188	CNP	NM_033133	chr17	399.2 ± 44.5	349.8 ± 49.7	0.00024	0.0133
8088866	CNTN3	NM_020872	chr3	50.3 ± 10.1	40.9 ± 12.6	0.00024	0.0133
8077323	CNTN4	NM_175607	chr3	251.9 ± 147.1	207.3 ± 117.7	0.00244	0.0405
8009533	COG1	NM_018714	chr17	241.7 ± 26.9	261.6 ± 33.0	0.00171	0.0326
8156783	COL15A1	NM_001855	chr9	302.3 ± 109.1	249.3 ± 87.1	0.00342	0.0489
8016646	COL1A1	NM_000088	chr17	1,836.7 ± 872.9	1,261.3 ± 528.2	0.00073	0.0204
8134263	COL1A2	NM_000089	chr7	1,979.9 ± 904.2	1,546.9 ± 718.7	0.00171	0.0326
7972750	COL4A1	NM_001845	chr13	467.7 ± 171.7	366.4 ± 106.8	0.00244	0.0405
8057620	COL5A2	NM_000393	chr2	191.8 ± 82.7	147.9 ± 58.9	0.00024	0.0133
8059905	COL6A3	NM_004369	chr2	886.6 ± 435.3	600.5 ± 263.6	0.00122	0.0267
8035553	COPE	NM_007263	chr19	438.9 ± 34.3	538.4 ± 35.0	0.00024	0.0133
8082478	COPG	NM_016128	chr3	699.6 ± 104.0	781.6 ± 110.1	0.00244	0.0405
8142945	COPG2	NM_012133	chr7	105.9 ± 7.8	98.3 ± 10.9	0.00024	0.0133
8016390	COPZ2	NM_016429	chr17	108.9 ± 18.6	124.2 ± 16.0	0.00122	0.0267
8162744	CORO2A	NM_003389	chr9	73.1 ± 20.3	58.0 ± 8.6	0.00342	0.0489
8089795	COX17	NM_005694	chr3	1,130.5 ± 179.0	1,275.3 ± 226.5	0.00122	0.0267
7968972	COX17	NM_005694	chr13	968.3 ± 156.5	1,091.0 ± 201.7	0.00073	0.0204
8036284	COX7A1	NM_001864	chr19	169.8 ± 29.4	187.6 ± 31.6	0.00122	0.0267
8136187	CPA2	NM_001869	chr7	3,930.5 ± 2,447.2	3,286.5 ± 2,248.9	0.00049	0.0169
7964834	CPM	NM_001874	chr12	339.4 ± 136.3	265.4 ± 121.1	0.00024	0.0133
8048026	CPS1	NM_001875	chr2	50.2 ± 12.4	41.6 ± 7.9	0.00049	0.0169
8047839	CREB1	NM_004379	chr2	850.3 ± 79.0	777.9 ± 87.0	0.00171	0.0326
8155096	CREB3	NM_006368	chr9	271.2 ± 27.6	315.1 ± 40.8	0.00244	0.0405
7954021	CREBL2	NM_001310	chr12	666.3 ± 118.2	609.8 ± 105.8	0.00342	0.0489
8054338	CREG2	NM_153836	chr2	51.0 ± 3.9	55.2 ± 5.7	0.00342	0.0489
8077712	CRELD1	NM_001031717	chr3	184.2 ± 30.7	213.1 ± 40.5	0.00049	0.0169
8041447	CRIM1	NM_016441	chr2	552.1 ± 129.2	498.8 ± 124.7	0.00073	0.0204
8126905	CRISP3	NM_006061	chr6	331.9 ± 292.8	118.6 ± 90.9	0.00049	0.0169
7997642	CRISPLD2	NM_031476	chr16	104.5 ± 65.0	74.6 ± 41.3	0.00122	0.0267
8099172	CRMP1	NM_001313	chr4	248.5 ± 80.3	272.9 ± 67.4	0.00342	0.0489
8133938	CROT	NM_001143935	chr7	187.9 ± 33.7	152.0 ± 36.9	0.00024	0.0133
7921449	CRP	NM_000567	chr1	4,900.6 ± 1,926.2	3,701.5 ± 1,945.9	0.00049	0.0169
7920382	CRTC2	NM_181715	chr1	87.6 ± 7.7	92.5 ± 8.1	0.00342	0.0489
7951662	CRYAB	NM_001885	chr11	298.2 ± 156.6	420.3 ± 237.5	0.00342	0.0489
7984871	CSK	NM_004383	chr15	134.3 ± 16.6	125.2 ± 13.3	0.00171	0.0326
8086330	CSRNP1	NM_033027	chr3	132.9 ± 18.2	171.3 ± 27.1	0.00024	0.0133
8063484	CSTF1	NM_001033522	chr20	188.8 ± 9.9	175.5 ± 11.4	0.00122	0.0267
8073470	CTA-216E10.6	NM_001142964	chr22	97.4 ± 9.6	89.9 ± 10.6	0.00342	0.0489
7996593	CTCF	NM_006565	chr16	589.5 ± 56.5	525.1 ± 42.6	0.00122	0.0267
7964579	CTDSP2	NM_005730	chr12	620.1 ± 128.0	557.7 ± 119.4	0.00024	0.0133
8079021	CTNNB1	NM_001904	chr3	2,781.3 ± 298.1	2,495.5 ± 286.9	0.00024	0.0133
7940079	CTNND1	NM_001085458	chr11	1,277.0 ± 173.6	1,125.8 ± 173.2	0.00024	0.0133
7900510	CTPS	NM_001905	chr1	198.3 ± 42.3	169.5 ± 32.1	0.00073	0.0204
8063078	CTSA	NM_001127695	chr20	1,797.6 ± 272.0	1,528.1 ± 289.7	0.00024	0.0133
7950906	CTSC	NM_001814	chr11	312.2 ± 81.0	225.5 ± 52.2	0.00073	0.0204
7945666	CTSD	NM_001909	chr11	2,536.9 ± 457.3	2,206.8 ± 458.6	0.00049	0.0169
7909164	CTSE	NM_001910	chr1	390.8 ± 166.1	263.1 ± 127.0	0.00024	0.0133
7990757	CTSH	NM_004390	chr15	622.1 ± 225.4	434.5 ± 212.4	0.00024	0.0133
8103389	CTSO	NM_001334	chr4	238.1 ± 35.1	191.7 ± 35.5	0.00024	0.0133
7919800	CTSS	NM_004079	chr1	467.6 ± 147.1	324.5 ± 97.1	0.00049	0.0169
8142497	CTTNBP2	NM_033427	chr7	63.5 ± 10.0	52.7 ± 10.8	0.00342	0.0489
7904018	CTTNBP2NL	NM_018704	chr1	279.0 ± 51.2	236.3 ± 42.0	0.00024	0.0133
8126486	CUL7	NM_014780	chr6	152.7 ± 25.6	165.9 ± 28.1	0.00342	0.0489
8125752	CUTA	NM_015921	chr6	790.8 ± 147.4	941.8 ± 208.7	0.00024	0.0133
7936798	CUZD1	NM_022034	chr10	2,543.4 ± 1,589.3	1,838.8 ± 1,399.6	0.00049	0.0169
8100994	CXCL2	NM_002089	chr4	196.6 ± 151.0	238.2 ± 155.3	0.00244	0.0405
8095688	CXCL6	NM_002993	chr4	488.9 ± 258.6	350.8 ± 193.7	0.00024	0.0133
8170393	CXorf40A	NM_178124	chrX	93.4 ± 10.5	112.5 ± 24.6	0.00122	0.0267
8169158	CXorf57	NM_018015	chrX	358.3 ± 157.7	467.0 ± 214.0	0.00024	0.0133
8108447	CXXC5	NM_016463	chr5	739.8 ± 60.3	645.7 ± 82.9	0.00049	0.0169
8023855	CYB5A	NM_148923	chr18	1,677.2 ± 325.3	1,390.6 ± 315.6	0.00073	0.0204
7948565	CYBASC3	NM_153611	chr11	187.3 ± 21.6	166.8 ± 17.4	0.00244	0.0405
8166730	CYBB	NM_000397	chrX	155.4 ± 95.5	80.2 ± 49.5	0.00024	0.0133
7981824	CYFIP1	NM_014608	chr15	478.1 ± 60.7	436.7 ± 59.2	0.00049	0.0169
7990391	CYP1A1	NM_000499	chr15	289.3 ± 239.7	110.2 ± 93.1	0.00024	0.0133
8051583	CYP1B1	NM_000104	chr2	508.5 ± 279.7	370.6 ± 203.3	0.00049	0.0169
7929466	CYP2C18	NM_000772	chr10	73.3 ± 47.0	47.5 ± 30.4	0.00024	0.0133
7916616	CYP2J2	NM_000775	chr1	109.4 ± 17.8	95.8 ± 15.5	0.00171	0.0326
8141317	CYP3A4	NM_017460	chr7	34.8 ± 60.4	14.8 ± 21.8	0.00122	0.0267
8141328	CYP3A5	NM_000777	chr7	304.2 ± 129.1	222.4 ± 87.5	0.00122	0.0267
8026468	CYP4F12	NM_023944	chr19	44.4 ± 16.2	31.2 ± 8.1	0.00024	0.0133
8035083	CYP4F2	NM_001082	chr19	35.4 ± 13.6	24.9 ± 5.5	0.00122	0.0267
8026456	CYP4F3	NM_000896	chr19	168.8 ± 67.8	96.6 ± 18.9	0.00024	0.0133
8098637	CYP4V2	NM_207352	chr4	299.2 ± 73.8	246.6 ± 60.5	0.00049	0.0169
8062971	DBNDD2	NM_001048223	chr20	147.4 ± 15.9	160.5 ± 9.2	0.00342	0.0489
8121685	DCBLD1	NM_173674	chr6	341.1 ± 75.3	299.1 ± 69.6	0.00244	0.0405
8089082	DCBLD2	NM_080927	chr3	554.9 ± 156.9	428.9 ± 107.9	0.00049	0.0169
8124196	DCDC2	NM_016356	chr6	483.2 ± 135.9	391.0 ± 132.8	0.00244	0.0405
7965410	DCN	NM_001920	chr12	320.8 ± 163.3	224.3 ± 125.0	0.00244	0.0405
8160839	DCTN3	NM_024348	chr9	836.1 ± 55.2	923.6 ± 87.5	0.00024	0.0133
7917347	DDAH1	NM_012137	chr1	710.1 ± 122.2	586.1 ± 79.9	0.00024	0.0133
7964460	DDIT3	NM_004083	chr12	256.3 ± 63.9	505.5 ± 190.8	0.00024	0.0133
7928308	DDIT4	NM_019058	chr10	542.8 ± 269.9	766.8 ± 417.2	0.00073	0.0204
7913256	DDOST	NM_005216	chr1	1,157.8 ± 50.2	1,275.4 ± 54.1	0.00049	0.0169
8177867	DDR1	NM_013993	chr6_cox_hap1	827.6 ± 134.7	938.4 ± 211.1	0.00024	0.0133
8117900	DDR1	NM_013993	chr6	733.8 ± 117.0	829.8 ± 169.1	0.00049	0.0169
8179184	DDR1	NM_013993	chr6_qbl_hap2	742.7 ± 118.9	839.9 ± 180.4	0.00024	0.0133
8027100	DDX49	NM_019070	chr19	149.1 ± 14.2	161.3 ± 19.4	0.00073	0.0204
8017634	DDX5	NM_004396	chr17	2,163.1 ± 291.2	2,023.7 ± 233.2	0.00171	0.0326
7991846	DECR2	NM_020664	chr16	140.3 ± 34.2	130.1 ± 34.2	0.00342	0.0489
8037144	DEDD2	NM_133328	chr19	165.8 ± 13.0	181.9 ± 13.1	0.00244	0.0405
7916898	DEPDC1	NM_001114120	chr1	19.8 ± 11.5	12.0 ± 3.2	0.00073	0.0204
7954185	DERA	NM_015954	chr12	314.7 ± 37.7	287.6 ± 41.3	0.00244	0.0405
8011875	DERL2	NM_016041	chr17	710.0 ± 37.4	811.9 ± 86.1	0.00073	0.0204
8168098	DGAT2L6	NM_198512	chrX	9.4 ± 0.8	10.2 ± 1.1	0.00122	0.0267
7968890	DGKZ	NM_003646	chr13	123.4 ± 5.2	134.7 ± 10.7	0.00342	0.0489
7916432	DHCR24	NM_014762	chr1	873.0 ± 253.9	704.9 ± 220.4	0.00073	0.0204
7899173	DHDDS	NM_024887	chr1	501.6 ± 79.6	562.9 ± 86.5	0.00049	0.0169
8112902	DHFR	NM_000791	chr5	187.2 ± 32.2	150.1 ± 40.3	0.00171	0.0326
8034454	DHPS	NM_001930	chr19	294.4 ± 23.4	329.2 ± 39.5	0.00049	0.0169
8013804	DHRS13	NM_144683	chr17	197.6 ± 22.6	224.0 ± 23.9	0.00024	0.0133
7912537	DHRS3	NM_004753	chr1	530.8 ± 242.2	425.3 ± 223.3	0.00024	0.0133
7979473	DHRS7	NM_016029	chr14	735.4 ± 108.0	792.5 ± 99.4	0.00342	0.0489
8099649	DHX15	NM_001358	chr4	1,318.2 ± 137.1	1,222.2 ± 117.0	0.00244	0.0405
7971866	DIAPH3	NM_001042517	chr13	18.7 ± 3.0	15.5 ± 2.1	0.00024	0.0133
8082120	DIRC2	NM_032839	chr3	426.1 ± 76.2	363.3 ± 63.0	0.00024	0.0133
8048171	DKFZp434H1419	AK125369	chr2	102.8 ± 28.6	88.2 ± 27.3	0.00342	0.0489
8095751	DKFZP564O0823	NM_015393	chr4	1,027.6 ± 372.2	1,269.7 ± 485.0	0.00171	0.0326
8135464	DLD	NM_000108	chr7	1,416.6 ± 133.9	1,314.7 ± 167.6	0.00024	0.0133
7976783	DLK1	NM_003836	chr14	489.5 ± 228.2	579.3 ± 276.3	0.00024	0.0133
7931108	DMBT1	NM_007329	chr10	137.1 ± 114.7	83.2 ± 60.6	0.00049	0.0169
7985147	DNAJA4	NM_018602	chr15	318.3 ± 94.8	417.0 ± 127.4	0.00049	0.0169
8048523	DNAJB2	NM_006736	chr2	183.8 ± 18.4	205.9 ± 25.4	0.00171	0.0326
8137627	DNAJB6	NM_058246	chr7	373.7 ± 32.1	328.2 ± 40.6	0.00171	0.0326
8135480	DNAJB9	NM_012328	chr7	384.4 ± 111.0	542.7 ± 99.5	0.00024	0.0133
7912112	DNAJC11	NM_018198	chr1	383.2 ± 32.8	349.3 ± 31.8	0.00244	0.0405
7933933	DNAJC12	NM_021800	chr10	1,499.1 ± 417.5	1,985.5 ± 576.4	0.00024	0.0133
7898192	DNAJC16	NM_015291	chr1	288.6 ± 26.8	263.0 ± 34.3	0.00244	0.0405
7907370	DNM3	NM_015569	chr1	51.6 ± 11.7	62.1 ± 17.4	0.00171	0.0326
8033912	DNMT1	NM_001130823	chr19	182.4 ± 17.9	154.6 ± 22.8	0.00049	0.0169
7931293	DOCK1	NM_001380	chr10	282.2 ± 26.5	251.9 ± 27.4	0.00073	0.0204
8145365	DOCK5	NM_024940	chr8	84.1 ± 29.5	72.8 ± 26.9	0.00342	0.0489
8179221	DPCR1	NM_080870	chr6_qbl_hap2	52.2 ± 42.3	33.7 ± 7.6	0.00171	0.0326
8137485	DPP6	NM_001039350	chr7	300.1 ± 133.1	366.6 ± 158.1	0.00073	0.0204
8138977	DPY19L1	NM_015283	chr7	307.7 ± 51.9	256.9 ± 47.8	0.00342	0.0489
8147375	DPY19L4	NM_181787	chr8	278.4 ± 32.1	243.3 ± 36.9	0.00171	0.0326
7917912	DPYD	NM_000110	chr1	187.0 ± 46.5	154.9 ± 38.3	0.00073	0.0204
8022711	DSC2	NM_024422	chr18	512.6 ± 140.3	462.1 ± 134.9	0.00171	0.0326
8121588	DSE	NM_013352	chr6	237.1 ± 66.9	194.5 ± 49.5	0.00049	0.0169
8023727	DSEL	NM_032160	chr18	84.2 ± 25.9	61.5 ± 18.3	0.00024	0.0133
7909568	DTL	NM_016448	chr1	55.8 ± 23.3	35.9 ± 14.7	0.00049	0.0169
8113691	DTWD2	NM_173666	chr5	207.6 ± 24.3	182.3 ± 34.8	0.00024	0.0133
7940160	DTX4	NM_015177	chr11	116.6 ± 20.6	101.0 ± 19.4	0.00171	0.0326
8012116	DULLARD	NM_015343	chr17	356.6 ± 25.0	393.1 ± 46.7	0.00171	0.0326
7988350	DUOX2	NM_014080	chr15	997.3 ± 525.0	735.2 ± 481.7	0.00122	0.0267
7983405	DUOXA2	NM_207581	chr15	1,089.0 ± 553.8	867.7 ± 439.7	0.00171	0.0326
8135410	DUS4L	NM_181581	chr7	72.9 ± 6.8	79.8 ± 9.0	0.00244	0.0405
8046792	DUSP19	NM_080876	chr2	101.4 ± 28.1	78.6 ± 28.5	0.00024	0.0133
7930413	DUSP5	NM_004419	chr10	357.0 ± 61.4	471.4 ± 66.0	0.00049	0.0169
7911506	DVL1	NM_004421	chr1	156.1 ± 16.4	171.0 ± 22.1	0.00342	0.0489
8001841	DYNC1LI2	NM_006141	chr16	1,273.1 ± 86.4	1,187.0 ± 101.8	0.00024	0.0133
7971615	EBPL	NM_032565	chr13	649.9 ± 133.2	558.0 ± 103.7	0.00122	0.0267
8129379	ECHDC1	NM_001002030	chr6	1,058.8 ± 91.3	919.7 ± 129.8	0.00244	0.0405
8065855	EDEM2	NR_026728	chr20	218.4 ± 22.7	256.2 ± 27.2	0.00049	0.0169
8165309	EDF1	NM_003792	chr9	964.6 ± 120.5	1,118.5 ± 149.2	0.00122	0.0267
8063729	EDN3	NM_207032	chr20	243.4 ± 107.8	374.4 ± 188.2	0.00024	0.0133
8097692	EDNRA	NM_001957	chr4	237.8 ± 141.1	158.6 ± 86.7	0.00244	0.0405
8067652	EEF1A2	NM_001958	chr20	369.0 ± 110.3	415.0 ± 125.7	0.00122	0.0267
7972713	EFNB2	NM_004093	chr13	115.5 ± 33.6	87.7 ± 29.6	0.00049	0.0169
8148333	EFR3A	NM_015137	chr8	1,179.9 ± 218.9	1,071.9 ± 203.8	0.00049	0.0169
8096845	EGF	NM_001963	chr4	83.7 ± 39.3	71.0 ± 27.7	0.00171	0.0326
8042223	EHBP1	NM_015252	chr2	369.7 ± 51.1	331.8 ± 55.1	0.00244	0.0405
7939314	EHF	NM_012153	chr11	511.9 ± 127.6	438.1 ± 108.0	0.00024	0.0133
8007141	EIF1	NM_005801	chr17	5,987.6 ± 380.7	6,587.7 ± 559.7	0.00171	0.0326
8046279	EIF2S2	ENST00000249480	chr2	155.1 ± 27.1	181.3 ± 30.8	0.00244	0.0405
8075798	EIF3D	NM_003753	chr22	1,277.8 ± 227.2	1,405.8 ± 261.5	0.00122	0.0267
7928119	EIF4EBP2	NM_004096	chr10	1,216.0 ± 230.8	1,065.0 ± 264.6	0.00049	0.0169
8012856	ELAC2	NM_018127	chr17	397.0 ± 41.9	362.1 ± 37.1	0.00024	0.0133
7908793	ELF3	NM_001114309	chr1	335.0 ± 116.1	291.0 ± 117.1	0.00049	0.0169
7921344	ELL2	NM_012081	chr1	1,159.8 ± 219.2	1,495.6 ± 356.8	0.00171	0.0326
8113220	ELL2	NM_012081	chr5	1,430.1 ± 198.1	1,815.1 ± 360.0	0.00024	0.0133
8170850	EMD	NM_000117	chrX	224.3 ± 17.8	279.2 ± 15.1	0.00024	0.0133
8041592	EML4	NM_019063	chr2	604.2 ± 56.4	559.4 ± 78.9	0.00171	0.0326
8030007	EMP3	NM_001425	chr19	132.3 ± 41.5	159.3 ± 46.0	0.00073	0.0204
7924619	ENAH	NM_001008493	chr1	345.3 ± 75.1	278.0 ± 58.4	0.00024	0.0133
8112615	ENC1	NM_003633	chr5	242.6 ± 72.7	179.0 ± 64.0	0.00024	0.0133
7943293	ENDOD1	NM_015036	chr11	383.0 ± 77.7	451.0 ± 114.0	0.00244	0.0405
8164269	ENG	NM_000118	chr9	268.5 ± 66.3	211.6 ± 47.4	0.00122	0.0267
7953532	ENO2	NM_001975	chr12	461.5 ± 130.0	620.2 ± 237.0	0.00049	0.0169
7971311	ENOX1	NM_017993	chr13	45.9 ± 4.5	52.9 ± 7.2	0.00342	0.0489
8149793	ENTPD4	NM_004901	chr8	543.9 ± 76.7	487.8 ± 84.8	0.00073	0.0204
8062251	EPB41L1	NM_012156	chr20	122.0 ± 15.5	110.9 ± 15.5	0.00122	0.0267
8113512	EPB41L4A	NM_022140	chr5	120.2 ± 25.7	95.5 ± 26.5	0.00049	0.0169
7910111	EPHX1	NM_000120	chr1	669.4 ± 161.9	498.4 ± 141.7	0.00024	0.0133
7961546	EPS8	NM_004447	chr12	576.9 ± 161.3	435.9 ± 141.1	0.00024	0.0133
8113250	ERAP1	NM_001040458	chr5	362.7 ± 91.3	330.0 ± 103.9	0.00244	0.0405
8006906	ERBB2	NM_001005862	chr17	201.7 ± 51.5	177.1 ± 52.1	0.00244	0.0405
8105681	ERBB2IP	NM_018695	chr5	459.6 ± 60.4	385.9 ± 72.0	0.00024	0.0133
7956120	ERBB3	NM_001982	chr12	208.3 ± 74.3	160.8 ± 64.8	0.00024	0.0133
7933509	ERCC6	NM_000124	chr10	191.3 ± 23.6	174.4 ± 31.8	0.00073	0.0204
8109999	ERGIC1	NM_001031711	chr5	621.8 ± 114.9	547.7 ± 108.4	0.00049	0.0169
8055969	ERMN	NM_001009959	chr2	28.5 ± 30.0	35.3 ± 34.4	0.00244	0.0405
8159992	ERMP1	NM_024896	chr9	510.8 ± 89.1	439.9 ± 84.6	0.00024	0.0133
8017555	ERN1	NM_001433	chr17	171.8 ± 23.0	204.0 ± 49.4	0.00122	0.0267
7979179	ERO1L	NM_014584	chr14	1,142.0 ± 479.8	1,464.4 ± 768.4	0.00073	0.0204
7961524	ERP27	NM_152321	chr12	298.8 ± 167.2	201.1 ± 165.5	0.00049	0.0169
8162833	ERP44	NM_015051	chr9	1,377.4 ± 98.2	1,542.8 ± 159.4	0.00024	0.0133
8139840	ERV3	NM_001007253	chr7	290.0 ± 155.0	260.3 ± 135.5	0.00342	0.0489
8145570	ESCO2	NM_001017420	chr8	25.0 ± 8.5	15.0 ± 3.7	0.00073	0.0204
8147351	ESRP1	NM_017697	chr8	1,009.5 ± 110.9	1,203.4 ± 106.9	0.00073	0.0204
8138289	ETV1	NM_004956	chr7	448.2 ± 193.6	561.2 ± 280.6	0.00342	0.0489
8015806	ETV4	NM_001079675	chr17	36.2 ± 5.5	43.0 ± 6.6	0.00244	0.0405
8014063	EVI2B	NM_006495	chr17	29.4 ± 11.1	21.2 ± 5.9	0.00073	0.0204
7910997	EXO1	NM_130398	chr1	38.0 ± 10.7	25.8 ± 5.7	0.00049	0.0169
8136293	EXOC4	NM_021807	chr7	623.4 ± 56.3	579.0 ± 64.4	0.00049	0.0169
8097128	EXOSC9	NM_001034194	chr4	264.0 ± 19.9	286.1 ± 32.4	0.00244	0.0405
8130505	EZR	NM_003379	chr6	1,703.4 ± 328.5	1,537.1 ± 218.0	0.00024	0.0133
7970241	F10	NM_000504	chr13	241.9 ± 95.1	265.3 ± 108.2	0.00122	0.0267
8098671	F11	NM_000128	chr4	165.4 ± 53.0	113.4 ± 49.3	0.00049	0.0169
8106393	F2R	NM_001992	chr5	194.1 ± 101.6	138.6 ± 51.2	0.00073	0.0204
7914342	FABP3	NM_004102	chr1	32.3 ± 14.3	53.0 ± 35.2	0.00122	0.0267
7948612	FADS1	NM_013402	chr11	396.9 ± 102.4	588.2 ± 187.9	0.00024	0.0133
7940565	FADS2	NM_004265	chr11	578.5 ± 194.6	762.0 ± 260.8	0.00024	0.0133
7948630	FADS3	NM_021727	chr11	209.1 ± 39.7	249.4 ± 58.1	0.00049	0.0169
7940153	FAM111A	NM_022074	chr11	198.2 ± 37.7	174.4 ± 46.9	0.00342	0.0489
8155696	FAM122A	NM_138333	chr9	485.2 ± 60.0	435.4 ± 78.2	0.00342	0.0489
8015655	FAM134C	NM_178126	chr17	449.3 ± 46.7	426.4 ± 46.7	0.00171	0.0326
7933733	FAM13C	NM_198215	chr10	67.7 ± 31.5	78.4 ± 34.0	0.00122	0.0267
7989473	FAM148B	NM_001007595	chr15	178.6 ± 35.7	231.9 ± 54.9	0.00073	0.0204
8105607	FAM159B	ENST00000389074	chr5	258.9 ± 162.8	182.5 ± 120.4	0.00024	0.0133
7932243	FAM171A1	NM_001010924	chr10	228.2 ± 42.9	201.6 ± 42.5	0.00342	0.0489
8110966	FAM173B	NM_199133	chr5	283.9 ± 60.4	243.4 ± 58.6	0.00122	0.0267
7926403	FAM23A	NM_001098844	chr10	266.1 ± 103.1	375.6 ± 175.8	0.00342	0.0489
7926445	FAM23A	NM_001098844	chr10	266.1 ± 103.1	375.6 ± 175.8	0.00342	0.0489
8121601	FAM26E	NM_153711	chr6	48.5 ± 18.8	36.1 ± 10.5	0.00342	0.0489
8161503	FAM27A	NR_024060	chr9	268.5 ± 31.1	306.1 ± 54.2	0.00073	0.0204
8155510	FAM27A	NR_024060	chr9	267.4 ± 29.2	304.1 ± 52.5	0.00073	0.0204
8155497	FAM27C	NR_027421	chr9	237.9 ± 30.1	271.5 ± 47.7	0.00073	0.0204
8170906	FAM50A	NM_004699	chrX	352.1 ± 34.4	386.5 ± 28.4	0.00049	0.0169
8001924	FAM96B	NR_024525	chr16	801.5 ± 77.0	957.6 ± 84.3	0.00024	0.0133
8077731	FANCD2	NM_033084	chr3	34.4 ± 6.4	27.6 ± 2.7	0.00073	0.0204
7985829	FANCI	NM_001113378	chr15	98.3 ± 16.2	76.7 ± 15.8	0.00049	0.0169
7969736	FARP1	NM_005766	chr13	263.1 ± 50.1	232.7 ± 40.9	0.00049	0.0169
8049847	FARP2	NM_014808	chr2	196.7 ± 21.6	169.0 ± 23.7	0.00024	0.0133
8019392	FASN	NM_004104	chr17	174.4 ± 33.2	211.8 ± 54.1	0.00073	0.0204
7949377	FAU	NM_001997	chr11	615.0 ± 101.8	682.5 ± 96.6	0.00024	0.0133
8162502	FBP1	NM_000507	chr9	315.6 ± 111.9	247.2 ± 101.4	0.00073	0.0204
8128356	FBXL4	NM_012160	chr6	279.8 ± 39.4	249.3 ± 29.1	0.00171	0.0326
7925996	FBXO18	NM_032807	chr10	287.7 ± 35.1	268.9 ± 27.6	0.00342	0.0489
7974473	FBXO34	NM_017943	chr14	420.0 ± 45.1	360.4 ± 39.0	0.00122	0.0267
8120251	FBXO9	NM_033480	chr6	357.3 ± 44.9	292.3 ± 56.1	0.00171	0.0326
8106141	FCHO2	NM_138782	chr5	339.7 ± 56.8	292.8 ± 53.2	0.00244	0.0405
8144669	FDFT1	NM_004462	chr8	1,778.9 ± 209.0	1,623.7 ± 183.7	0.00244	0.0405
8064904	FERMT1	NM_017671	chr20	51.4 ± 25.1	36.6 ± 10.4	0.00342	0.0489
8027862	FFAR2	NM_005306	chr19	27.9 ± 5.8	33.9 ± 5.8	0.00122	0.0267
8175444	FGF13	NM_004114	chrX	110.0 ± 24.7	138.0 ± 33.3	0.00024	0.0133
7950023	FGF19	NM_005117	chr11	202.8 ± 119.0	117.5 ± 43.1	0.00122	0.0267
7936734	FGFR2	NM_000141	chr10	142.6 ± 51.1	114.4 ± 50.1	0.00244	0.0405
8149521	FGL1	NM_201553	chr8	283.7 ± 216.9	224.5 ± 212.3	0.00024	0.0133
8140463	FGL2	NM_006682	chr7	108.9 ± 50.9	74.3 ± 46.9	0.00342	0.0489
8054377	FHL2	NM_201555	chr2	152.2 ± 36.7	129.6 ± 27.1	0.00073	0.0204
7958410	FICD	NM_007076	chr12	230.5 ± 63.3	312.3 ± 61.7	0.00024	0.0133
8089112	FILIP1L	NM_182909	chr3	145.0 ± 44.4	122.0 ± 44.3	0.00122	0.0267
7962895	FKBP11	NM_016594	chr12	149.1 ± 15.3	177.0 ± 21.0	0.00024	0.0133
7940914	FKBP2	NM_004470	chr11	622.0 ± 152.9	709.3 ± 179.3	0.00244	0.0405
8013191	FLII	NM_002018	chr17	401.3 ± 57.3	468.8 ± 76.2	0.00049	0.0169
8080980	FLJ10213	NM_018029	chr3	11.4 ± 1.9	9.4 ± 1.5	0.00244	0.0405
7939383	FLJ14213	NM_024841	chr11	73.1 ± 16.6	61.2 ± 9.1	0.00171	0.0326
8096682	FLJ20184	NM_017700	chr4	55.8 ± 15.0	48.7 ± 13.7	0.00342	0.0489
8019954	FLJ35776	NR_024101	chr18	80.0 ± 23.9	113.3 ± 41.1	0.00024	0.0133
7974900	FLJ43390	AK125380	chr14	265.5 ± 160.8	213.0 ± 113.9	0.00049	0.0169
7976073	FLRT2	NM_013231	chr14	435.9 ± 193.1	311.5 ± 162.9	0.00024	0.0133
7907297	FMO4	NM_002022	chr1	61.1 ± 12.1	52.1 ± 11.1	0.00244	0.0405
7923578	FMOD	NM_002023	chr1	205.1 ± 68.0	165.9 ± 58.9	0.00122	0.0267
8058765	FN1	NM_212482	chr2	1,679.4 ± 750.8	1,213.2 ± 636.7	0.00122	0.0267
7942332	FOLR1	NM_016730	chr11	88.0 ± 20.5	60.9 ± 13.3	0.00024	0.0133
7975779	FOS	NM_005252	chr14	453.4 ± 363.6	631.0 ± 316.0	0.00073	0.0204
8065344	FOXA2	NM_021784	chr20	320.9 ± 47.1	353.7 ± 54.1	0.00244	0.0405
8030866	FPR3	NM_002030	chr19	69.7 ± 28.2	46.5 ± 26.3	0.00342	0.0489
7912412	FRAP1	NM_004958	chr1	197.7 ± 26.3	178.6 ± 22.0	0.00024	0.0133
8095907	FRAS1	NM_025074	chr4	58.9 ± 13.8	48.0 ± 12.8	0.00024	0.0133
7968678	FREM2	NM_207361	chr13	56.8 ± 18.2	40.2 ± 13.4	0.00049	0.0169
7974316	FRMD6	NM_001042481	chr14	163.5 ± 64.2	132.3 ± 45.7	0.00024	0.0133
8155284	FRMPD1	NM_014907	chr9	48.4 ± 31.0	68.3 ± 48.8	0.00342	0.0489
7917954	FRRS1	NM_001013660	chr1	127.7 ± 44.6	95.2 ± 30.7	0.00024	0.0133
8100251	FRYL	NM_015030	chr4	272.1 ± 49.3	227.8 ± 38.1	0.00244	0.0405
8089835	FSTL1	NM_007085	chr3	1,010.2 ± 276.1	823.9 ± 209.3	0.00073	0.0204
8167270	FTSJ1	NM_177439	chrX	170.9 ± 15.0	197.9 ± 18.6	0.00024	0.0133
8129974	FUCA2	NM_032020	chr6	820.8 ± 120.8	901.9 ± 164.6	0.00171	0.0326
7986092	FURIN	NM_002569	chr15	268.3 ± 56.4	219.9 ± 23.0	0.00073	0.0204
8030094	FUT2	NM_000511	chr19	107.3 ± 33.9	92.5 ± 29.0	0.00244	0.0405
8027748	FXYD3	NM_021910	chr19	426.5 ± 97.5	338.7 ± 97.4	0.00024	0.0133
8109368	G3BP1	NM_005754	chr5	1,968.9 ± 220.4	1,772.3 ± 152.5	0.00049	0.0169
8097586	GAB1	NM_207123	chr4	175.2 ± 24.1	154.8 ± 31.9	0.00342	0.0489
7950671	GAB2	NM_080491	chr11	96.8 ± 11.9	110.3 ± 11.9	0.00342	0.0489
7942064	GAL	NM_015973	chr11	119.6 ± 26.2	131.8 ± 31.2	0.00171	0.0326
8041542	GALM	NM_138801	chr2	145.9 ± 37.1	101.3 ± 27.2	0.00024	0.0133
8020903	GALNT1	NM_020474	chr18	541.5 ± 102.4	467.5 ± 95.8	0.00342	0.0489
8156770	GALNT12	NM_024642	chr9	195.6 ± 41.4	163.0 ± 28.7	0.00073	0.0204
7965357	GALNT4	NM_003774	chr12	327.2 ± 105.5	234.0 ± 61.5	0.00024	0.0133
8045835	GALNT5	NM_014568	chr2	59.0 ± 18.4	38.8 ± 8.6	0.00122	0.0267
8098328	GALNT7	NM_017423	chr4	515.9 ± 116.4	410.2 ± 95.9	0.00024	0.0133
8081810	GAP43	NM_001130064	chr3	190.4 ± 83.6	325.9 ± 139.4	0.00024	0.0133
8132070	GARS	NM_002047	chr7	1,335.4 ± 81.4	1,564.3 ± 190.6	0.00171	0.0326
8070102	GART	NM_000819	chr21	434.1 ± 42.9	400.8 ± 49.9	0.00342	0.0489
7957850	GAS2L3	NM_174942	chr12	153.9 ± 58.4	122.1 ± 50.3	0.00171	0.0326
7920341	GATAD2B	NM_020699	chr1	242.0 ± 17.2	216.9 ± 18.6	0.00171	0.0326
7988414	GATM	NM_001482	chr15	1,605.1 ± 647.1	1,177.8 ± 529.9	0.00171	0.0326
7917516	GBP1	NM_002053	chr1	363.7 ± 127.5	282.1 ± 104.4	0.00171	0.0326
7917532	GBP2	NM_004120	chr1	143.4 ± 63.3	105.1 ± 53.0	0.00171	0.0326
7917503	GBP3	NM_018284	chr1	322.1 ± 147.9	226.0 ± 109.5	0.00024	0.0133
7979269	GCH1	NM_000161	chr14	722.3 ± 248.2	1,050.1 ± 404.9	0.00049	0.0169
8040960	GCKR	NM_001486	chr2	80.8 ± 32.2	104.2 ± 65.0	0.00122	0.0267
7984001	GCNT3	NM_004751	chr15	887.8 ± 384.7	600.7 ± 223.8	0.00024	0.0133
7983890	GCOM1	NM_001018100	chr15	186.5 ± 78.0	137.8 ± 62.2	0.00073	0.0204
8170891	GDI1	NM_001493	chrX	1,390.8 ± 215.1	1,526.4 ± 260.4	0.00024	0.0133
8111670	GDNF	NM_000514	chr5	13.7 ± 1.9	14.8 ± 1.8	0.00024	0.0133
8151816	GEM	NM_005261	chr8	645.1 ± 238.7	911.3 ± 362.9	0.00073	0.0204
8041553	GEMIN6	NM_024775	chr2	101.5 ± 12.8	88.2 ± 10.3	0.00073	0.0204
7936494	GFRA1	NM_005264	chr10	57.9 ± 9.8	72.7 ± 14.5	0.00049	0.0169
8000284	GGA2	NM_015044	chr16	385.2 ± 69.2	436.5 ± 79.2	0.00049	0.0169
8053429	GGCX	NM_000821	chr2	287.1 ± 38.6	252.6 ± 39.3	0.00049	0.0169
8151032	GGH	NM_003878	chr8	157.8 ± 30.8	114.7 ± 24.9	0.00024	0.0133
8071927	GGT1	NM_005265	chr22	248.5 ± 90.0	195.4 ± 62.3	0.00049	0.0169
8074716	GGT3P	NR_003267	chr22	188.5 ± 67.6	149.3 ± 39.5	0.00122	0.0267
8074316	GGT3P	NR_003267	chr22	204.2 ± 72.9	161.8 ± 43.6	0.00122	0.0267
8061471	GINS1	NM_021067	chr20	57.8 ± 17.4	46.2 ± 12.0	0.00342	0.0489
7902518	GIPC2	NM_017655	chr1	335.0 ± 135.0	261.8 ± 113.6	0.00024	0.0133
7966268	GIT2	NM_057169	chr12	298.0 ± 19.8	269.8 ± 28.6	0.00024	0.0133
8168274	GJB1	NM_000166	chrX	206.0 ± 60.4	158.2 ± 60.6	0.00073	0.0204
7957260	GLIPR1	NM_006851	chr12	213.6 ± 104.2	153.3 ± 54.1	0.00122	0.0267
8159900	GLIS3	NM_152629	chr9	441.4 ± 66.2	394.9 ± 47.8	0.00122	0.0267
8115355	GLRA1	NM_001146040	chr5	261.8 ± 192.2	158.4 ± 111.3	0.00024	0.0133
7931393	GLRX3	NM_006541	chr10	594.5 ± 57.2	671.9 ± 72.3	0.00024	0.0133
7965941	GLT8D2	NM_031302	chr12	222.7 ± 131.8	174.1 ± 92.2	0.00122	0.0267
8154951	GLUL	NM_002065	chr9	1,645.2 ± 258.4	1,484.1 ± 227.0	0.00244	0.0405
8087461	GMPPB	NM_013334	chr3	168.4 ± 16.5	211.4 ± 30.4	0.00049	0.0169
8161906	GNAQ	NM_002072	chr9	1,003.1 ± 119.4	915.3 ± 109.5	0.00073	0.0204
8134252	GNGT1	NM_021955	chr7	4.1 ± 0.4	4.5 ± 0.5	0.00024	0.0133
8080419	GNL3	NM_206825	chr3	757.3 ± 102.2	888.3 ± 116.3	0.00122	0.0267
7965812	GNPTAB	NM_024312	chr12	210.7 ± 30.8	185.7 ± 28.7	0.00171	0.0326
7992255	GNPTG	NM_032520	chr16	418.4 ± 66.7	393.1 ± 62.1	0.00342	0.0489
7929711	GOLGA7B	NM_001010917	chr10	104.8 ± 20.6	134.0 ± 25.4	0.00049	0.0169
8162117	GOLM1	NM_016548	chr9	1,482.9 ± 333.2	1,149.3 ± 269.1	0.00024	0.0133
7923628	GOLT1A	NM_198447	chr1	85.1 ± 7.7	100.4 ± 18.7	0.00122	0.0267
7999920	GP2	NM_001007240	chr16	661.9 ± 420.1	475.1 ± 388.5	0.00122	0.0267
7915758	GPBP1L1	NM_021639	chr1	694.1 ± 35.6	655.1 ± 44.6	0.00342	0.0489
8126820	GPR110	NM_153840	chr6	246.7 ± 123.7	117.4 ± 48.5	0.00024	0.0133
8083839	GPR160	NM_014373	chr3	151.5 ± 46.6	117.4 ± 42.4	0.00171	0.0326
8168531	GPR174	NM_032553	chrX	5.1 ± 0.3	5.7 ± 0.7	0.00122	0.0267
7899343	GPR3	NM_005281	chr1	130.8 ± 24.3	154.4 ± 25.9	0.00024	0.0133
8128316	GPR63	NM_001143957	chr6	38.4 ± 6.0	32.0 ± 6.8	0.00171	0.0326
7999909	GPRC5B	NM_016235	chr16	796.9 ± 322.0	586.9 ± 262.5	0.00024	0.0133
7979658	GPX2	NM_002083	chr14	1,655.1 ± 453.9	1,044.0 ± 487.6	0.00024	0.0133
8109333	GPX3	NM_002084	chr5	1,160.6 ± 474.1	1,324.5 ± 453.8	0.00244	0.0405
8024194	GPX4	NM_002085	chr19	2,063.8 ± 170.7	2,200.8 ± 230.3	0.00171	0.0326
8105348	GPX8	NM_001008397	chr5	247.5 ± 86.3	193.4 ± 74.6	0.00171	0.0326
8073890	GRAMD4	NM_015124	chr22	211.4 ± 45.4	314.3 ± 181.3	0.00244	0.0405
8056327	GRB14	NM_004490	chr2	97.5 ± 15.5	81.5 ± 24.1	0.00244	0.0405
8147697	GRHL2	NM_024915	chr8	129.2 ± 42.0	112.9 ± 45.9	0.00342	0.0489
7930894	GRK5	NM_005308	chr10	120.4 ± 29.3	94.2 ± 16.7	0.00073	0.0204
8014903	GSDMB	NM_001042471	chr17	61.8 ± 26.9	44.1 ± 17.9	0.00024	0.0133
8127072	GSTA1	NM_145740	chr6	1,100.4 ± 585.7	836.4 ± 491.3	0.00122	0.0267
8136849	GSTK1	NM_001143679	chr7	362.4 ± 54.4	318.4 ± 52.8	0.00073	0.0204
7903753	GSTM2	NM_000848	chr1	108.4 ± 16.7	96.0 ± 14.8	0.00342	0.0489
8081953	GTF2E1	NM_005513	chr3	235.0 ± 32.7	212.5 ± 38.1	0.00171	0.0326
8126629	GTPBP2	NM_019096	chr6	208.3 ± 32.2	268.4 ± 48.1	0.00024	0.0133
7910241	GUK1	NM_000858	chr1	587.1 ± 53.3	658.1 ± 79.8	0.00024	0.0133
8090555	H1FX	NM_006026	chr3	264.8 ± 37.8	297.4 ± 36.1	0.00122	0.0267
8139421	H2AFV	NM_012412	chr7	662.8 ± 57.9	612.5 ± 65.0	0.00171	0.0326
8169740	H3F3A	NM_002107	chrX	3,364.2 ± 306.7	2,871.3 ± 231.4	0.00024	0.0133
8102860	H3F3A // H3F3A	NM_002107	chr4	2,475.9 ± 241.3	2,154.3 ± 184.5	0.00073	0.0204
7910124	H3F3A // H3F3A	NM_002107	chr1	2,717.4 ± 181.0	2,364.5 ± 151.4	0.00024	0.0133
8046515	H3F3A // H3F3A	NM_002107	chr2	2,670.2 ± 189.7	2,317.2 ± 158.3	0.00024	0.0133
7930561	HABP2	NM_004132	chr10	363.8 ± 147.3	252.2 ± 189.4	0.00244	0.0405
8152617	HAS2	NM_005328	chr8	239.7 ± 183.9	127.1 ± 76.7	0.00049	0.0169
7899774	HDAC1	NM_004964	chr1	1,673.8 ± 114.4	1,560.7 ± 131.4	0.00244	0.0405
8129045	HDAC2	NM_001527	chr6	816.9 ± 52.0	735.5 ± 86.7	0.00342	0.0489
8015914	HDAC5	NM_005474	chr17	207.3 ± 15.5	237.0 ± 17.7	0.00024	0.0133
8171222	HDHD1A	NM_001135565	chrX	179.3 ± 32.6	155.2 ± 35.3	0.00049	0.0169
8163505	HDHD3	NM_031219	chr9	152.0 ± 39.9	138.7 ± 32.1	0.00122	0.0267
8148783	HEATR7A	NM_032450	chr8	170.0 ± 31.1	191.7 ± 26.8	0.00073	0.0204
8090193	HEG1	NM_020733	chr3	178.6 ± 39.4	123.5 ± 28.0	0.00024	0.0133
7929438	HELLS	NM_018063	chr10	38.0 ± 7.3	28.9 ± 5.9	0.00122	0.0267
8167973	HEPH	NM_138737	chrX	55.3 ± 29.5	38.4 ± 15.5	0.00024	0.0133
7995895	HERPUD1	NM_014685	chr16	1,761.3 ± 293.7	2,315.8 ± 418.8	0.00024	0.0133
7990211	HEXA	NM_000520	chr15	576.7 ± 116.8	619.0 ± 128.2	0.00342	0.0489
8007745	HEXIM1	NM_006460	chr17	588.2 ± 75.2	473.5 ± 67.3	0.00024	0.0133
8151457	HEY1	NM_012258	chr8	96.2 ± 23.1	81.0 ± 14.5	0.00342	0.0489
7915229	HEYL	NM_014571	chr1	142.8 ± 28.2	119.0 ± 16.0	0.00073	0.0204
8089851	HGD	NM_000187	chr3	624.4 ± 200.0	495.9 ± 185.2	0.00049	0.0169
8093278	HGD	NM_000187	chr3_random	624.4 ± 200.0	495.9 ± 185.2	0.00049	0.0169
8140556	HGF	NM_000601	chr7	43.4 ± 27.0	30.7 ± 16.9	0.00049	0.0169
8146285	HGSNAT	NM_152419	chr8	455.2 ± 47.4	404.7 ± 39.6	0.00024	0.0133
7929282	HHEX	NM_002729	chr10	427.6 ± 78.2	340.5 ± 77.3	0.00024	0.0133
8138776	HIBADH	NM_152740	chr7	578.4 ± 78.2	507.3 ± 88.2	0.00024	0.0133
7974851	HIF1A	NM_001530	chr14	3,106.2 ± 595.6	2,352.7 ± 471.6	0.00024	0.0133
8113873	HINT1	NM_005340	chr5	635.4 ± 57.7	683.6 ± 62.1	0.00342	0.0489
8140319	HIP1	NM_005338	chr7	62.4 ± 9.5	54.3 ± 8.2	0.00049	0.0169
8124380	HIST1H1A	NM_005325	chr6	178.7 ± 90.8	121.4 ± 32.7	0.00122	0.0267
8124527	HIST1H1B	NM_005322	chr6	145.6 ± 68.7	83.3 ± 13.8	0.00122	0.0267
8117372	HIST1H2AC	NM_003512	chr6	745.9 ± 192.9	660.6 ± 164.2	0.00171	0.0326
8117594	HIST1H2BM	NM_003521	chr6	168.1 ± 79.8	97.5 ± 26.4	0.00024	0.0133
8117330	HIST1H3A	NM_003529	chr6	98.0 ± 27.0	119.0 ± 32.7	0.00342	0.0489
8117415	HIST1H3E	NM_003532	chr6	8.8 ± 0.9	8.0 ± 0.9	0.00244	0.0405
8124531	HIST1H3I	NM_003533	chr6	361.5 ± 121.2	274.6 ± 78.7	0.00122	0.0267
8117334	HIST1H4A	NM_003538	chr6	59.8 ± 7.2	75.1 ± 15.5	0.00171	0.0326
8124448	HIST1H4H	NM_003543	chr6	281.4 ± 149.3	183.7 ± 64.3	0.00024	0.0133
7905079	HIST2H2AA3	NM_003516	chr1	639.3 ± 138.4	719.3 ± 187.1	0.00342	0.0489
7919619	HIST2H2AA3	NM_003516	chr1	639.3 ± 138.4	719.3 ± 187.1	0.00342	0.0489
7919637	HIST2H2BE	NM_003528	chr1	301.8 ± 106.3	341.5 ± 92.5	0.00122	0.0267
7928019	HK1	NM_033500	chr10	169.7 ± 43.7	150.4 ± 43.5	0.00244	0.0405
8125537	HLA-DMA	NM_006120	chr6	158.6 ± 42.1	124.7 ± 33.6	0.00024	0.0133
8178884	HLA-DMA	NM_006120	chr6_cox_hap1	163.0 ± 44.6	127.7 ± 34.6	0.00024	0.0133
8180086	HLA-DMA	NM_006120	chr6_qbl_hap2	163.0 ± 44.6	127.7 ± 34.6	0.00024	0.0133
8125530	HLA-DMB	NM_002118	chr6	183.6 ± 45.3	134.1 ± 37.9	0.00024	0.0133
8180078	HLA-DMB	NM_002118	chr6_qbl_hap2	177.9 ± 45.0	130.1 ± 39.4	0.00024	0.0133
8179519	HLA-DPB1	NM_002121	chr6_qbl_hap2	163.8 ± 39.3	142.2 ± 41.8	0.00342	0.0489
8179481	HLA-DRA	NM_019111	chr6_qbl_hap2	254.1 ± 82.7	181.4 ± 65.4	0.00024	0.0133
8118548	HLA-DRA	NM_019111	chr6	234.6 ± 77.3	167.0 ± 61.2	0.00024	0.0133
8178193	HLA-DRA	NM_019111	chr6_cox_hap1	327.5 ± 105.9	233.7 ± 89.0	0.00024	0.0133
8180003	HLA-DRB3	NM_022555	chr6_qbl_hap2	182.0 ± 52.0	138.3 ± 40.5	0.00024	0.0133
8178811	HLA-DRB3	NM_022555	chr6_cox_hap1	194.1 ± 59.0	145.7 ± 43.4	0.00024	0.0133
8125436	HLA-DRB5	NM_002125	chr6	59.0 ± 48.7	44.3 ± 36.9	0.00024	0.0133
8078248	HMGB1	NM_002128	chr3	2,164.6 ± 194.4	1,905.2 ± 166.1	0.00122	0.0267
7970858	HMGB1	NM_002128	chr13	82.2 ± 7.8	67.1 ± 8.9	0.00244	0.0405
8072122	HMGB1L10	XM_001723188	chr22	335.4 ± 24.4	303.7 ± 25.9	0.00342	0.0489
8176191	HMGN1	NM_004965	chrX	939.9 ± 66.3	856.7 ± 90.5	0.00244	0.0405
8018305	HN1	NM_016185	chr17	292.4 ± 63.3	255.0 ± 54.8	0.00244	0.0405
8014591	HNF1B	NM_000458	chr17	193.1 ± 53.2	154.7 ± 48.4	0.00049	0.0169
8146986	HNF4G	NM_004133	chr8	123.1 ± 43.5	99.8 ± 32.8	0.00049	0.0169
8045499	HNMT	NM_006895	chr2	89.7 ± 26.8	67.2 ± 19.9	0.00024	0.0133
8138670	HNRNPA2B1	NM_031243	chr7	1,060.4 ± 136.2	943.3 ± 81.5	0.00122	0.0267
8110450	HNRNPAB	NM_031266	chr5	1,790.8 ± 171.1	1,612.1 ± 191.9	0.00024	0.0133
8162047	HNRNPK	NM_002140	chr9	2,952.4 ± 165.6	2,709.0 ± 151.4	0.00073	0.0204
8025429	HNRNPM	NM_005968	chr19	1,612.2 ± 151.3	1,481.5 ± 147.8	0.00049	0.0169
7925565	HNRNPU	NM_031844	chr1	2,022.0 ± 172.0	1,863.7 ± 164.1	0.00342	0.0489
7948814	HNRNPUL2	NM_001079559	chr11	680.8 ± 61.2	626.8 ± 55.0	0.00024	0.0133
7945436	HRAS	NM_176795	chr11	203.5 ± 15.6	224.4 ± 19.6	0.00024	0.0133
8151942	HRSP12	NM_005836	chr8	313.4 ± 39.0	254.2 ± 45.3	0.00073	0.0204
7909446	HSD11B1	NM_005525	chr1	187.6 ± 93.8	157.2 ± 91.1	0.00122	0.0267
8101648	HSD17B11	NM_016245	chr4	938.3 ± 149.1	756.8 ± 125.3	0.00024	0.0133
8038213	HSD17B14	NM_016246	chr19	150.5 ± 55.3	187.3 ± 78.5	0.00122	0.0267
7997491	HSD17B2	NM_002153	chr16	1,294.9 ± 542.3	746.2 ± 438.0	0.00024	0.0133
8118622	HSD17B8	NM_014234	chr6	164.1 ± 27.9	204.9 ± 50.7	0.00024	0.0133
8178234	HSD17B8	NM_014234	chr6_cox_hap1	164.1 ± 27.9	204.9 ± 50.7	0.00024	0.0133
8179534	HSD17B8	NM_014234	chr6_qbl_hap2	164.1 ± 27.9	204.9 ± 50.7	0.00024	0.0133
7904421	HSD3B1	NM_000862	chr1	14.5 ± 1.5	16.4 ± 1.8	0.00342	0.0489
8148824	HSF1	NM_005526	chr8	174.1 ± 22.7	183.2 ± 25.5	0.00122	0.0267
8094165	HSP90AB2P	NR_003132	chr4	109.0 ± 12.6	126.5 ± 14.1	0.00342	0.0489
7958130	HSP90B1	NM_003299	chr12	5,084.1 ± 780.6	5,725.6 ± 788.4	0.00049	0.0169
8069532	HSPA13	NM_006948	chr21	1,616.7 ± 409.9	2,015.7 ± 409.9	0.00122	0.0267
8179322	HSPA1A	NM_005345	chr6_qbl_hap2	2,768.4 ± 550.8	3,294.7 ± 646.9	0.00049	0.0169
8118310	HSPA1A	NM_005345	chr6	2,833.9 ± 557.5	3,360.6 ± 656.2	0.00049	0.0169
8178086	HSPA1B	NM_005346	chr6_cox_hap1	829.7 ± 198.8	1,030.7 ± 249.7	0.00342	0.0489
8179324	HSPA1B	NM_005346	chr6_qbl_hap2	829.7 ± 198.8	1,030.7 ± 249.7	0.00342	0.0489
8118314	HSPA1B	NM_005346	chr6	790.3 ± 188.0	979.9 ± 232.2	0.00342	0.0489
8164165	HSPA5	NM_005347	chr9	4,054.0 ± 637.0	5,047.2 ± 800.6	0.00024	0.0133
7906764	HSPA6	NM_002155	chr1	83.1 ± 31.5	131.5 ± 72.9	0.00171	0.0326
8114455	HSPA9	NM_004134	chr5	1,818.0 ± 162.0	1,995.5 ± 178.1	0.00244	0.0405
7949075	HSPC152	NM_016404	chr11	2,612.7 ± 243.3	2,819.7 ± 300.0	0.00073	0.0204
7931097	HTRA1	NM_002775	chr10	477.0 ± 81.1	401.5 ± 61.7	0.00024	0.0133
7952145	HYOU1	NM_006389	chr11	904.7 ± 187.6	1,084.3 ± 162.4	0.00049	0.0169
8162313	IARS	NM_013417	chr9	1,666.5 ± 239.4	1,840.2 ± 249.0	0.00049	0.0169
8138202	ICA1	NM_004968	chr7	286.8 ± 64.2	340.0 ± 81.6	0.00049	0.0169
8017547	ICAM2	NM_001099786	chr17	86.9 ± 12.3	105.5 ± 20.3	0.00122	0.0267
8127109	ICK	NM_016513	chr6	188.4 ± 40.8	163.7 ± 31.4	0.00342	0.0489
7913655	ID3	NM_002167	chr1	371.2 ± 126.9	278.3 ± 76.3	0.00024	0.0133
8058552	IDH1	NM_005896	chr2	1,782.3 ± 233.7	1,555.4 ± 194.5	0.00024	0.0133
8170390	IDS	NM_000202	chrX	1,307.7 ± 399.9	1,645.5 ± 427.5	0.00049	0.0169
8175593	IDS	NM_000202	chrX	2,191.5 ± 660.0	2,661.6 ± 708.4	0.00024	0.0133
8026163	IER2	NM_004907	chr19	290.9 ± 72.8	337.7 ± 128.8	0.00049	0.0169
8178435	IER3	NM_003897	chr6_cox_hap1	1,166.2 ± 400.3	1,669.4 ± 454.9	0.00122	0.0267
8124848	IER3	NM_003897	chr6	960.3 ± 311.5	1,376.0 ± 361.6	0.00122	0.0267
8179704	IER3	NM_003897	chr6_qbl_hap2	960.3 ± 311.5	1,376.0 ± 361.6	0.00122	0.0267
7981046	IFI27L2	NM_032036	chr14	290.9 ± 36.0	316.5 ± 47.5	0.00342	0.0489
8026971	IFI30	NM_006332	chr19	914.6 ± 188.6	698.1 ± 153.2	0.00024	0.0133
7937330	IFITM2	NM_006435	chr11	363.2 ± 108.6	314.4 ± 106.1	0.00073	0.0204
8135514	IFRD1	NM_001550	chr7	341.5 ± 97.7	458.2 ± 161.0	0.00073	0.0204
7986359	IGF1R	NM_000875	chr15	361.2 ± 97.4	307.7 ± 54.7	0.00024	0.0133
7986383	IGF1R	NM_000875	chr15	474.7 ± 140.4	386.2 ± 85.9	0.00049	0.0169
8048205	IGFBP2	NM_000597	chr2	362.1 ± 46.9	441.9 ± 73.9	0.00122	0.0267
8058857	IGFBP5	NM_000599	chr2	1,109.4 ± 714.8	761.9 ± 414.2	0.00073	0.0204
8000184	IGSF6	NM_005849	chr16	48.4 ± 17.1	38.7 ± 11.7	0.00171	0.0326
8108568	IK	NM_006083	chr5	878.3 ± 86.9	817.0 ± 109.0	0.00342	0.0489
8169580	IL13RA1	NM_001560	chrX	933.2 ± 116.0	834.0 ± 120.7	0.00244	0.0405
8044008	IL1RL2	NM_003854	chr2	38.5 ± 5.4	44.9 ± 7.9	0.00342	0.0489
7905789	IL6R	NM_000565	chr1	140.8 ± 27.6	155.0 ± 28.0	0.00244	0.0405
8095680	IL8	NM_000584	chr4	801.7 ± 480.6	1,285.2 ± 809.2	0.00171	0.0326
8127666	IMPG1	NM_001563	chr6	8.2 ± 0.6	8.8 ± 0.7	0.00342	0.0489
7977249	INF2	NM_022489	chr14	138.4 ± 22.7	158.9 ± 21.0	0.00049	0.0169
7960654	ING4	NM_016162	chr12	296.7 ± 25.5	272.6 ± 27.6	0.00342	0.0489
8137526	INSIG1	NM_198336	chr7	538.8 ± 99.3	707.3 ± 129.5	0.00049	0.0169
8033362	INSR	NM_000208	chr19	285.3 ± 69.4	240.8 ± 78.3	0.00024	0.0133
8089954	IQCB1	NM_001023570	chr3	188.9 ± 46.3	218.6 ± 62.4	0.00244	0.0405
8106354	IQGAP2	NM_006633	chr5	340.9 ± 124.2	211.5 ± 115.6	0.00024	0.0133
8175977	IRAK1	NM_001569	chrX	144.1 ± 15.7	161.9 ± 15.1	0.00073	0.0204
8037723	IRF2BP1	NM_015649	chr19	147.0 ± 15.0	159.3 ± 16.6	0.00171	0.0326
7972745	IRS2	NM_003749	chr13	169.0 ± 27.3	205.6 ± 33.2	0.00122	0.0267
8174444	IRS4	NM_003604	chrX	15.6 ± 1.7	17.9 ± 2.1	0.00122	0.0267
8046695	ITGA4	NM_000885	chr2	65.2 ± 23.3	50.2 ± 16.4	0.00049	0.0169
7963786	ITGA5	NM_002205	chr12	361.3 ± 120.8	301.4 ± 118.0	0.00024	0.0133
8046861	ITGAV	NM_002210	chr2	1,682.1 ± 215.0	1,438.9 ± 195.1	0.00024	0.0133
8070826	ITGB2	NM_000211	chr21	84.5 ± 14.2	71.8 ± 9.8	0.00073	0.0204
8007931	ITGB3	NM_000212	chr17	341.1 ± 161.6	250.9 ± 120.6	0.00049	0.0169
8056184	ITGB6	NM_000888	chr2	790.1 ± 379.4	623.3 ± 250.2	0.00122	0.0267
8028908	ITPKC	NM_025194	chr19	101.1 ± 22.6	119.9 ± 39.8	0.00244	0.0405
7961900	ITPR2	NM_002223	chr12	204.8 ± 36.8	172.7 ± 38.7	0.00049	0.0169
8068305	ITSN1	NM_003024	chr21	134.9 ± 14.2	121.3 ± 12.8	0.00122	0.0267
8064978	JAG1	NM_000214	chr20	290.3 ± 62.1	238.4 ± 59.1	0.00024	0.0133
7916747	JAK1	NM_002227	chr1	1,423.0 ± 207.5	1,316.8 ± 189.7	0.00244	0.0405
8116998	JARID2	NM_004973	chr6	187.6 ± 36.2	159.9 ± 31.8	0.00024	0.0133
8018793	JMJD6	NM_001081461	chr17	202.7 ± 18.9	245.5 ± 43.7	0.00122	0.0267
8076128	JOSD1	NM_014876	chr22	883.1 ± 178.9	994.1 ± 210.8	0.00122	0.0267
8035445	JUND	NM_005354	chr19	380.7 ± 55.1	460.6 ± 70.5	0.00049	0.0169
8034130	KANK2	NM_015493	chr19	115.1 ± 21.3	101.3 ± 11.0	0.00244	0.0405
8046160	KBTBD10	NM_006063	chr2	616.8 ± 258.3	904.9 ± 417.8	0.00024	0.0133
8068583	KCNJ15	NM_002243	chr21	137.4 ± 64.1	84.5 ± 37.5	0.00024	0.0133
8126163	KCNK17	NM_031460	chr6	166.0 ± 82.9	140.6 ± 72.9	0.00024	0.0133
8126153	KCNK5	NM_003740	chr6	219.1 ± 77.4	138.3 ± 63.9	0.00024	0.0133
7969166	KCNRG	NM_173605	chr13	81.5 ± 11.8	65.6 ± 13.4	0.00342	0.0489
7972055	KCTD12	NM_138444	chr13	331.4 ± 66.0	457.4 ± 111.6	0.00049	0.0169
7950641	KCTD14	NM_023930	chr11	173.6 ± 25.0	193.9 ± 24.7	0.00122	0.0267
8009737	KCTD2	NM_015353	chr17	219.6 ± 19.7	198.9 ± 16.0	0.00049	0.0169
8108330	KDM3B	NM_016604	chr5	465.3 ± 34.9	410.7 ± 38.1	0.00024	0.0133
7960221	KDM5A	NM_005056	chr12	377.7 ± 38.4	342.3 ± 35.8	0.00244	0.0405
8004671	KDM6B	NM_001080424	chr17	88.7 ± 9.2	96.5 ± 10.0	0.00049	0.0169
8100393	KDR	NM_002253	chr4	194.6 ± 89.5	112.1 ± 41.4	0.00073	0.0204
8161478	KGFLP2	NR_003670	chr9	40.9 ± 7.8	46.4 ± 8.2	0.00171	0.0326
7989647	KIAA0101	NM_014736	chr15	65.9 ± 20.6	37.6 ± 10.5	0.00024	0.0133
7997168	KIAA0174	NM_014761	chr16	1,336.5 ± 75.1	1,265.7 ± 91.8	0.00024	0.0133
7997680	KIAA0182	NM_014615	chr16	256.6 ± 40.8	240.6 ± 37.4	0.00342	0.0489
8093961	KIAA0232	NM_014743	chr4	229.5 ± 26.1	194.7 ± 32.8	0.00171	0.0326
7980189	KIAA0317	NM_001039479	chr14	326.5 ± 38.3	286.7 ± 47.8	0.00122	0.0267
7911854	KIAA0495	NM_207306	chr1	83.4 ± 8.2	72.5 ± 8.8	0.00122	0.0267
7997662	KIAA0513	NM_014732	chr16	129.5 ± 19.8	159.4 ± 19.7	0.00049	0.0169
8099721	KIAA0746	NM_015187	chr4	1,140.9 ± 343.6	973.9 ± 295.4	0.00073	0.0204
7958216	KIAA1033	NM_015275	chr12	840.0 ± 80.9	781.7 ± 79.4	0.00244	0.0405
8160786	KIAA1161	NM_020702	chr9	121.5 ± 28.7	100.7 ± 27.8	0.00122	0.0267
8122279	KIAA1244	NM_020340	chr6	574.1 ± 190.3	735.4 ± 279.5	0.00122	0.0267
7932826	KIAA1462	NM_020848	chr10	106.0 ± 36.6	91.0 ± 28.6	0.00073	0.0204
8050128	KIDINS220	NM_020738	chr2	991.8 ± 143.8	903.5 ± 123.0	0.00171	0.0326
7929258	KIF11	NM_004523	chr10	27.4 ± 7.0	17.8 ± 4.3	0.00049	0.0169
8150036	KIF13B	NM_015254	chr8	332.2 ± 39.9	286.6 ± 51.0	0.00073	0.0204
8004057	KIF1C	NM_006612	chr17	271.9 ± 50.4	242.4 ± 50.5	0.00073	0.0204
8108301	KIF20A	NM_005733	chr5	26.9 ± 6.8	19.3 ± 4.0	0.00342	0.0489
7984540	KIF23	NM_138555	chr15	44.3 ± 19.3	27.8 ± 5.3	0.00122	0.0267
7956488	KIF5A	NM_004984	chr12	81.1 ± 25.0	96.8 ± 28.5	0.00244	0.0405
7906307	KIRREL	NM_018240	chr1	129.9 ± 32.1	107.4 ± 25.7	0.00049	0.0169
7952577	KIRREL3	NM_032531	chr11	140.7 ± 30.4	168.8 ± 51.4	0.00244	0.0405
7965322	KITLG	NM_000899	chr12	168.2 ± 48.0	121.3 ± 36.2	0.00024	0.0133
8094679	KLB	NM_175737	chr4	58.7 ± 14.1	48.6 ± 8.8	0.00244	0.0405
7931810	KLF6	NM_001300	chr10	240.3 ± 56.7	310.7 ± 92.7	0.00024	0.0133
8161648	KLF9	NM_001206	chr9	230.1 ± 29.3	211.0 ± 28.2	0.00122	0.0267
8079733	KLHDC8B	NM_173546	chr3	71.1 ± 8.9	62.8 ± 6.6	0.00049	0.0169
8131815	KLHL7	NM_018846	chr7	220.7 ± 23.5	191.1 ± 18.4	0.00024	0.0133
8098654	KLKB1	NM_000892	chr4	55.5 ± 42.1	40.7 ± 26.7	0.00024	0.0133
7910950	KMO	NM_003679	chr1	13.4 ± 2.3	25.1 ± 21.1	0.00122	0.0267
8019737	KPNA2	NM_002266	chr17_random	1,086.0 ± 110.2	997.3 ± 136.0	0.00342	0.0489
8009417	KPNA2	NM_002266	chr17	1,173.1 ± 121.2	1,065.8 ± 143.8	0.00342	0.0489
7961865	KRAS	NM_033360	chr12	496.4 ± 69.7	444.8 ± 83.5	0.00171	0.0326
8015349	KRT19	NM_002276	chr17	1,008.7 ± 454.2	832.9 ± 392.6	0.00073	0.0204
7963567	KRT8	NM_002273	chr12	4,125.0 ± 1,179.5	3,482.0 ± 991.5	0.00049	0.0169
7923347	LAD1	NM_005558	chr1	222.2 ± 63.5	188.7 ± 55.1	0.00342	0.0489
8121949	LAMA2	NM_000426	chr6	73.7 ± 37.0	57.7 ± 20.2	0.00342	0.0489
8020551	LAMA3	NM_198129	chr18	95.8 ± 25.6	72.4 ± 23.7	0.00122	0.0267
8128991	LAMA4	NM_001105206	chr6	244.8 ± 106.0	177.3 ± 68.9	0.00342	0.0489
8142194	LAMB1	NM_002291	chr7	608.8 ± 129.2	467.5 ± 101.8	0.00049	0.0169
7924029	LAMB3	NM_001017402	chr1	293.6 ± 122.8	390.4 ± 227.5	0.00122	0.0267
7908041	LAMC1	NM_002293	chr1	791.0 ± 144.6	662.8 ± 113.6	0.00024	0.0133
7970287	LAMP1	NM_005561	chr13	1,062.4 ± 160.5	983.5 ± 169.8	0.00049	0.0169
8092348	LAMP3	NM_014398	chr3	129.4 ± 40.8	181.3 ± 65.5	0.00049	0.0169
8058614	LANCL1	NM_006055	chr2	437.1 ± 43.3	376.6 ± 56.6	0.00171	0.0326
8094259	LAP3	NM_015907	chr4	349.6 ± 37.6	321.6 ± 38.1	0.00073	0.0204
8147503	LAPTM4B	NM_018407	chr8	2,434.3 ± 279.5	2,148.3 ± 427.8	0.00342	0.0489
7914270	LAPTM5	NM_006762	chr1	310.5 ± 110.6	246.8 ± 90.9	0.00049	0.0169
7919856	LASS2	NM_181746	chr1	1,732.4 ± 191.8	1,537.2 ± 214.2	0.00049	0.0169
8046086	LASS6	NM_203463	chr2	1,299.1 ± 341.9	1,158.7 ± 267.3	0.00049	0.0169
8158167	LCN2	NM_005564	chr9	1,471.4 ± 546.2	1,143.9 ± 546.3	0.00171	0.0326
7971461	LCP1	NM_002298	chr13	196.8 ± 73.4	156.9 ± 49.1	0.00171	0.0326
8025828	LDLR	NM_000527	chr19	855.8 ± 145.2	1,195.0 ± 187.3	0.00024	0.0133
7953450	LEPREL2	NM_014262	chr12	90.2 ± 17.8	100.9 ± 17.7	0.00244	0.0405
7955450	LETMD1	NM_015416	chr12	519.0 ± 58.9	594.2 ± 79.7	0.00024	0.0133
8131143	LFNG	NM_001040167	chr7	52.3 ± 7.1	45.8 ± 6.3	0.00073	0.0204
8013450	LGALS9B	NM_001042685	chr17	273.2 ± 85.5	203.6 ± 74.3	0.00024	0.0133
8005458	LGALS9C	NM_001040078	chr17	186.2 ± 58.6	139.0 ± 48.9	0.00049	0.0169
7947199	LGR4	NM_018490	chr11	841.3 ± 239.0	650.1 ± 211.1	0.00024	0.0133
7971150	LHFP	NM_005780	chr13	131.5 ± 43.5	103.5 ± 28.0	0.00049	0.0169
7963187	LIMA1	NM_001113546	chr12	1,119.1 ± 177.0	868.4 ± 164.9	0.00024	0.0133
8072461	LIMK2	NM_016733	chr22	188.8 ± 52.0	162.4 ± 27.8	0.00122	0.0267
8030212	LIN7B	NM_022165	chr19	132.6 ± 19.7	143.7 ± 24.5	0.00171	0.0326
7934920	LIPA	NM_001127605	chr10	1,049.7 ± 191.0	919.0 ± 173.4	0.00244	0.0405
7999468	LITAF	NR_024320	chr16	946.5 ± 244.1	817.5 ± 275.8	0.00049	0.0169
8023561	LMAN1	NM_005570	chr18	2,551.6 ± 449.3	2,941.9 ± 512.9	0.00342	0.0489
8116020	LMAN2	NM_006816	chr5	1,379.9 ± 122.2	1,512.7 ± 116.0	0.00122	0.0267
8077490	LMCD1	NM_014583	chr3	164.3 ± 42.3	209.9 ± 39.7	0.00024	0.0133
7906085	LMNA	NM_170707	chr1	164.6 ± 19.7	190.0 ± 22.1	0.00024	0.0133
7902810	LMO4	NM_006769	chr1	142.8 ± 44.5	125.9 ± 49.0	0.00049	0.0169
7970716	LNX2	NM_153371	chr13	662.0 ± 146.2	553.7 ± 125.4	0.00049	0.0169
8119915	LOC100132354	NR_024478	chr6	28.9 ± 6.3	35.2 ± 5.7	0.00073	0.0204
8119423	LOC221442	NR_026938	chr6	24.1 ± 6.9	15.1 ± 5.0	0.00049	0.0169
7977270	LOC388022	AK131040	chr14	222.9 ± 74.4	286.2 ± 113.9	0.00049	0.0169
8066247	LOC388796	NR_027241	chr20	131.0 ± 56.0	153.2 ± 48.6	0.00244	0.0405
7986601	LOC401805	XR_017148	chr15	138.1 ± 15.4	116.5 ± 12.2	0.00122	0.0267
7986739	LOC401805	XR_017148	chr15	138.1 ± 15.4	116.5 ± 12.2	0.00122	0.0267
8055143	LOC440905	NR_026758	chr2	19.3 ± 3.5	24.8 ± 4.1	0.00122	0.0267
8002711	LOC441506	XR_019580	chr16	659.5 ± 145.1	748.0 ± 129.3	0.00122	0.0267
7898209	LOC645317	XM_934920	chr1	182.6 ± 26.4	217.9 ± 44.8	0.00122	0.0267
8003230	LOC732275	NR_024406	chr16	51.7 ± 13.7	67.1 ± 15.7	0.00024	0.0133
8136709	LOC93432	NR_003715	chr7	69.9 ± 25.8	33.8 ± 17.2	0.00024	0.0133
8033002	LONP1	NM_004793	chr19	199.1 ± 13.8	226.7 ± 24.0	0.00024	0.0133
8149399	LONRF1	NM_152271	chr8	234.9 ± 20.7	274.6 ± 43.7	0.00244	0.0405
7917276	LPAR3	NM_012152	chr1	80.4 ± 43.9	96.3 ± 53.6	0.00073	0.0204
7995697	LPCAT2	NM_017839	chr16	114.8 ± 36.5	89.8 ± 26.5	0.00024	0.0133
7987230	LPCAT4	NM_153613	chr15	106.4 ± 7.3	92.8 ± 10.5	0.00073	0.0204
7902565	LPHN2	NM_012302	chr1	332.7 ± 67.8	279.7 ± 50.6	0.00342	0.0489
8040340	LPIN1	NM_145693	chr2	566.9 ± 94.1	704.0 ± 92.2	0.00049	0.0169
8103106	LRBA	NM_006726	chr4	545.8 ± 100.6	496.8 ± 107.2	0.00342	0.0489
8032834	LRG1	NM_052972	chr19	112.0 ± 43.7	88.2 ± 32.4	0.00171	0.0326
7964602	LRIG3	NM_153377	chr12	267.7 ± 38.3	219.1 ± 40.5	0.00122	0.0267
7961339	LRP6	NM_002336	chr12	383.3 ± 59.4	346.6 ± 62.4	0.00342	0.0489
8117243	LRRC16A	NM_017640	chr6	259.2 ± 33.4	227.8 ± 35.7	0.00049	0.0169
8160504	LRRC19	NM_022901	chr9	36.9 ± 25.7	14.3 ± 11.2	0.00024	0.0133
7984569	LRRC49	NM_017691	chr15	180.6 ± 49.1	215.4 ± 51.1	0.00342	0.0489
8077366	LRRN1	NM_020873	chr3	57.3 ± 17.6	47.5 ± 15.2	0.00049	0.0169
8114470	LRRTM2	NM_015564	chr5	54.0 ± 15.7	82.2 ± 35.9	0.00024	0.0133
7965627	LTA4H	NM_000895	chr12	1,168.3 ± 126.4	1,080.9 ± 136.9	0.00342	0.0489
8136539	LUC7L2	NM_016019	chr7	549.6 ± 30.5	510.3 ± 28.0	0.00073	0.0204
7965403	LUM	NM_002345	chr12	196.1 ± 130.4	133.8 ± 93.1	0.00073	0.0204
8143132	LUZP6	NM_001128619	chr7	991.4 ± 99.0	904.3 ± 66.0	0.00024	0.0133
8148572	LY6E	NM_002346	chr8	348.5 ± 112.5	294.3 ± 81.1	0.00049	0.0169
8055314	LYPD1	NM_144586	chr2	260.6 ± 99.0	195.8 ± 70.1	0.00049	0.0169
7988833	LYSMD2	NM_153374	chr15	161.8 ± 38.8	179.3 ± 43.7	0.00171	0.0326
7957023	LYZ	NM_000239	chr12	2,767.1 ± 1,646.8	2,015.6 ± 1,719.4	0.00024	0.0133
8138466	MACC1	NM_182762	chr7	643.6 ± 191.9	599.2 ± 183.0	0.00073	0.0204
8093462	MAEA	NM_001017405	chr4	541.4 ± 29.9	512.1 ± 32.2	0.00122	0.0267
8073007	MAFF	NM_012323	chr22	82.7 ± 17.3	102.7 ± 26.7	0.00073	0.0204
8131091	MAFK	NM_002360	chr7	99.3 ± 13.5	119.5 ± 23.9	0.00122	0.0267
8170420	MAMLD1	NM_005491	chrX	88.6 ± 9.3	101.5 ± 13.6	0.00244	0.0405
7986132	MAN2A2	NM_006122	chr15	208.4 ± 32.9	182.6 ± 22.6	0.00122	0.0267
8093916	MAN2B2	NM_015274	chr4	181.6 ± 20.3	165.0 ± 23.5	0.00024	0.0133
8166925	MAOA	NM_000240	chrX	286.1 ± 68.8	204.0 ± 58.3	0.00024	0.0133
8106098	MAP1B	NM_005909	chr5	751.7 ± 250.1	872.0 ± 256.3	0.00244	0.0405
8062023	MAP1LC3A	NM_032514	chr20	207.5 ± 48.4	252.6 ± 70.9	0.00122	0.0267
8005707	MAP2K3	NM_002756	chr17	143.1 ± 23.1	187.0 ± 57.7	0.00024	0.0133
8105436	MAP3K1	NM_005921	chr5	318.3 ± 62.2	268.8 ± 63.0	0.00024	0.0133
8043945	MAP4K4	NM_145686	chr2	461.9 ± 90.1	424.2 ± 72.7	0.00171	0.0326
7950524	MAP6	NM_207577	chr11	133.1 ± 35.2	143.0 ± 33.2	0.00342	0.0489
8074791	MAPK1	NM_002745	chr22	1,144.7 ± 104.8	1,073.3 ± 79.7	0.00024	0.0133
8164177	MAPKAP1	NM_001006617	chr9	610.6 ± 66.9	568.3 ± 65.6	0.00122	0.0267
7956443	MARS	NM_004990	chr12	747.6 ± 85.8	869.1 ± 98.7	0.00024	0.0133
8109732	MAT2B	NM_013283	chr5	484.0 ± 76.7	410.0 ± 65.9	0.00024	0.0133
8147516	MATN2	NM_002380	chr8	166.8 ± 61.6	122.3 ± 20.2	0.00073	0.0204
8108403	MATR3	NM_199189	chr5	952.8 ± 84.4	875.2 ± 94.2	0.00073	0.0204
8124166	MBOAT1	NM_001080480	chr6	158.9 ± 55.3	128.8 ± 56.2	0.00049	0.0169
8150099	MBOAT4	NM_001100916	chr8	286.6 ± 105.0	435.2 ± 196.3	0.00049	0.0169
8092328	MCCC1	NM_020166	chr3	600.9 ± 111.5	466.7 ± 121.1	0.00024	0.0133
8141395	MCM7	NM_005916	chr7	147.6 ± 33.4	131.2 ± 26.6	0.00171	0.0326
8110886	MED10	NM_032286	chr5	352.3 ± 61.5	427.3 ± 71.2	0.00024	0.0133
7966706	MED13L	NM_015335	chr12	267.3 ± 33.8	242.3 ± 36.1	0.00122	0.0267
8126360	MED20	NM_004275	chr6	206.5 ± 20.0	188.7 ± 15.8	0.00244	0.0405
8129522	MED23	NM_004830	chr6	358.8 ± 39.0	315.6 ± 46.0	0.00049	0.0169
8042356	MEIS1	NM_002398	chr2	700.4 ± 59.6	614.9 ± 91.3	0.00122	0.0267
7987385	MEIS2	NM_172316	chr15	611.3 ± 164.8	491.6 ± 143.6	0.00024	0.0133
8155214	MELK	NM_014791	chr9	58.3 ± 20.2	33.2 ± 9.8	0.00024	0.0133
8044391	MERTK	NM_006343	chr2	130.9 ± 34.9	111.6 ± 44.9	0.00171	0.0326
8096556	METAP1	NM_015143	chr4	692.6 ± 71.4	622.3 ± 58.8	0.00122	0.0267
8097066	METTL14	NM_020961	chr4	500.7 ± 62.7	460.2 ± 76.8	0.00073	0.0204
8056716	METTL5	NM_014168	chr2	1,144.8 ± 84.8	1,217.2 ± 105.9	0.00122	0.0267
7955441	METTL7A	NM_014033	chr12	296.4 ± 83.4	169.7 ± 70.4	0.00049	0.0169
7956009	METTL7B	NM_152637	chr12	119.6 ± 27.9	89.7 ± 17.7	0.00024	0.0133
7912887	MFAP2	NM_002403	chr1	117.3 ± 23.1	103.6 ± 15.9	0.00171	0.0326
7991234	MFGE8	NM_005928	chr15	338.7 ± 87.8	285.5 ± 59.8	0.00073	0.0204
7900365	MFSD2	NM_001136493	chr1	62.0 ± 5.1	71.7 ± 8.1	0.00049	0.0169
7955729	MFSD5	NM_032889	chr12	123.2 ± 17.2	111.7 ± 10.7	0.00073	0.0204
8031973	MGC2752	NR_026052	chr19	179.5 ± 18.0	199.9 ± 13.8	0.00342	0.0489
7954196	MGST1	NM_145792	chr12	718.5 ± 211.5	610.5 ± 156.0	0.00171	0.0326
7974080	MIA2	NM_054024	chr14	86.9 ± 30.4	74.2 ± 29.0	0.00244	0.0405
7970577	MIPEP	NM_005932	chr13	224.7 ± 32.8	199.0 ± 34.0	0.00342	0.0489
8080938	MITF	NM_198159	chr3	101.9 ± 16.8	79.5 ± 11.8	0.00024	0.0133
7993310	MKL2	NM_014048	chr16	220.0 ± 18.4	199.2 ± 21.4	0.00342	0.0489
8032392	MKNK2	NM_199054	chr19	236.1 ± 66.3	277.3 ± 126.9	0.00342	0.0489
7959205	MLEC	NM_014730	chr12	674.1 ± 81.4	616.8 ± 60.2	0.00171	0.0326
7905329	MLLT11	NM_006818	chr1	429.0 ± 175.7	504.8 ± 202.9	0.00244	0.0405
7959361	MLXIP	NM_014938	chr12	264.5 ± 45.7	231.8 ± 43.8	0.00122	0.0267
8097670	MMAA	NM_172250	chr4	370.5 ± 54.9	337.1 ± 52.4	0.00073	0.0204
7966213	MMAB	NM_052845	chr12	200.8 ± 19.2	223.0 ± 20.2	0.00342	0.0489
7996185	MMP15	NM_002428	chr16	139.6 ± 20.4	125.3 ± 21.4	0.00171	0.0326
8053064	MOBKL1B	NM_018221	chr2	1,447.8 ± 166.9	1,316.8 ± 173.7	0.00049	0.0169
8160521	MOBKL2B	NM_024761	chr9	163.3 ± 43.3	135.9 ± 29.9	0.00024	0.0133
8131927	MPP6	NM_016447	chr7	690.1 ± 104.8	627.5 ± 132.6	0.00342	0.0489
8093936	MRFAP1	NM_033296	chr4	2,770.4 ± 165.3	2,630.0 ± 165.1	0.00244	0.0405
8126512	MRPL2	NM_015950	chr6	330.6 ± 29.4	352.2 ± 37.2	0.00171	0.0326
7937763	MRPL23	NM_021134	chr11	324.8 ± 49.7	376.0 ± 61.8	0.00171	0.0326
8043278	MRPL35	NM_016622	chr2	251.5 ± 35.6	215.5 ± 47.9	0.00342	0.0489
7957540	MRPL42	NM_014050	chr12	1,128.1 ± 154.1	1,013.1 ± 208.8	0.00122	0.0267
8053165	MRPL53	NM_053050	chr2	814.1 ± 68.0	885.1 ± 65.7	0.00244	0.0405
8024708	MRPL54	NM_172251	chr19	88.3 ± 9.8	98.6 ± 8.4	0.00122	0.0267
7906021	MSTO1	NM_018116	chr1	91.6 ± 13.6	109.9 ± 15.7	0.00049	0.0169
7948696	MTA2	NM_004739	chr11	501.4 ± 34.8	460.3 ± 38.2	0.00073	0.0204
8154635	MTAP	NM_002451	chr9	134.3 ± 22.5	117.0 ± 23.7	0.00024	0.0133
7903032	MTF2	NM_007358	chr1	457.5 ± 56.7	408.3 ± 40.2	0.00049	0.0169
7989708	MTFMT	NM_139242	chr15	209.3 ± 26.9	185.5 ± 24.2	0.00171	0.0326
8042830	MTHFD2	NR_027405	chr2	617.1 ± 203.3	836.7 ± 333.2	0.00049	0.0169
8084064	MTHFD2	NM_006636	chr3	434.9 ± 122.3	594.6 ± 242.1	0.00171	0.0326
8111339	MTMR12	NM_001040446	chr5	475.0 ± 119.1	402.1 ± 100.2	0.00024	0.0133
8149500	MTUS1	NM_001001924	chr8	433.7 ± 152.1	363.5 ± 84.6	0.00171	0.0326
7920642	MUC1	NM_001018016	chr1	1,057.7 ± 437.2	703.1 ± 427.7	0.00024	0.0133
8084895	MUC20	NM_152673	chr3	554.6 ± 332.3	398.1 ± 296.8	0.00049	0.0169
7974566	MUDENG	NM_018229	chr14	490.1 ± 85.1	436.2 ± 92.4	0.00122	0.0267
8169145	MUM1L1	NM_152423	chrX	145.5 ± 48.0	110.3 ± 38.6	0.00171	0.0326
7941425	MUS81	NM_025128	chr11	153.1 ± 9.8	171.8 ± 19.3	0.00342	0.0489
8003332	MVD	NM_002461	chr16	216.9 ± 27.6	242.4 ± 26.1	0.00244	0.0405
8011640	MYBBP1A	NM_014520	chr17	111.7 ± 6.4	123.1 ± 9.2	0.00122	0.0267
7972069	MYCBP2	NM_015057	chr13	256.8 ± 53.4	221.8 ± 44.6	0.00171	0.0326
7956211	MYL6	NM_021019	chr12	4,630.9 ± 266.9	4,379.0 ± 339.0	0.00024	0.0133
8023267	MYO5B	NM_001080467	chr18	296.5 ± 61.7	371.8 ± 119.5	0.00122	0.0267
8120783	MYO6	NM_004999	chr6	535.0 ± 60.3	477.3 ± 69.0	0.00024	0.0133
7995055	MYST1	NM_182958	chr16	248.7 ± 39.7	270.6 ± 44.7	0.00122	0.0267
7928491	MYST4	NM_012330	chr10	311.9 ± 57.0	286.3 ± 58.5	0.00342	0.0489
8083978	NAALADL2	NM_207015	chr3	80.7 ± 21.5	61.6 ± 16.3	0.00171	0.0326
7956287	NAB2	NM_005967	chr12	99.1 ± 13.3	107.8 ± 19.2	0.00024	0.0133
8042576	NAGK	NM_017567	chr2	958.0 ± 116.8	1,045.5 ± 107.1	0.00024	0.0133
8156761	NANS	NM_018946	chr9	344.1 ± 38.3	406.4 ± 56.2	0.00342	0.0489
8055323	NAP5	NM_207363	chr2	41.1 ± 11.9	50.6 ± 17.9	0.00342	0.0489
8141872	NAPEPLD	NM_001122838	chr7	131.4 ± 35.8	100.9 ± 36.7	0.00024	0.0133
8089652	NAT13	NM_025146	chr3	3,096.4 ± 238.9	2,884.2 ± 210.2	0.00073	0.0204
8018209	NAT9	NM_015654	chr17	141.3 ± 15.8	160.0 ± 15.9	0.00024	0.0133
8047606	NBEAL1	NM_001099273	chr2	261.3 ± 47.8	225.4 ± 46.0	0.00024	0.0133
8079462	NBEAL2	NM_015175	chr3	113.5 ± 22.6	99.8 ± 19.3	0.00049	0.0169
7953351	NCAPD2	NM_014865	chr12	283.1 ± 31.7	252.9 ± 33.9	0.00342	0.0489
8094278	NCAPG	NM_022346	chr4	56.1 ± 18.8	35.0 ± 11.5	0.00049	0.0169
8044133	NCK2	NM_003581	chr2	469.7 ± 108.9	428.2 ± 108.0	0.00342	0.0489
8057517	NCKAP1	NM_013436	chr2	1,736.8 ± 193.3	1,653.2 ± 203.3	0.00342	0.0489
8063211	NCOA3	NM_181659	chr20	560.6 ± 104.2	501.9 ± 90.6	0.00244	0.0405
7927536	NCOA4	NM_005437	chr10	1,758.2 ± 130.5	1,542.3 ± 113.8	0.00049	0.0169
8012961	NCOR1	NM_006311	chr17	395.7 ± 36.5	359.2 ± 36.9	0.00024	0.0133
8004867	NDEL1	NM_001025579	chr17	464.3 ± 59.2	542.4 ± 80.1	0.00342	0.0489
7977621	NDRG2	NM_201540	chr14	389.1 ± 101.9	283.6 ± 94.4	0.00049	0.0169
8138224	NDUFA4	NM_002489	chr7	480.5 ± 105.9	427.8 ± 96.8	0.00122	0.0267
8105499	NDUFAF2	NM_174889	chr5	91.3 ± 9.6	104.9 ± 9.9	0.00049	0.0169
8079707	NDUFAF3	NM_199417	chr3	179.5 ± 14.9	195.9 ± 26.0	0.00171	0.0326
8084092	NDUFB5	NM_002492	chr3	1,148.2 ± 90.1	1,076.0 ± 104.4	0.00342	0.0489
8058428	NDUFS1	NM_005006	chr2	1,092.6 ± 85.1	1,002.2 ± 124.5	0.00049	0.0169
7906703	NDUFS2	NM_004550	chr1	898.1 ± 88.2	813.2 ± 96.5	0.00024	0.0133
8145361	NEFM	NM_005382	chr8	319.4 ± 260.9	531.0 ± 398.4	0.00024	0.0133
7980271	NEK9	NM_033116	chr14	377.7 ± 58.4	349.4 ± 54.3	0.00244	0.0405
8165552	NELF	NM_001130969	chr9	133.6 ± 29.1	118.3 ± 27.0	0.00171	0.0326
7909603	NENF	NM_013349	chr1	438.7 ± 64.7	480.4 ± 79.9	0.00073	0.0204
7984704	NEO1	NM_002499	chr15	422.8 ± 96.7	357.3 ± 83.0	0.00024	0.0133
8178676	NEU1	NM_000434	chr6_cox_hap1	1,277.7 ± 187.4	1,481.1 ± 246.8	0.00049	0.0169
8125139	NEU1	NM_000434	chr6	1,115.9 ± 146.1	1,295.5 ± 211.6	0.00049	0.0169
8179851	NEU1	NM_000434	chr6_qbl_hap2	1,115.9 ± 146.1	1,295.5 ± 211.6	0.00049	0.0169
8057480	NEUROD1	NM_002500	chr2	1,106.1 ± 465.3	980.6 ± 426.5	0.00073	0.0204
7901788	NFIA	NM_001134673	chr1	193.8 ± 30.6	143.5 ± 27.6	0.00024	0.0133
8160138	NFIB	NM_005596	chr9	295.5 ± 118.5	233.0 ± 101.1	0.00024	0.0133
7930074	NFKB2	NM_002502	chr10	141.9 ± 28.4	177.4 ± 37.2	0.00049	0.0169
8028552	NFKBIB	NM_002503	chr19	168.5 ± 15.9	185.6 ± 26.7	0.00049	0.0169
8065992	NFS1	NM_021100	chr20	300.8 ± 21.1	277.3 ± 24.6	0.00244	0.0405
7925320	NID1	NM_002508	chr1	161.7 ± 61.8	122.2 ± 42.6	0.00122	0.0267
7979044	NIN	NM_020921	chr14	147.5 ± 25.1	131.3 ± 20.4	0.00024	0.0133
8151952	NIPAL2	NM_024759	chr8	258.2 ± 36.6	219.4 ± 30.3	0.00024	0.0133
7898939	NIPAL3	NM_020448	chr1	415.0 ± 54.3	363.5 ± 42.7	0.00073	0.0204
8065334	NKX2-2	NM_002509	chr20	404.7 ± 178.0	335.6 ± 156.0	0.00342	0.0489
7959146	NME2P1	NR_001577	chr12	723.2 ± 90.3	789.2 ± 101.3	0.00073	0.0204
8105153	NNT	NM_012343	chr5	895.2 ± 136.3	791.9 ± 136.9	0.00073	0.0204
8168280	NONO	NM_001145408	chrX	2,059.1 ± 111.5	1,946.0 ± 105.8	0.00049	0.0169
7919095	NOTCH2	NM_024408	chr1	381.1 ± 126.7	281.3 ± 105.9	0.00024	0.0133
8034940	NOTCH3	NM_000435	chr19	199.0 ± 32.3	173.3 ± 19.1	0.00049	0.0169
7951497	NPAT	NM_002519	chr11	230.1 ± 29.3	204.9 ± 34.5	0.00244	0.0405
7980146	NPC2	NM_006432	chr14	1,627.9 ± 275.2	1,450.3 ± 237.2	0.00171	0.0326
8155121	NPR2	NM_003995	chr9	71.8 ± 11.8	97.2 ± 39.2	0.00024	0.0133
8134463	NPTX2	NM_002523	chr7	1,758.8 ± 885.3	2,632.6 ± 1,248.4	0.00049	0.0169
8131919	NPY	NM_000905	chr7	112.0 ± 85.6	134.4 ± 106.0	0.00049	0.0169
8103494	NPY1R	NM_000909	chr4	40.5 ± 21.8	27.1 ± 14.1	0.00024	0.0133
8002303	NQO1	NM_000903	chr16	781.2 ± 241.0	548.3 ± 170.5	0.00024	0.0133
7957835	NR1H4	NM_005123	chr12	47.5 ± 15.4	30.8 ± 16.1	0.00024	0.0133
7955589	NR4A1	NM_002135	chr12	115.1 ± 22.4	137.1 ± 22.9	0.00024	0.0133
8055952	NR4A2	NM_006186	chr2	90.7 ± 17.7	127.9 ± 32.0	0.00122	0.0267
8156848	NR4A3	NM_173198	chr9	61.7 ± 5.0	76.0 ± 14.7	0.00024	0.0133
7908597	NR5A2	NM_205860	chr1	1,120.8 ± 459.3	772.7 ± 363.5	0.00049	0.0169
8136140	NRF1	NM_005011	chr7	93.6 ± 5.9	104.4 ± 12.0	0.00171	0.0326
8069553	NRIP1	NM_003489	chr21	418.2 ± 56.2	360.8 ± 63.0	0.00024	0.0133
7932985	NRP1	NM_003873	chr10	659.0 ± 159.7	548.1 ± 148.6	0.00244	0.0405
7924172	NSL1	NM_015471	chr1	842.6 ± 115.8	747.1 ± 122.4	0.00244	0.0405
8140020	NSUN5	NM_018044	chr7	238.0 ± 23.1	266.1 ± 39.9	0.00171	0.0326
7965573	NTN4	NM_021229	chr12	482.7 ± 141.5	418.8 ± 134.1	0.00024	0.0133
7938687	NUCB2	NM_005013	chr11	1,764.5 ± 455.8	2,061.0 ± 566.5	0.00049	0.0169
8113413	NUDT12	NM_031438	chr5	584.7 ± 95.8	519.5 ± 120.1	0.00073	0.0204
7968999	NUDT15	NM_018283	chr13	86.9 ± 9.1	78.9 ± 4.7	0.00049	0.0169
7906930	NUF2	NM_145697	chr1	34.3 ± 10.7	22.1 ± 4.7	0.00049	0.0169
7995843	NUP93	NM_014669	chr16	319.9 ± 34.0	286.1 ± 36.4	0.00171	0.0326
8100298	OCIAD2	NM_001014446	chr4	527.4 ± 83.2	573.5 ± 90.6	0.00049	0.0169
8050240	ODC1	NM_002539	chr2	1,404.5 ± 230.2	1,969.9 ± 404.6	0.00024	0.0133
7950701	ODZ4	NM_001098816	chr11	63.0 ± 10.1	75.6 ± 13.5	0.00024	0.0133
7969288	OLFM4	NM_006418	chr13	6,063.4 ± 1,604.4	4,926.3 ± 2,045.2	0.00244	0.0405
7916570	OMA1	NM_145243	chr1	476.3 ± 68.8	419.9 ± 64.4	0.00122	0.0267
8021357	ONECUT2	NM_004852	chr18	150.6 ± 30.4	122.0 ± 18.3	0.00122	0.0267
8157014	OR13C8	NM_001004483	chr9	9.5 ± 0.6	11.1 ± 1.3	0.00073	0.0204
8136961	OR2F2	NM_001004685	chr7	14.2 ± 2.1	17.6 ± 2.7	0.00122	0.0267
7939959	OR5AS1	NM_001001921	chr11	5.6 ± 0.5	6.5 ± 0.8	0.00171	0.0326
8034899	OR7A2P	ENST00000304105	chr19	10.3 ± 0.8	11.9 ± 1.7	0.00342	0.0489
7956031	ORMDL2	NM_014182	chr12	438.4 ± 58.5	479.2 ± 59.1	0.00244	0.0405
8096771	OSTC	NM_021227	chr4	1,026.9 ± 67.3	1,197.1 ± 130.8	0.00024	0.0133
8155883	OSTF1	NM_012383	chr9	567.7 ± 69.2	491.3 ± 61.4	0.00024	0.0133
7959251	P2RX7	NM_002562	chr12	26.2 ± 6.8	33.0 ± 7.2	0.00244	0.0405
8113981	P4HA2	NM_004199	chr5	941.6 ± 106.3	1,069.1 ± 156.6	0.00342	0.0489
7950374	P4HA3	NM_182904	chr11	97.5 ± 46.5	81.8 ± 33.5	0.00244	0.0405
7965884	PAH	NM_000277	chr12	107.7 ± 37.3	79.8 ± 34.3	0.00024	0.0133
8169389	PAK3	NM_002578	chrX	810.6 ± 277.9	972.5 ± 333.9	0.00171	0.0326
8107133	PAM	NM_000919	chr5	3,515.3 ± 1,199.5	4,440.6 ± 1,304.3	0.00024	0.0133
7968274	PAN3	NM_175854	chr13	331.3 ± 44.2	307.7 ± 38.8	0.00024	0.0133
8042119	PAPOLG	NM_022894	chr2	331.0 ± 40.0	300.3 ± 34.7	0.00073	0.0204
8157487	PAPPA	NM_002581	chr9	53.5 ± 17.7	43.5 ± 7.8	0.00024	0.0133
8102214	PAPSS1	NM_005443	chr4	451.3 ± 37.9	399.4 ± 54.8	0.00024	0.0133
7984524	PAQR5	NM_001104554	chr15	127.3 ± 42.3	109.7 ± 42.5	0.00342	0.0489
7970602	PARP4	NM_006437	chr13	743.6 ± 138.4	638.3 ± 113.5	0.00024	0.0133
8090018	PARP9	NM_031458	chr3	413.7 ± 84.1	350.4 ± 98.2	0.00122	0.0267
8149955	PBK	NM_018492	chr8	41.0 ± 15.4	24.8 ± 9.5	0.00073	0.0204
7933982	PBLD	NM_022129	chr10	139.3 ± 33.7	115.6 ± 40.4	0.00171	0.0326
8087951	PBRM1	NM_018165	chr3	560.6 ± 55.9	506.9 ± 62.2	0.00024	0.0133
7906954	PBX1	NM_002585	chr1	424.7 ± 40.8	333.7 ± 37.6	0.00024	0.0133
8082886	PCCB	NM_000532	chr3	647.6 ± 113.9	576.7 ± 128.1	0.00049	0.0169
8102792	PCDH18	NM_019035	chr4	127.6 ± 70.5	86.7 ± 39.3	0.00049	0.0169
8063590	PCK1	NM_002591	chr20	192.3 ± 120.1	333.5 ± 175.2	0.00244	0.0405
8150714	PCMTD1	NM_052937	chr8	1,463.7 ± 154.3	1,276.5 ± 133.7	0.00122	0.0267
8064302	PCMTD2	NM_018257	chr20	559.9 ± 93.7	493.2 ± 98.5	0.00049	0.0169
8064844	PCNA	NM_002592	chr20	444.6 ± 61.0	377.0 ± 76.1	0.00024	0.0133
7975416	PCNX	NM_014982	chr14	340.8 ± 44.1	309.8 ± 43.5	0.00342	0.0489
8113234	PCSK1	NM_000439	chr5	4,238.9 ± 1,705.4	5,381.2 ± 1,765.8	0.00024	0.0133
8155898	PCSK5	NM_006200	chr9	89.4 ± 25.1	72.9 ± 20.9	0.00244	0.0405
8042519	PCYOX1	NM_016297	chr2	938.7 ± 128.2	829.2 ± 129.5	0.00073	0.0204
7930454	PDCD4	NM_145341	chr10	1,754.0 ± 241.0	1,496.4 ± 175.9	0.00244	0.0405
8057486	PDE1A	NM_005019	chr2	42.6 ± 17.1	33.5 ± 10.5	0.00244	0.0405
7955943	PDE1B	NM_000924	chr12	61.9 ± 18.0	75.6 ± 26.8	0.00342	0.0489
8102532	PDE5A	NM_001083	chr4	216.2 ± 39.3	165.5 ± 35.8	0.00049	0.0169
8151074	PDE7A	NM_002603	chr8	52.6 ± 15.0	41.5 ± 8.6	0.00049	0.0169
7951351	PDGFD	NM_025208	chr11	436.5 ± 182.5	263.3 ± 147.5	0.00073	0.0204
8095080	PDGFRA	NM_006206	chr4	199.3 ± 131.4	124.0 ± 62.3	0.00024	0.0133
8115099	PDGFRB	NM_002609	chr5	444.2 ± 216.3	347.8 ± 152.3	0.00122	0.0267
8166335	PDHA1	NM_000284	chrX	719.6 ± 81.4	660.3 ± 80.7	0.00244	0.0405
8143684	PDIA4	NM_004911	chr7	1,116.8 ± 189.9	1,286.6 ± 256.1	0.00049	0.0169
8141094	PDK4	NM_002612	chr7	2,530.7 ± 813.9	3,706.4 ± 941.1	0.00024	0.0133
7935180	PDLIM1	NM_020992	chr10	541.7 ± 68.9	484.6 ± 60.7	0.00122	0.0267
8096489	PDLIM5	NM_006457	chr4	1,017.1 ± 78.9	854.1 ± 72.5	0.00024	0.0133
8175860	PDZD4	NM_032512	chrX	62.2 ± 12.4	74.9 ± 10.1	0.00024	0.0133
7904843	PDZK1	NM_002614	chr1	224.1 ± 112.8	179.6 ± 97.6	0.00244	0.0405
7954926	PDZRN4	NM_013377	chr12	11.2 ± 1.2	13.1 ± 2.6	0.00244	0.0405
8058837	PECR	NM_018441	chr2	120.8 ± 22.0	97.6 ± 27.9	0.00122	0.0267
8134339	PEG10	NM_015068	chr7	1,730.3 ± 578.0	2,743.2 ± 1,037.7	0.00024	0.0133
7897378	PER3	NM_016831	chr1	137.7 ± 42.7	122.7 ± 40.4	0.00122	0.0267
7921786	PFDN2	NM_012394	chr1	405.7 ± 34.0	444.9 ± 32.3	0.00122	0.0267
7955768	PFDN5	NM_002624	chr12	639.6 ± 79.5	694.6 ± 87.3	0.00342	0.0489
7925876	PFKP	NM_002627	chr10	314.8 ± 80.2	393.3 ± 96.0	0.00342	0.0489
8134098	PFTK1	NM_012395	chr7	333.0 ± 34.0	296.2 ± 38.6	0.00342	0.0489
8094556	PGM2	NM_018290	chr4	353.1 ± 31.0	322.8 ± 45.3	0.00342	0.0489
8127841	PGM3	NM_015599	chr6	781.9 ± 86.8	936.6 ± 110.5	0.00122	0.0267
8016552	PHB	NM_002634	chr17	1,282.4 ± 112.9	1,176.8 ± 99.9	0.00024	0.0133
8097417	PHF17	NM_199320	chr4	250.6 ± 27.5	278.2 ± 45.0	0.00122	0.0267
8159441	PHPT1	NM_001135861	chr9	289.4 ± 22.1	328.0 ± 36.5	0.00171	0.0326
8146957	PI15	NM_015886	chr8	90.7 ± 72.8	62.6 ± 36.7	0.00122	0.0267
8062927	PI3	NM_002638	chr20	172.4 ± 90.6	124.0 ± 50.8	0.00244	0.0405
7984453	PIAS1	NM_016166	chr15	834.6 ± 119.6	746.9 ± 129.7	0.00024	0.0133
8093343	PIGG	NM_001127178	chr4	186.1 ± 19.0	162.0 ± 10.7	0.00244	0.0405
7923929	PIGR	NM_002644	chr1	1,340.2 ± 667.6	766.6 ± 525.4	0.00024	0.0133
8013641	PIGS	NM_033198	chr17	302.5 ± 22.9	270.1 ± 27.6	0.00122	0.0267
7935337	PIK3AP1	NM_152309	chr10	379.7 ± 126.1	276.1 ± 111.3	0.00073	0.0204
7923662	PIK3C2B	NM_002646	chr1	82.7 ± 9.4	69.6 ± 8.7	0.00049	0.0169
8105778	PIK3R1	NM_181523	chr5	380.2 ± 80.4	317.7 ± 84.4	0.00049	0.0169
8090639	PIK3R4	NM_014602	chr3	279.0 ± 46.8	243.6 ± 44.3	0.00171	0.0326
8168366	PIN4	NM_006223	chrX	91.7 ± 7.7	80.6 ± 11.1	0.00049	0.0169
8155673	PIP5K1B	NM_003558	chr9	65.4 ± 15.8	51.8 ± 15.4	0.00049	0.0169
8096314	PKD2	NM_000297	chr4	471.0 ± 62.1	407.4 ± 85.0	0.00244	0.0405
8126954	PKHD1	NM_138694	chr6	70.7 ± 28.2	49.3 ± 19.3	0.00024	0.0133
8121768	PKIB	NM_181794	chr6	78.2 ± 24.7	95.2 ± 20.5	0.00122	0.0267
7902822	PKN2	NM_006256	chr1	606.1 ± 51.0	560.6 ± 57.2	0.00049	0.0169
7962212	PKP2	NM_004572	chr12	364.3 ± 99.6	320.9 ± 84.5	0.00049	0.0169
8045860	PKP4	NM_003628	chr2	221.8 ± 32.4	196.3 ± 28.6	0.00024	0.0133
8081890	PLA1A	NM_015900	chr3	70.4 ± 29.0	86.0 ± 28.1	0.00122	0.0267
7999588	PLA2G10	NM_003561	chr16	30.1 ± 18.1	17.4 ± 9.2	0.00171	0.0326
8126784	PLA2G7	NM_005084	chr6	236.0 ± 83.7	167.5 ± 81.5	0.00342	0.0489
8150509	PLAT	NM_000930	chr8	692.9 ± 431.5	392.8 ± 163.5	0.00024	0.0133
7928429	PLAU	NM_002658	chr10	293.5 ± 159.2	193.4 ± 72.6	0.00122	0.0267
7961440	PLBD1	NM_024829	chr12	162.8 ± 25.2	134.0 ± 32.8	0.00244	0.0405
8092134	PLD1	NM_002662	chr3	373.2 ± 95.6	261.0 ± 81.4	0.00024	0.0133
7923635	PLEKHA6	NM_014935	chr1	279.8 ± 67.5	234.1 ± 60.9	0.00049	0.0169
7942453	PLEKHB1	NM_021200	chr11	289.6 ± 80.3	233.2 ± 87.4	0.00073	0.0204
8016239	PLEKHM1	NM_014798	chr17	111.3 ± 13.0	124.5 ± 14.2	0.00244	0.0405
8058509	PLEKHM3	NM_001080475	chr2	224.7 ± 66.1	189.7 ± 50.7	0.00024	0.0133
7901054	PLK3	NM_004073	chr1	85.1 ± 12.9	98.1 ± 12.3	0.00024	0.0133
8097356	PLK4	NM_014264	chr4	26.5 ± 6.5	20.5 ± 4.9	0.00073	0.0204
8167449	PLP2	NM_002668	chrX	1,125.5 ± 230.0	1,304.6 ± 206.0	0.00024	0.0133
8169473	PLS3	NM_005032	chrX	826.5 ± 211.2	673.7 ± 174.4	0.00024	0.0133
8091327	PLSCR1	NM_021105	chr3	487.8 ± 152.6	401.1 ± 121.8	0.00024	0.0133
8091306	PLSCR4	NM_001128304	chr3	235.6 ± 63.0	188.2 ± 50.6	0.00024	0.0133
7926545	PLXDC2	NM_032812	chr10	145.5 ± 38.3	107.9 ± 30.3	0.00024	0.0133
8076998	PLXNB2	NM_012401	chr22	508.0 ± 71.9	463.4 ± 74.3	0.00342	0.0489
8021470	PMAIP1	NM_021127	chr18	80.1 ± 24.2	110.2 ± 58.1	0.00024	0.0133
8067233	PMEPA1	NM_020182	chr20	882.0 ± 363.2	703.1 ± 264.4	0.00049	0.0169
7993148	PMM2	NM_000303	chr16	196.2 ± 26.9	230.0 ± 35.3	0.00122	0.0267
8140311	PMS2L3	NM_005395	chr7	127.2 ± 17.5	148.4 ± 18.6	0.00244	0.0405
8038458	PNKP	NM_007254	chr19	104.2 ± 12.5	111.9 ± 11.5	0.00342	0.0489
7930777	PNLIP	NM_000936	chr10	2,381.3 ± 1,549.5	1,964.5 ± 1,480.7	0.00122	0.0267
7930804	PNLIPRP2	NM_005396	chr10	542.3 ± 502.5	363.9 ± 337.8	0.00073	0.0204
8175763	PNMA5	NM_001103151	chrX	28.9 ± 3.4	33.8 ± 3.5	0.00342	0.0489
8142981	PODXL	NM_001018111	chr7	238.8 ± 67.2	204.1 ± 69.4	0.00122	0.0267
8173869	POF1B	NM_024921	chrX	208.2 ± 72.6	154.8 ± 61.1	0.00024	0.0133
7942527	POLD3	NM_006591	chr11	183.1 ± 19.9	157.8 ± 23.2	0.00073	0.0204
7940688	POLR2G	NM_002696	chr11	315.8 ± 51.8	342.9 ± 66.0	0.00342	0.0489
8145085	POLR3D	NM_001722	chr8	154.5 ± 18.7	189.1 ± 27.0	0.00073	0.0204
8141076	PON2	NM_000305	chr7	994.8 ± 204.7	846.5 ± 198.5	0.00024	0.0133
8134904	POP7	NM_005837	chr7	155.0 ± 11.0	169.6 ± 12.0	0.00024	0.0133
8067844	POTED	NM_174981	chr21	7.8 ± 0.6	8.6 ± 1.1	0.00122	0.0267
8112107	PPAP2A	NM_003711	chr5	167.4 ± 25.0	137.1 ± 24.8	0.00024	0.0133
7916493	PPAP2B	NM_003713	chr1	409.7 ± 77.0	342.4 ± 92.7	0.00244	0.0405
8099633	PPARGC1A	NM_013261	chr4	177.5 ± 53.3	131.7 ± 41.1	0.00342	0.0489
7989619	PPIB	NM_000942	chr15	2,276.3 ± 121.4	2,583.1 ± 216.6	0.00049	0.0169
8113726	PPIC	NM_000943	chr5	953.9 ± 236.5	758.1 ± 239.4	0.00024	0.0133
8128726	PPIL6	NM_173672	chr6	72.8 ± 10.5	90.5 ± 21.2	0.00122	0.0267
8041713	PPM1B	NM_177968	chr2	312.7 ± 26.7	279.4 ± 27.5	0.00024	0.0133
8101701	PPM1K	NM_152542	chr4	142.0 ± 56.5	190.0 ± 74.4	0.00049	0.0169
7966368	PPP1CC	NM_002710	chr12	2,742.8 ± 225.9	2,473.2 ± 205.2	0.00073	0.0204
8030128	PPP1R15A	NM_014330	chr19	194.6 ± 36.2	319.2 ± 109.8	0.00024	0.0133
8114900	PPP2R2B	NM_004576	chr5	157.7 ± 41.4	180.3 ± 50.2	0.00171	0.0326
8082869	PPP2R3A	NM_002718	chr3	107.7 ± 29.1	91.2 ± 24.1	0.00171	0.0326
8119627	PPP2R5D	NM_006245	chr6	233.6 ± 19.6	211.9 ± 18.2	0.00049	0.0169
7994756	PPP4C	NM_002720	chr16	385.3 ± 57.1	402.3 ± 59.2	0.00342	0.0489
7915733	PRDX1	NM_002574	chr1	2,047.1 ± 249.6	1,811.9 ± 241.1	0.00049	0.0169
7936661	PRDX3	NM_006793	chr10	2,824.7 ± 375.6	2,549.0 ± 429.5	0.00024	0.0133
7962375	PRICKLE1	NM_153026	chr12	140.8 ± 42.9	105.2 ± 25.2	0.00024	0.0133
7964271	PRIM1	NM_000946	chr12	203.0 ± 27.6	169.4 ± 38.7	0.00342	0.0489
8111796	PRKAA1	NM_206907	chr5	882.9 ± 74.3	758.5 ± 112.1	0.00024	0.0133
8058997	PRKAG3	NM_017431	chr2	37.1 ± 5.3	40.9 ± 4.4	0.00171	0.0326
8009457	PRKAR1A	NM_212472	chr17	3,455.4 ± 558.5	3,284.5 ± 583.2	0.00342	0.0489
8135378	PRKAR2B	NM_002736	chr7	262.5 ± 67.9	216.5 ± 67.8	0.00342	0.0489
8080487	PRKCD	NM_006254	chr3	220.6 ± 29.7	194.9 ± 31.0	0.00073	0.0204
8150599	PRKDC	NM_006904	chr8	374.9 ± 61.5	322.4 ± 57.0	0.00073	0.0204
8099476	PROM1	NM_006017	chr4	733.6 ± 336.5	584.7 ± 311.9	0.00342	0.0489
7909681	PROX1	NM_002763	chr1	153.2 ± 26.4	131.9 ± 26.7	0.00024	0.0133
7948476	PRPF19	NM_014502	chr11	452.0 ± 30.4	499.3 ± 50.7	0.00122	0.0267
8166705	PRRG1	NM_000950	chrX	167.2 ± 32.4	135.6 ± 24.2	0.00024	0.0133
7939150	PRRG4	NM_024081	chr11	191.2 ± 68.1	165.3 ± 63.0	0.00171	0.0326
7942957	PRSS23	NM_007173	chr11	341.0 ± 57.9	280.9 ± 63.4	0.00171	0.0326
8120932	PRSS35	NM_153362	chr6	24.0 ± 6.4	19.4 ± 4.1	0.00049	0.0169
7905299	PRUNE	NM_021222	chr1	244.1 ± 75.1	207.3 ± 57.2	0.00049	0.0169
7975545	PSEN1	NM_000021	chr14	753.8 ± 119.1	710.6 ± 102.7	0.00171	0.0326
8164067	PSMB7	NM_002799	chr9	1,373.3 ± 151.0	1,451.2 ± 140.5	0.00171	0.0326
7997230	PSMD7	NM_002811	chr16	1,267.5 ± 114.6	1,365.2 ± 91.8	0.00244	0.0405
8028380	PSMD8	NM_002812	chr19	791.0 ± 69.7	885.8 ± 94.5	0.00024	0.0133
7970413	PSPC1	NR_003272	chr13	324.4 ± 40.3	297.9 ± 40.4	0.00122	0.0267
8043251	PTCD3	NM_017952	chr2	542.9 ± 61.5	484.8 ± 73.8	0.00244	0.0405
8147447	PTDSS1	NM_014754	chr8	516.5 ± 68.8	436.2 ± 71.1	0.00024	0.0133
8105067	PTGER4	NM_000958	chr5	98.2 ± 12.7	123.1 ± 20.9	0.00049	0.0169
7904293	PTGFRN	NM_020440	chr1	433.6 ± 64.2	358.0 ± 65.7	0.00049	0.0169
7975632	PTGR2	NM_152444	chr14	298.6 ± 71.5	275.5 ± 75.5	0.00342	0.0489
8061136	PTMA	NM_002823	chr20	5,401.2 ± 768.3	4,983.4 ± 606.2	0.00342	0.0489
8107470	PTMA	NM_002823	chr5	4,921.7 ± 569.5	4,492.5 ± 547.7	0.00024	0.0133
7954006	PTMA // PTMA	ENST00000409405	chr12	1,263.7 ± 203.8	1,159.9 ± 143.3	0.00342	0.0489
8120431	PTP4A1	NM_003463	chr6	1,844.6 ± 245.8	1,727.6 ± 233.7	0.00024	0.0133
8090091	PTPLB	NM_198402	chr3	614.7 ± 79.9	556.4 ± 111.3	0.00342	0.0489
8079532	PTPN23	NM_015466	chr3	120.0 ± 8.6	126.1 ± 8.7	0.00049	0.0169
8163149	PTPN3	NM_002829	chr9	438.3 ± 128.5	544.1 ± 172.1	0.00073	0.0204
8160040	PTPRD	NM_002839	chr9	64.9 ± 17.7	57.1 ± 16.7	0.00244	0.0405
8080810	PTPRG	NM_002841	chr3	109.8 ± 22.0	93.9 ± 18.0	0.00024	0.0133
8129418	PTPRK	NM_001135648	chr6	539.2 ± 128.3	458.1 ± 118.9	0.00024	0.0133
8059186	PTPRN	NM_002846	chr2	1,125.9 ± 589.6	1,322.5 ± 615.0	0.00122	0.0267
8032926	PTPRS	NM_002850	chr19	144.8 ± 8.7	122.9 ± 9.7	0.00024	0.0133
8029437	PVR	NM_006505	chr19	244.7 ± 16.1	281.5 ± 30.8	0.00073	0.0204
8050007	PXDN	NM_012293	chr2	319.5 ± 149.3	235.8 ± 69.4	0.00244	0.0405
7960117	PXMP2	NM_018663	chr12	229.5 ± 35.5	205.4 ± 28.6	0.00244	0.0405
8019316	PYCR1	NM_006907	chr17	116.3 ± 13.6	134.4 ± 17.9	0.00244	0.0405
8040618	RAB10	NM_016131	chr2	1,940.9 ± 153.6	1,783.5 ± 133.2	0.00342	0.0489
7979663	RAB15	NM_198686	chr14	107.2 ± 24.7	88.3 ± 17.8	0.00122	0.0267
8021301	RAB27B	NM_004163	chr18	182.9 ± 82.4	156.1 ± 87.5	0.00244	0.0405
7977736	RAB2B	NM_032846	chr14	254.6 ± 40.5	283.8 ± 53.0	0.00342	0.0489
8035398	RAB3A	NM_002866	chr19	102.3 ± 14.5	109.0 ± 14.2	0.00171	0.0326
7916112	RAB3B	NM_002867	chr1	345.3 ± 149.5	467.6 ± 166.1	0.00049	0.0169
8078214	RAB5A	NM_004162	chr3	1,519.0 ± 161.4	1,632.5 ± 163.2	0.00073	0.0204
7923812	RAB7L1	NM_003929	chr1	500.6 ± 113.7	457.6 ± 118.7	0.00342	0.0489
7907492	RABGAP1L	NM_014857	chr1	196.7 ± 30.1	175.6 ± 34.2	0.00049	0.0169
7902382	RABGGTB	NM_004582	chr1	1,115.3 ± 133.9	1,294.7 ± 186.8	0.00049	0.0169
7963157	RACGAP1	NM_013277	chr12	130.4 ± 14.5	110.5 ± 16.7	0.00024	0.0133
7953218	RAD51AP1	NM_001130862	chr12	26.7 ± 6.8	19.6 ± 5.2	0.00073	0.0204
8085374	RAF1	NM_002880	chr3	317.8 ± 50.7	290.3 ± 46.3	0.00049	0.0169
7905938	RAG1AP1	NM_018845	chr1	517.9 ± 48.9	593.1 ± 48.7	0.00024	0.0133
8078286	RARB	NM_000965	chr3	83.4 ± 20.4	51.8 ± 17.7	0.00024	0.0133
8091723	RARRES1	NM_206963	chr3	129.2 ± 89.0	74.9 ± 21.3	0.00024	0.0133
7940775	RARRES3	NM_004585	chr11	86.6 ± 24.9	68.6 ± 14.5	0.00342	0.0489
7907611	RASAL2	NM_170692	chr1	114.5 ± 20.7	101.4 ± 14.8	0.00171	0.0326
7987405	RASGRP1	NM_005739	chr15	159.7 ± 54.0	138.0 ± 46.7	0.00244	0.0405
7968236	RASL11A	NM_206827	chr13	88.3 ± 35.4	70.1 ± 30.8	0.00122	0.0267
8087640	RASSF1	NM_007182	chr3	112.9 ± 14.3	141.4 ± 26.5	0.00171	0.0326
7954469	RASSF8	NM_007211	chr12	196.3 ± 31.2	174.9 ± 22.7	0.00049	0.0169
8060353	RBCK1	NM_031229	chr20	161.7 ± 14.5	176.5 ± 17.9	0.00342	0.0489
8167234	RBM3	NM_006743	chrX	143.5 ± 36.4	164.0 ± 39.7	0.00049	0.0169
8027908	RBM42	NM_024321	chr19	155.8 ± 11.5	165.7 ± 14.5	0.00024	0.0133
8099967	RBM47	NM_001098634	chr4	1,112.2 ± 121.3	988.7 ± 146.7	0.00342	0.0489
8091078	RBP1	NM_002899	chr3	523.7 ± 140.5	422.9 ± 110.6	0.00049	0.0169
8145669	RBPMS	NM_001008711	chr8	315.8 ± 98.2	248.6 ± 86.1	0.00024	0.0133
8070182	RCAN1	NM_004414	chr21	374.3 ± 133.5	519.7 ± 256.1	0.00024	0.0133
7971602	RCBTB1	NM_018191	chr13	512.7 ± 87.5	444.1 ± 84.0	0.00122	0.0267
7971573	RCBTB2	NM_001268	chr13	133.8 ± 38.4	114.5 ± 29.4	0.00024	0.0133
7985089	RCN2	NM_002902	chr15	760.6 ± 83.4	643.5 ± 90.8	0.00024	0.0133
8125204	RDBP	NM_002904	chr6	214.1 ± 22.3	245.4 ± 14.0	0.00122	0.0267
8178686	RDBP	NM_002904	chr6_cox_hap1	214.1 ± 22.3	245.4 ± 14.0	0.00122	0.0267
8179913	RDBP	NM_002904	chr6_qbl_hap2	214.1 ± 22.3	245.4 ± 14.0	0.00122	0.0267
8146921	RDH10	NM_172037	chr8	414.6 ± 78.7	338.5 ± 96.4	0.00049	0.0169
8155169	RECK	NM_021111	chr9	131.6 ± 26.9	108.7 ± 18.9	0.00342	0.0489
8024323	REEP6	NM_138393	chr19	186.7 ± 59.2	163.7 ± 47.4	0.00171	0.0326
7961540	RERG	NM_032918	chr12	99.4 ± 34.5	68.1 ± 19.5	0.00024	0.0133
8095262	REST	NM_005612	chr4	315.8 ± 87.3	272.6 ± 97.2	0.00342	0.0489
8085665	RFTN1	NM_015150	chr3	68.6 ± 11.2	61.0 ± 6.3	0.00024	0.0133
8058063	RFTN2	NM_144629	chr2	52.0 ± 19.2	34.8 ± 12.4	0.00171	0.0326
8033097	RFX2	NM_000635	chr19	78.9 ± 9.6	89.5 ± 11.9	0.00244	0.0405
7919971	RFX5	NM_000449	chr1	231.8 ± 34.0	198.8 ± 33.7	0.00073	0.0204
7989132	RFX7	NM_022841	chr15	93.1 ± 10.4	80.3 ± 12.6	0.00342	0.0489
7908125	RGL1	NM_015149	chr1	274.4 ± 70.5	231.9 ± 61.1	0.00049	0.0169
8106210	RGNEF	NM_001080479	chr5	169.2 ± 32.0	147.9 ± 33.9	0.00244	0.0405
8130394	RGS17	NM_012419	chr6	163.9 ± 30.8	205.8 ± 51.1	0.00073	0.0204
7925457	RGS7	NM_002924	chr1	131.0 ± 56.5	164.1 ± 67.7	0.00122	0.0267
8009277	RGS9	NM_003835	chr17	513.1 ± 255.0	664.2 ± 307.9	0.00342	0.0489
7974902	RHOJ	NM_020663	chr14	175.0 ± 79.0	122.1 ± 47.0	0.00342	0.0489
7967660	RIMBP2	NM_015347	chr12	189.5 ± 72.0	224.4 ± 77.6	0.00122	0.0267
8061247	RIN2	NM_018993	chr20	336.8 ± 74.2	290.2 ± 69.0	0.00171	0.0326
7978312	RIPK3	NM_006871	chr14	91.8 ± 24.2	82.6 ± 19.0	0.00122	0.0267
8120937	RIPPLY2	NM_001009994	chr6	45.7 ± 9.5	53.0 ± 9.9	0.00024	0.0133
8043310	RMND5A	NM_022780	chr2	682.7 ± 106.8	616.8 ± 127.1	0.00171	0.0326
8161024	RMRP	NR_003051	chr9	1,094.7 ± 325.5	1,207.0 ± 393.9	0.00049	0.0169
7922707	RNASEL	NM_021133	chr1	217.9 ± 20.8	176.3 ± 29.2	0.00049	0.0169
7946569	RNF141	NM_016422	chr11	299.1 ± 33.6	271.8 ± 33.1	0.00244	0.0405
8023598	RNF152	NM_173557	chr18	151.1 ± 35.0	118.9 ± 26.4	0.00024	0.0133
8043209	RNF181	NM_016494	chr2	284.0 ± 56.2	325.3 ± 46.4	0.00049	0.0169
8152041	RNF19A	NM_183419	chr8	855.3 ± 192.5	744.2 ± 183.6	0.00049	0.0169
8010454	RNF213	NM_020914	chr17	371.9 ± 86.7	324.4 ± 84.6	0.00122	0.0267
7973613	RNF31	NM_017999	chr14	46.3 ± 3.7	50.7 ± 4.9	0.00171	0.0326
7908779	RNPEP	NM_020216	chr1	671.0 ± 84.3	595.0 ± 85.9	0.00073	0.0204
7919269	RNU1A	NR_004421	chr1	829.9 ± 512.1	1,478.1 ± 993.3	0.00024	0.0133
7919349	RNU1A	NR_004421	chr1	829.9 ± 512.1	1,478.1 ± 993.3	0.00024	0.0133
7898375	RNU1A	NR_004421	chr1	777.6 ± 420.7	1,262.0 ± 817.1	0.00049	0.0169
7898411	RNU1A	NR_004421	chr1	777.6 ± 420.7	1,262.0 ± 817.1	0.00049	0.0169
7912800	RNU1A	NR_004421	chr1	777.6 ± 420.7	1,262.0 ± 817.1	0.00049	0.0169
7912850	RNU1A	NR_004421	chr1	777.6 ± 420.7	1,262.0 ± 817.1	0.00049	0.0169
7919576	RNU1A	NR_004421	chr1	777.6 ± 420.7	1,262.0 ± 817.1	0.00049	0.0169
7973896	RNU1A	NR_004421	chr14	778.1 ± 421.1	1,261.9 ± 817.8	0.00024	0.0133
7978568	RNU1A	NR_004421	chr14	778.1 ± 421.1	1,261.9 ± 817.8	0.00024	0.0133
8088919	ROBO1	NM_133631	chr3	306.9 ± 118.7	273.6 ± 104.6	0.00122	0.0267
7999217	ROGDI	NM_024589	chr16	250.6 ± 18.9	223.5 ± 24.9	0.00073	0.0204
8062206	ROMO1	NM_080748	chr20	228.1 ± 25.8	248.3 ± 25.9	0.00171	0.0326
8169949	RP6-213H19.1	NM_016542	chrX	343.2 ± 40.9	317.0 ± 48.0	0.00244	0.0405
8048014	RPE	NM_199229	chr2	453.4 ± 61.5	406.0 ± 70.0	0.00342	0.0489
8010903	RPH3AL	NM_006987	chr17	214.8 ± 77.7	249.2 ± 102.3	0.00171	0.0326
8034416	RPL10	NM_006013	chr19	1,295.4 ± 390.3	1,482.5 ± 342.3	0.00024	0.0133
8109821	RPL10	NM_006013	chr5	6,611.2 ± 874.2	7,080.1 ± 711.2	0.00073	0.0204
7898875	RPL11	NM_000975	chr1	3,063.5 ± 429.8	3,356.1 ± 417.4	0.00244	0.0405
8063473	RPL12	NM_000976	chr20	4,362.5 ± 401.2	4,609.9 ± 389.2	0.00122	0.0267
8047635	RPL12	NM_000976	chr2	3,962.6 ± 372.1	4,130.9 ± 354.8	0.00171	0.0326
8119159	RPL12P2	XM_941343	chr6	72.1 ± 11.0	82.4 ± 9.3	0.00049	0.0169
7954063	RPL13AP20	NR_003932	chr12	1,256.1 ± 265.6	1,388.2 ± 202.0	0.00244	0.0405
7971858	RPL13AP25	ENST00000334406	chr13	1,045.4 ± 148.2	1,152.0 ± 105.6	0.00244	0.0405
7902448	RPL17	NM_001035006	chr1	4,495.1 ± 298.1	4,762.9 ± 301.0	0.00122	0.0267
7903582	RPL17	NM_001035006	chr1	5,200.8 ± 371.8	5,475.0 ± 310.8	0.00342	0.0489
8038086	RPL18	NM_000979	chr19	6,000.0 ± 643.6	6,365.3 ± 555.2	0.00244	0.0405
8052022	RPL18A	AY779046	chr2	532.4 ± 155.4	587.8 ± 122.2	0.00171	0.0326
8131661	RPL21	NM_000982	chr7	2,832.9 ± 348.8	3,077.9 ± 204.4	0.00342	0.0489
7936727	RPL21	NM_000982	chr10	2,908.7 ± 346.6	3,147.3 ± 212.5	0.00244	0.0405
7915329	RPL21P20	XM_001725665	chr1	121.2 ± 23.4	139.4 ± 14.7	0.00122	0.0267
8126450	RPL24	NM_000986	chr6	2,123.5 ± 278.9	2,342.1 ± 267.1	0.00049	0.0169
8089249	RPL24	NM_000986	chr3	3,145.3 ± 364.1	3,459.5 ± 387.4	0.00024	0.0133
8007441	RPL27	NM_000988	chr17	1,594.3 ± 371.9	1,731.8 ± 378.3	0.00244	0.0405
7938295	RPL27A	NM_000990	chr11	145.9 ± 40.1	124.9 ± 30.5	0.00342	0.0489
8086148	RPL29	ENST00000294189	chr3	3,676.1 ± 655.2	4,022.2 ± 594.6	0.00073	0.0204
8111989	RPL29P12	XM_497352	chr5	64.5 ± 12.2	72.3 ± 9.0	0.00024	0.0133
8151935	RPL30	NM_000989	chr8	2,859.9 ± 228.0	3,084.9 ± 256.3	0.00073	0.0204
8164100	RPL35	NM_007209	chr9	1,649.7 ± 343.1	1,781.8 ± 316.8	0.00122	0.0267
8085026	RPL35A	NM_000996	chr3	3,431.0 ± 413.4	3,716.1 ± 367.7	0.00049	0.0169
7978833	RPL36AL	NM_001001	chr14	2,386.2 ± 257.7	2,705.0 ± 202.3	0.00122	0.0267
8022418	RPL36AP49	XM_001721447	chr18	497.6 ± 67.6	572.3 ± 91.0	0.00342	0.0489
8009561	RPL38	NM_000999	chr17	1,817.2 ± 165.0	1,976.5 ± 162.1	0.00049	0.0169
8127526	RPL39 // RPL39	NM_001000	chr6	1,159.5 ± 234.8	1,305.8 ± 258.0	0.00024	0.0133
8174710	RPL39 // RPL39	NM_001000	chrX	1,108.4 ± 221.3	1,245.2 ± 237.3	0.00049	0.0169
7956159	RPL41	NM_001035267	chr12	112.1 ± 18.0	137.9 ± 23.4	0.00024	0.0133
8061364	RPL41	NM_021104	chr20	5,182.7 ± 350.5	5,436.7 ± 427.7	0.00049	0.0169
8075691	RPL41	NM_021104	chr22	5,435.0 ± 336.7	5,678.5 ± 445.2	0.00024	0.0133
8105432	RPL41	NM_021104	chr5	5,306.0 ± 323.5	5,536.2 ± 433.4	0.00049	0.0169
8153903	RPL8	NM_000973	chr8	4,190.1 ± 348.4	4,420.8 ± 269.3	0.00073	0.0204
7966996	RPLP0	NM_053275	chr12	1,674.7 ± 297.7	1,861.2 ± 333.7	0.00049	0.0169
7905185	RPRD2	NM_015203	chr1	300.3 ± 47.2	265.6 ± 55.8	0.00171	0.0326
8125835	RPS10	NM_001014	chr6	2,078.3 ± 345.6	2,216.3 ± 308.5	0.00073	0.0204
8030368	RPS11	NM_001015	chr19	3,965.5 ± 221.9	4,141.8 ± 223.8	0.00342	0.0489
7999827	RPS15A	NM_001019	chr16	3,503.5 ± 440.4	3,712.1 ± 461.6	0.00171	0.0326
7990916	RPS17	NM_001021	chr15	3,868.7 ± 407.8	4,144.2 ± 333.9	0.00049	0.0169
7990965	RPS17	NM_001021	chr15	3,868.7 ± 407.8	4,144.2 ± 333.9	0.00049	0.0169
8118644	RPS18	NM_022551	chr6	1,928.1 ± 361.3	2,116.1 ± 382.8	0.00342	0.0489
8178253	RPS18	NM_022551	chr6_cox_hap1	1,928.1 ± 361.3	2,116.1 ± 382.8	0.00342	0.0489
8179544	RPS18	NM_022551	chr6_qbl_hap2	1,928.1 ± 361.3	2,116.1 ± 382.8	0.00342	0.0489
8012891	RPS18P12	XM_942039	chr17	84.1 ± 16.7	98.3 ± 18.0	0.00024	0.0133
8089230	RPS18P5	XM_001722673	chr3	1,602.7 ± 356.3	1,876.5 ± 301.5	0.00024	0.0133
8122699	RPS18P9	BC071678	chr6	322.3 ± 59.2	363.8 ± 50.0	0.00171	0.0326
8029129	RPS19	NM_001022	chr19	1,032.7 ± 287.1	1,136.8 ± 318.9	0.00244	0.0405
7998655	RPS2	NM_002952	chr16	3,526.5 ± 410.6	3,780.7 ± 366.9	0.00024	0.0133
8013348	RPS2	NM_002952	chr17	3,356.7 ± 406.1	3,593.0 ± 360.6	0.00024	0.0133
8150872	RPS20	NM_001023	chr8	3,003.3 ± 426.7	3,213.7 ± 353.4	0.00122	0.0267
8112961	RPS23	NM_001025	chr5	642.7 ± 128.4	584.8 ± 133.7	0.00171	0.0326
7939068	RPS25	NM_001028	chr11	930.5 ± 116.9	1,053.2 ± 164.6	0.00024	0.0133
7900157	RPS27	NM_001030	chr1	3,649.5 ± 479.7	3,886.9 ± 507.7	0.00342	0.0489
8079019	RPS27	NM_001030	chr3	4,817.9 ± 600.3	5,109.5 ± 608.5	0.00171	0.0326
8031933	RPS5	NM_001009	chr19	743.6 ± 215.7	832.4 ± 210.7	0.00024	0.0133
7899192	RPS6KA1	NM_002953	chr1	187.8 ± 26.0	179.4 ± 26.5	0.00073	0.0204
8040036	RPS7	NM_001011	chr2	507.0 ± 86.8	553.4 ± 71.2	0.00342	0.0489
7901038	RPS8	NM_001012	chr1	2,329.0 ± 214.4	2,445.8 ± 180.5	0.00049	0.0169
7918050	RPSA	NM_002295	chr1	2,134.7 ± 424.8	2,267.8 ± 406.6	0.00244	0.0405
8078905	RPSA	NM_002295	chr3	2,678.8 ± 508.1	2,828.7 ± 501.9	0.00342	0.0489
8040223	RRM2	NM_001034	chr2	71.8 ± 23.7	47.7 ± 15.1	0.00342	0.0489
8040080	RSAD2	NM_080657	chr2	101.4 ± 30.6	229.5 ± 87.3	0.00122	0.0267
8121622	RSPH4A	NM_001010892	chr6	27.9 ± 6.1	35.2 ± 12.1	0.00244	0.0405
7932311	RSU1	NM_012425	chr10	490.1 ± 88.2	420.8 ± 72.8	0.00024	0.0133
7982904	RTF1	NM_015138	chr15	194.5 ± 18.4	171.8 ± 16.8	0.00244	0.0405
8053142	RTKN	NM_033046	chr2	141.7 ± 16.0	157.6 ± 17.9	0.00024	0.0133
8128606	RTN4IP1	NM_032730	chr6	145.9 ± 25.0	126.0 ± 23.8	0.00122	0.0267
8110499	RUFY1	NM_025158	chr5	563.4 ± 75.2	504.1 ± 78.0	0.00244	0.0405
8090840	RYK	NM_001005861	chr3	484.9 ± 95.0	454.3 ± 78.3	0.00342	0.0489
8156278	S1PR3	NM_005226	chr9	119.5 ± 21.5	102.8 ± 14.7	0.00122	0.0267
8079346	SACM1L	NM_014016	chr3	1,304.4 ± 217.7	1,196.8 ± 212.8	0.00342	0.0489
8152506	SAMD12	NM_207506	chr8	109.6 ± 16.5	90.3 ± 15.8	0.00171	0.0326
8129482	SAMD3	NM_001017373	chr6	139.4 ± 91.4	167.2 ± 90.6	0.00049	0.0169
8028624	SAMD4B	NM_018028	chr19	180.6 ± 17.1	196.8 ± 21.0	0.00342	0.0489
8122634	SAMD5	NM_001030060	chr6	234.1 ± 78.4	291.6 ± 109.8	0.00024	0.0133
8140967	SAMD9	NM_017654	chr7	154.9 ± 38.0	117.5 ± 27.5	0.00024	0.0133
8140971	SAMD9L	NM_152703	chr7	38.7 ± 10.8	27.7 ± 9.3	0.00024	0.0133
8066117	SAMHD1	NM_015474	chr20	343.4 ± 71.2	261.2 ± 69.8	0.00024	0.0133
8039413	SAPS1	NM_014931	chr19	343.9 ± 42.2	377.6 ± 50.4	0.00122	0.0267
7942032	SAPS3	NM_018312	chr11	690.2 ± 51.0	637.1 ± 54.2	0.00024	0.0133
7903619	SARS	NM_006513	chr1	2,106.5 ± 183.9	2,354.0 ± 189.6	0.00049	0.0169
7920725	SCAMP3	NM_005698	chr1	488.6 ± 31.2	532.7 ± 40.7	0.00073	0.0204
7929816	SCD	NM_005063	chr10	1,812.8 ± 773.8	2,853.2 ± 1,023.9	0.00024	0.0133
7935776	SCD	NM_005063	chr10	34.2 ± 7.0	55.2 ± 16.6	0.00024	0.0133
8101366	SCD5	NM_001037582	chr4	205.9 ± 57.3	179.7 ± 58.0	0.00049	0.0169
8056491	SCN9A	NM_002977	chr2	99.3 ± 21.3	81.3 ± 20.4	0.00024	0.0133
7960529	SCNN1A	NM_001038	chr12	212.3 ± 79.8	149.7 ± 66.6	0.00024	0.0133
7994058	SCNN1G	NM_001039	chr16	88.1 ± 41.7	63.4 ± 28.3	0.00122	0.0267
7901513	SCP2	NM_002979	chr1	655.7 ± 107.4	594.7 ± 129.2	0.00342	0.0489
8054846	SCTR	NM_002980	chr2	141.4 ± 41.8	104.5 ± 38.2	0.00122	0.0267
8050557	SDC1	NM_001006946	chr2	253.2 ± 53.3	217.8 ± 43.9	0.00244	0.0405
8146550	SDCBP	NM_005625	chr8	2,060.1 ± 203.1	1,950.2 ± 178.6	0.00342	0.0489
8071559	SDF2L1	NM_022044	chr22	248.9 ± 43.7	334.4 ± 58.5	0.00024	0.0133
8104166	SDHA	NM_004168	chr5	1,238.7 ± 162.5	1,098.8 ± 144.9	0.00122	0.0267
8011212	SDHC	NM_003001	chr17	1,226.1 ± 142.9	1,139.0 ± 155.6	0.00342	0.0489
8003060	SDR42E1	NM_145168	chr16	192.9 ± 30.1	171.6 ± 31.0	0.00122	0.0267
8085300	SEC13	NR_024272	chr3	374.2 ± 43.9	422.4 ± 55.3	0.00244	0.0405
8061186	SEC23B	NM_006363	chr20	1,213.3 ± 222.8	1,369.8 ± 214.9	0.00073	0.0204
8102482	SEC24D	NM_014822	chr4	598.9 ± 145.2	726.1 ± 161.3	0.00049	0.0169
8082408	SEC61A1	NM_013336	chr3	1,311.2 ± 102.0	1,462.1 ± 90.7	0.00024	0.0133
8139706	SEC61G	NM_014302	chr7	1,051.7 ± 124.9	1,231.1 ± 186.6	0.00024	0.0133
7980547	SEL1L	NM_005065	chr14	1,149.9 ± 154.0	1,217.1 ± 162.3	0.00342	0.0489
7919984	SELENBP1	NM_003944	chr1	257.1 ± 55.0	208.3 ± 50.0	0.00171	0.0326
8088167	SELK	NM_021237	chr3	631.4 ± 68.4	736.3 ± 46.4	0.00122	0.0267
7991587	SELS	NM_203472	chr15	209.8 ± 15.2	261.8 ± 45.2	0.00171	0.0326
8113666	SEMA6A	NM_020796	chr5	202.4 ± 59.3	158.2 ± 59.7	0.00024	0.0133
7983527	SEMA6D	NM_153618	chr15	149.7 ± 50.2	125.0 ± 40.4	0.00244	0.0405
8111915	SEPP1	NM_005410	chr5	268.4 ± 53.9	192.0 ± 66.5	0.00049	0.0169
8010161	SEPT9	NM_006640	chr17	166.2 ± 42.9	142.2 ± 35.2	0.00024	0.0133
8112865	SERINC5	NM_178276	chr5	351.1 ± 82.9	292.1 ± 96.2	0.00073	0.0204
7968892	SERP2	NM_001010897	chr13	49.8 ± 5.0	57.1 ± 7.3	0.00342	0.0489
7976496	SERPINA3	NM_001085	chr14	7,804.5 ± 2,469.3	6,669.7 ± 2,302.6	0.00024	0.0133
7976481	SERPINA4	NM_006215	chr14	388.5 ± 170.1	313.3 ± 120.8	0.00171	0.0326
7976488	SERPINA5	NM_000624	chr14	835.9 ± 372.2	442.1 ± 206.1	0.00024	0.0133
7981059	SERPINA6	NM_001756	chr14	269.5 ± 104.9	167.8 ± 96.2	0.00024	0.0133
7940028	SERPING1	NM_000062	chr11	865.5 ± 339.2	698.6 ± 342.3	0.00171	0.0326
8091910	SERPINI2	NM_006217	chr3	79.6 ± 65.8	58.8 ± 57.7	0.00024	0.0133
8036902	SERTAD1	NM_013376	chr19	165.0 ± 77.4	187.6 ± 95.9	0.00171	0.0326
7899436	SESN2	NM_031459	chr1	117.7 ± 13.4	153.2 ± 39.8	0.00049	0.0169
7951077	SESN3	NM_144665	chr11	592.4 ± 200.9	516.7 ± 184.7	0.00244	0.0405
8057394	SESTD1	NM_178123	chr2	560.3 ± 62.9	495.8 ± 65.3	0.00024	0.0133
8072088	SEZ6L	NM_021115	chr22	344.9 ± 136.9	407.1 ± 174.6	0.00171	0.0326
8000716	SEZ6L2	NM_012410	chr16	297.2 ± 84.4	329.1 ± 97.4	0.00049	0.0169
8130003	SF3B5	NM_031287	chr6	492.3 ± 68.6	569.5 ± 64.7	0.00024	0.0133
7899265	SFN	NM_006142	chr1	237.2 ± 76.4	298.6 ± 110.5	0.00244	0.0405
8130720	SFT2D1	NM_145169	chr6	375.2 ± 76.8	330.6 ± 67.7	0.00342	0.0489
8129677	SGK1	NM_001143676	chr6	158.0 ± 51.7	114.3 ± 44.9	0.00073	0.0204
8146717	SGK3	NM_013257	chr8	212.0 ± 71.1	238.4 ± 72.6	0.00342	0.0489
8096733	SGMS2	NM_001136258	chr4	475.3 ± 80.7	609.6 ± 150.3	0.00171	0.0326
8071953	SGSM1	NM_001039948	chr22	86.7 ± 24.7	97.1 ± 22.2	0.00171	0.0326
8144880	SH2D4A	NM_022071	chr8	174.5 ± 54.7	144.0 ± 50.9	0.00024	0.0133
8168557	SH3BGRL	NM_003022	chrX	1,063.1 ± 206.6	911.2 ± 204.5	0.00244	0.0405
8120833	SH3BGRL2	NM_031469	chr6	643.9 ± 89.2	564.4 ± 71.7	0.00073	0.0204
8085556	SH3BP5	NM_004844	chr3	84.6 ± 11.5	103.3 ± 17.0	0.00024	0.0133
7920600	SHC1	NM_183001	chr1	280.3 ± 30.3	314.7 ± 51.7	0.00049	0.0169
7988563	SHC4	NM_203349	chr15	69.5 ± 32.6	95.4 ± 46.7	0.00024	0.0133
8001133	SHCBP1	NM_024745	chr16	71.5 ± 38.5	38.1 ± 8.6	0.00024	0.0133
8141133	SHFM1	NM_006304	chr7	1,366.3 ± 59.9	1,448.1 ± 97.0	0.00122	0.0267
8013243	SHMT1	NM_004169	chr17	68.6 ± 16.0	52.3 ± 9.5	0.00024	0.0133
7956401	SHMT2	NM_005412	chr12	548.7 ± 125.7	643.2 ± 157.6	0.00049	0.0169
8095834	SHROOM3	NM_020859	chr4	163.3 ± 38.2	122.7 ± 28.7	0.00024	0.0133
7952408	SIAE	NM_170601	chr11	602.2 ± 95.5	505.2 ± 115.3	0.00024	0.0133
8070665	SIK1	NM_173354	chr21	183.6 ± 20.7	206.1 ± 30.8	0.00024	0.0133
8114476	SIL1	NM_001037633	chr5	409.8 ± 111.6	529.8 ± 150.3	0.00122	0.0267
7990487	SIN3A	NM_015477	chr15	280.5 ± 17.5	263.0 ± 25.8	0.00342	0.0489
7975459	SIPA1L1	NM_015556	chr14	282.5 ± 31.1	257.3 ± 33.9	0.00122	0.0267
8083876	SKIL	NM_005414	chr3	549.9 ± 122.5	482.9 ± 98.1	0.00244	0.0405
8104912	SKP2	NM_005983	chr5	157.9 ± 17.7	131.5 ± 18.3	0.00073	0.0204
8151559	SLC10A5	NM_001010893	chr8	15.0 ± 4.9	11.1 ± 3.4	0.00024	0.0133
8107769	SLC12A2	NM_001046	chr5	528.7 ± 127.5	421.8 ± 118.7	0.00024	0.0133
7972461	SLC15A1	NM_005073	chr13	252.0 ± 103.3	185.4 ± 95.6	0.00049	0.0169
7918426	SLC16A4	NM_004696	chr1	85.4 ± 42.4	58.3 ± 25.4	0.00049	0.0169
8009746	SLC16A5	NM_004695	chr17	75.5 ± 21.2	64.9 ± 17.5	0.00244	0.0405
7956658	SLC16A7	NM_004731	chr12	411.4 ± 151.2	308.9 ± 128.7	0.00024	0.0133
8117304	SLC17A4	NM_005495	chr6	60.0 ± 25.4	40.1 ± 17.8	0.00049	0.0169
7930837	SLC18A2	NM_003054	chr10	259.9 ± 109.8	350.7 ± 172.7	0.00171	0.0326
8059538	SLC19A3	NM_025243	chr2	171.7 ± 77.8	96.6 ± 48.8	0.00049	0.0169
8154135	SLC1A1	NM_004170	chr9	414.0 ± 150.9	295.8 ± 80.9	0.00024	0.0133
8044499	SLC20A1	NM_005415	chr2	290.2 ± 40.7	251.7 ± 40.5	0.00244	0.0405
8150537	SLC20A2	NM_006749	chr8	419.1 ± 55.7	359.2 ± 66.0	0.00024	0.0133
7977965	SLC22A17	NM_016609	chr14	683.0 ± 256.7	773.7 ± 311.9	0.00122	0.0267
8064808	SLC23A2	NM_005116	chr20	315.2 ± 70.7	271.4 ± 60.6	0.00244	0.0405
7966600	SLC24A6	NM_024959	chr12	106.2 ± 23.8	94.2 ± 23.8	0.00049	0.0169
7968734	SLC25A15	NM_014252	chr13	89.3 ± 17.5	77.4 ± 12.7	0.00342	0.0489
7945539	SLC25A22	NM_024698	chr11	208.7 ± 19.2	230.2 ± 19.2	0.00342	0.0489
7918188	SLC25A24	NM_013386	chr1	368.2 ± 52.5	324.7 ± 47.7	0.00049	0.0169
7971388	SLC25A30	NM_001010875	chr13	168.3 ± 29.6	147.1 ± 37.7	0.00342	0.0489
8004832	SLC25A35	NM_201520	chr17	157.6 ± 15.0	172.9 ± 20.4	0.00049	0.0169
8145291	SLC25A37	AF495725	chr8	209.4 ± 76.9	161.0 ± 56.5	0.00049	0.0169
7983650	SLC27A2	NM_003645	chr15	154.7 ± 50.2	177.7 ± 58.3	0.00342	0.0489
7960865	SLC2A3	NM_006931	chr12	406.4 ± 106.3	664.2 ± 517.2	0.00024	0.0133
8148003	SLC30A8	NM_173851	chr8	5,399.1 ± 1,886.6	4,762.5 ± 1,777.0	0.00342	0.0489
8121031	SLC35A1	NM_006416	chr6	505.9 ± 79.1	432.6 ± 67.2	0.00122	0.0267
8109350	SLC36A1	NM_078483	chr5	99.3 ± 14.2	85.3 ± 9.5	0.00073	0.0204
8056363	SLC38A11	NM_173512	chr2	30.7 ± 6.4	26.1 ± 5.5	0.00024	0.0133
7962537	SLC38A2	NM_018976	chr12	2,413.3 ± 639.0	2,158.9 ± 577.6	0.00073	0.0204
8112121	SLC38A9	NM_173514	chr5	246.5 ± 39.5	201.6 ± 42.6	0.00049	0.0169
8047174	SLC39A10	NM_001127257	chr2	493.4 ± 108.0	408.2 ± 86.7	0.00024	0.0133
8041727	SLC3A1	NM_000341	chr2	335.5 ± 148.8	210.2 ± 130.6	0.00049	0.0169
7940717	SLC3A2	NM_001012661	chr11	1,562.3 ± 317.0	1,886.3 ± 346.2	0.00024	0.0133
8057677	SLC40A1	NM_014585	chr2	1,246.1 ± 325.8	947.3 ± 265.3	0.00024	0.0133
8157038	SLC44A1	NM_080546	chr9	707.8 ± 112.9	628.3 ± 116.6	0.00171	0.0326
7903144	SLC44A3	NM_001114106	chr1	316.4 ± 76.9	260.8 ± 68.5	0.00342	0.0489
8125149	SLC44A4	NM_025257	chr6	1,182.9 ± 353.1	890.2 ± 281.2	0.00024	0.0133
8178653	SLC44A4	NM_025257	chr6_cox_hap1	1,182.9 ± 353.1	890.2 ± 281.2	0.00024	0.0133
8179861	SLC44A4	NM_025257	chr6_qbl_hap2	1,182.9 ± 353.1	890.2 ± 281.2	0.00024	0.0133
7923792	SLC45A3	NM_033102	chr1	112.5 ± 34.1	132.7 ± 45.6	0.00122	0.0267
7970793	SLC46A3	NM_181785	chr13	267.0 ± 69.4	200.7 ± 60.5	0.00049	0.0169
8095585	SLC4A4	NM_001098484	chr4	1,161.2 ± 367.9	776.3 ± 368.9	0.00024	0.0133
8001048	SLC5A2	NM_003041	chr16	158.2 ± 16.6	176.3 ± 27.7	0.00342	0.0489
8068361	SLC5A3	NM_006933	chr21	224.9 ± 46.6	197.8 ± 51.7	0.00342	0.0489
8075569	SLC5A4	NM_014227	chr22	42.9 ± 23.5	53.7 ± 28.1	0.00342	0.0489
7903854	SLC6A17	NM_001010898	chr1	183.1 ± 92.6	232.9 ± 90.1	0.00342	0.0489
7970810	SLC7A1	NM_003045	chr13	431.4 ± 52.4	518.5 ± 73.5	0.00171	0.0326
8003298	SLC7A5	NM_003486	chr16	403.3 ± 132.0	657.2 ± 254.0	0.00049	0.0169
7977786	SLC7A7	NM_003982	chr14	67.1 ± 20.4	53.4 ± 12.5	0.00073	0.0204
7977933	SLC7A8	NM_012244	chr14	1,796.9 ± 795.8	2,026.5 ± 793.9	0.00024	0.0133
8063351	SLC9A8	NM_015266	chr20	180.5 ± 13.0	165.3 ± 16.8	0.00244	0.0405
8090823	SLCO2A1	NM_005630	chr3	61.4 ± 14.0	44.2 ± 4.5	0.00122	0.0267
8151223	SLCO5A1	NM_030958	chr8	109.0 ± 27.7	136.7 ± 38.5	0.00122	0.0267
8014241	SLFN12	NM_018042	chr17	50.7 ± 11.9	38.7 ± 8.3	0.00049	0.0169
8014248	SLFN13	NM_144682	chr17	48.0 ± 11.4	36.6 ± 7.3	0.00024	0.0133
8066493	SLPI	NM_003064	chr20	907.4 ± 341.0	702.3 ± 361.8	0.00122	0.0267
7984364	SMAD3	NM_005902	chr15	364.4 ± 161.7	326.4 ± 190.1	0.00244	0.0405
8023220	SMAD7	NM_005904	chr18	111.7 ± 15.7	98.1 ± 7.4	0.00073	0.0204
8174985	SMARCA1	NM_003069	chrX	1,167.3 ± 382.0	1,065.5 ± 349.8	0.00122	0.0267
8097600	SMARCA5	NM_003601	chr4	1,419.5 ± 127.7	1,329.3 ± 132.2	0.00244	0.0405
7963988	SMARCC2	NM_003075	chr12	397.5 ± 40.8	358.5 ± 33.7	0.00049	0.0169
8015039	SMARCE1	NM_003079	chr17	826.6 ± 52.0	775.7 ± 57.2	0.00122	0.0267
8156982	SMC2	NM_001042551	chr9	129.6 ± 23.7	104.9 ± 36.9	0.00244	0.0405
8083709	SMC4	NM_005496	chr3	272.0 ± 61.9	229.6 ± 48.9	0.00171	0.0326
8150698	SNAI2	NM_003068	chr8	288.4 ± 102.7	186.6 ± 60.0	0.00024	0.0133
7983111	SNAP23	NM_003825	chr15	586.1 ± 87.8	516.4 ± 90.6	0.00024	0.0133
8060963	SNAP25	NM_003081	chr20	313.2 ± 147.8	398.1 ± 170.2	0.00073	0.0204
8049752	SNED1	NM_001080437	chr2	80.0 ± 10.5	90.8 ± 10.3	0.00073	0.0204
7914202	SNHG12	AF277181	chr1	171.6 ± 75.1	267.0 ± 123.8	0.00342	0.0489
7993259	SNN	NM_003498	chr16	152.2 ± 22.9	136.5 ± 19.9	0.00342	0.0489
7922418	SNORD74	NR_002579	chr1	146.7 ± 56.6	223.9 ± 112.2	0.00073	0.0204
8037642	SNRPD2	NM_177542	chr19	341.8 ± 44.5	371.1 ± 47.2	0.00049	0.0169
7996908	SNTB2	NM_006750	chr16	177.3 ± 25.9	157.4 ± 25.8	0.00024	0.0133
8008096	SNX11	NM_152244	chr17	158.1 ± 15.2	173.2 ± 20.9	0.00342	0.0489
7952768	SNX19	NM_014758	chr11	334.0 ± 67.0	307.9 ± 46.7	0.00342	0.0489
7905444	SNX27	NM_030918	chr1	470.1 ± 45.5	431.4 ± 41.8	0.00342	0.0489
7907702	SOAT1	NM_003101	chr1	733.7 ± 75.2	610.6 ± 77.4	0.00024	0.0133
7999423	SOCS1	NM_003745	chr16	91.4 ± 13.4	109.1 ± 18.1	0.00073	0.0204
8041820	SOCS5	NM_014011	chr2	335.0 ± 40.0	300.9 ± 46.7	0.00171	0.0326
8068168	SOD1	NM_000454	chr21	2,312.8 ± 328.1	2,052.2 ± 328.0	0.00073	0.0204
8104035	SORBS2	NM_021069	chr4	477.4 ± 85.9	398.1 ± 104.3	0.00244	0.0405
7983393	SORD	NM_003104	chr15	568.3 ± 184.7	470.7 ± 152.8	0.00244	0.0405
8117165	SOX4	NM_003107	chr6	434.0 ± 142.3	400.1 ± 150.3	0.00244	0.0405
8048940	SP100	NM_001080391	chr2	164.2 ± 34.1	139.7 ± 29.1	0.00122	0.0267
8156263	SPIN1	NM_006717	chr9	948.8 ± 85.4	855.3 ± 83.0	0.00024	0.0133
8114964	SPINK1	NM_003122	chr5	4,919.4 ± 2,045.5	4,150.9 ± 1,885.1	0.00122	0.0267
7938608	SPON1	NM_006108	chr11	136.1 ± 79.5	100.8 ± 44.2	0.00244	0.0405
8098870	SPON2	NM_012445	chr4	175.7 ± 53.9	141.1 ± 35.0	0.00122	0.0267
8096301	SPP1	NM_001040058	chr4	6,509.9 ± 1,661.1	5,741.9 ± 1,819.6	0.00122	0.0267
7982564	SPRED1	NM_152594	chr15	238.0 ± 47.0	208.6 ± 32.5	0.00244	0.0405
7963577	SPRYD3	NM_032840	chr12	474.0 ± 88.3	518.7 ± 89.1	0.00024	0.0133
8060997	SPTLC3	NM_018327	chr20	102.3 ± 25.6	82.1 ± 20.3	0.00244	0.0405
8110569	SQSTM1	NM_003900	chr5	2,353.1 ± 384.3	2,870.4 ± 471.5	0.00049	0.0169
7994889	SRCAP	NM_006662	chr16	149.9 ± 15.1	136.2 ± 10.3	0.00342	0.0489
7927964	SRGN	NM_002727	chr10	460.4 ± 101.9	383.0 ± 137.6	0.00342	0.0489
7910099	SRP9	NM_001130440	chr1	1,084.0 ± 97.6	1,000.7 ± 113.8	0.00342	0.0489
7935002	SRP9	NM_003133	chr10	1,605.0 ± 135.9	1,468.0 ± 172.7	0.00122	0.0267
7952557	SRPR	NM_003139	chr11	1,658.0 ± 264.8	1,853.7 ± 230.6	0.00049	0.0169
8172043	SRPX	NM_006307	chrX	92.4 ± 38.1	74.3 ± 24.7	0.00024	0.0133
8168749	SRPX2	NM_014467	chrX	252.3 ± 135.4	181.5 ± 81.5	0.00049	0.0169
7898975	SRRM1	NM_005839	chr1	351.5 ± 35.8	324.1 ± 31.9	0.00342	0.0489
8064375	SRXN1	NM_080725	chr20	867.7 ± 225.9	1,159.6 ± 396.4	0.00122	0.0267
8046726	SSFA2	NM_001130445	chr2	617.9 ± 71.0	543.1 ± 67.4	0.00024	0.0133
7920903	SSR2	NM_003145	chr1	2,935.6 ± 198.2	3,331.1 ± 217.9	0.00024	0.0133
8170775	SSR4	NM_006280	chrX	457.1 ± 67.7	482.7 ± 62.6	0.00342	0.0489
7974047	SSTR1	NM_001049	chr14	151.3 ± 41.8	164.8 ± 38.2	0.00244	0.0405
8153021	ST3GAL1	NM_003033	chr8	157.5 ± 32.3	141.5 ± 30.7	0.00244	0.0405
7946401	ST5	NM_005418	chr11	213.7 ± 28.5	180.6 ± 30.3	0.00024	0.0133
8018774	ST6GALNAC1	NM_018414	chr17	56.8 ± 11.4	46.9 ± 7.4	0.00244	0.0405
8164314	ST6GALNAC4	NM_175039	chr9	196.0 ± 20.5	216.5 ± 22.8	0.00244	0.0405
8135638	ST7	NM_018412	chr7	244.6 ± 36.1	271.4 ± 41.6	0.00244	0.0405
8057744	STAT1	NM_007315	chr2	856.0 ± 96.6	769.4 ± 108.9	0.00049	0.0169
8057771	STAT4	NM_003151	chr2	123.7 ± 41.3	141.1 ± 52.0	0.00244	0.0405
8015590	STAT5B	NM_012448	chr17	263.3 ± 25.1	305.8 ± 40.2	0.00171	0.0326
7964360	STAT6	NM_003153	chr12	339.4 ± 75.4	308.0 ± 74.1	0.00342	0.0489
8095826	STBD1	NM_003943	chr4	95.1 ± 19.3	113.2 ± 20.2	0.00049	0.0169
8115851	STC2	NM_003714	chr5	68.1 ± 21.0	105.0 ± 30.8	0.00073	0.0204
7915926	STIL	NM_001048166	chr1	33.3 ± 5.6	26.0 ± 5.6	0.00244	0.0405
8132503	STK17A	NM_004760	chr7	472.4 ± 152.4	408.7 ± 142.5	0.00024	0.0133
8057887	STK17B	NM_004226	chr2	286.7 ± 59.3	244.7 ± 55.9	0.00073	0.0204
8118395	STK19	NR_026717	chr6	118.7 ± 10.5	139.5 ± 12.8	0.00024	0.0133
8178164	STK19	NR_026717	chr6_cox_hap1	118.7 ± 10.5	139.5 ± 12.8	0.00024	0.0133
8179391	STK19	NR_026717	chr6_qbl_hap2	142.2 ± 11.4	165.8 ± 16.6	0.00244	0.0405
7937089	STK32C	NM_173575	chr10	84.4 ± 8.1	95.6 ± 11.3	0.00244	0.0405
8126018	STK38	NM_007271	chr6	267.5 ± 39.9	212.9 ± 34.7	0.00024	0.0133
7954511	STK38L	NM_015000	chr12	610.3 ± 146.1	540.2 ± 132.9	0.00049	0.0169
7914904	STK40	NM_032017	chr1	228.6 ± 18.4	273.0 ± 29.2	0.00024	0.0133
7913869	STMN1	NM_203401	chr1	293.6 ± 31.6	251.5 ± 55.8	0.00049	0.0169
8147030	STMN2	NM_007029	chr8	670.6 ± 298.7	775.6 ± 345.7	0.00122	0.0267
8163896	STOM	NM_004099	chr9	509.7 ± 105.4	446.4 ± 108.8	0.00171	0.0326
8165866	STS	NM_000351	chrX	120.3 ± 26.0	86.8 ± 17.7	0.00024	0.0133
8122457	STX11	NM_003764	chr6	65.4 ± 12.8	77.1 ± 16.6	0.00049	0.0169
8129590	STX7	NM_003569	chr6	502.5 ± 67.2	457.1 ± 70.8	0.00342	0.0489
7903541	STXBP3	NM_007269	chr1	829.4 ± 88.1	727.1 ± 106.5	0.00024	0.0133
8058335	SUMO1	NM_003352	chr2	630.1 ± 52.7	568.1 ± 40.2	0.00171	0.0326
7956097	SUOX	NM_000456	chr12	77.8 ± 9.1	73.1 ± 9.1	0.00244	0.0405
8126710	SUPT3H	NM_181356	chr6	62.5 ± 12.3	79.0 ± 13.8	0.00342	0.0489
8159008	SURF2	NM_017503	chr9	304.1 ± 57.9	340.8 ± 57.2	0.00171	0.0326
7992447	SYNGR3	NM_004209	chr16	99.7 ± 16.0	114.0 ± 21.1	0.00171	0.0326
7979916	SYNJ2BP	NM_018373	chr14	565.0 ± 47.9	501.3 ± 62.2	0.00342	0.0489
8172573	SYP	NM_003179	chrX	464.4 ± 206.1	565.2 ± 223.0	0.00122	0.0267
8142110	SYPL1	NM_006754	chr7	962.6 ± 79.7	869.3 ± 101.3	0.00122	0.0267
8022986	SYT4	NM_020783	chr18	1,927.6 ± 867.0	2,132.0 ± 796.7	0.00244	0.0405
8145954	TACC1	NM_006283	chr8	658.9 ± 97.4	562.1 ± 100.9	0.00024	0.0133
8006573	TAF15	NM_139215	chr17	1,056.8 ± 99.4	948.6 ± 93.7	0.00024	0.0133
7951008	TAF1D	NM_024116	chr11	274.4 ± 89.4	391.1 ± 145.7	0.00073	0.0204
8045889	TANC1	NM_033394	chr2	129.1 ± 27.8	112.5 ± 20.9	0.00244	0.0405
7966851	TAOK3	NM_016281	chr12	317.4 ± 35.0	274.6 ± 34.7	0.00073	0.0204
7925130	TARBP1	NM_005646	chr1	157.6 ± 23.4	143.9 ± 24.6	0.00342	0.0489
8152759	TATDN1	NR_027427	chr8	213.7 ± 39.2	249.2 ± 48.7	0.00244	0.0405
8011407	TAX1BP3	NM_014604	chr17	669.5 ± 163.3	552.5 ± 134.6	0.00073	0.0204
8094574	TBC1D1	NM_015173	chr4	269.5 ± 31.2	230.7 ± 20.1	0.00024	0.0133
8075332	TBC1D10A	NM_031937	chr22	206.2 ± 23.2	228.3 ± 26.3	0.00049	0.0169
8093976	TBC1D14	NM_020773	chr4	412.5 ± 53.6	372.5 ± 52.6	0.00049	0.0169
8019031	TBC1D16	NM_019020	chr17	92.3 ± 13.7	84.4 ± 11.0	0.00244	0.0405
7972021	TBC1D4	NM_014832	chr13	235.4 ± 39.7	206.5 ± 54.3	0.00342	0.0489
8123961	TBC1D7	NM_016495	chr6	109.7 ± 10.1	98.6 ± 9.4	0.00244	0.0405
8140070	TBL2	NM_012453	chr7	273.9 ± 21.6	322.0 ± 26.5	0.00024	0.0133
8139468	TBRG4	NM_004749	chr7	135.7 ± 14.1	146.0 ± 13.9	0.00122	0.0267
8136557	TBXAS1	NM_001130966	chr7	117.7 ± 33.2	95.1 ± 23.8	0.00073	0.0204
7980891	TC2N	NM_001128596	chr14	1,484.3 ± 475.2	1,162.4 ± 377.2	0.00049	0.0169
8064245	TCEA2	NM_198723	chr20	146.1 ± 15.9	162.3 ± 15.1	0.00171	0.0326
8168892	TCEAL2	NM_080390	chrX	406.1 ± 150.4	475.4 ± 170.6	0.00122	0.0267
8169044	TCEAL3	NM_001006933	chrX	229.0 ± 38.3	257.6 ± 35.3	0.00342	0.0489
8174134	TCEAL6	NM_001006938	chrX	570.6 ± 156.3	653.3 ± 175.2	0.00122	0.0267
7983843	TCF12	NM_207036	chr15	512.5 ± 59.2	460.3 ± 51.2	0.00244	0.0405
8179228	TCF19	NM_007109	chr6_qbl_hap2	66.4 ± 8.2	57.1 ± 6.3	0.00244	0.0405
7930537	TCF7L2	NM_001146274	chr10	215.1 ± 30.9	180.2 ± 28.9	0.00024	0.0133
7941985	TCIRG1	NM_006019	chr11	136.6 ± 29.0	123.7 ± 27.4	0.00024	0.0133
7948444	TCN1	NM_001062	chr11	509.6 ± 242.3	304.8 ± 199.4	0.00024	0.0133
8038347	TEAD2	NM_003598	chr19	179.1 ± 49.1	151.2 ± 46.9	0.00122	0.0267
8017582	TEX2	NM_018469	chr17	321.7 ± 44.4	283.0 ± 43.1	0.00244	0.0405
8091103	TFDP2	NM_006286	chr3	319.3 ± 39.2	272.5 ± 46.1	0.00024	0.0133
8057599	TFPI	NM_006287	chr2	486.8 ± 137.8	414.9 ± 123.3	0.00024	0.0133
8108217	TGFBI	NM_000358	chr5	713.9 ± 422.6	497.6 ± 243.7	0.00171	0.0326
8156826	TGFBR1	NM_004612	chr9	892.2 ± 313.5	754.6 ± 189.3	0.00073	0.0204
8078350	TGFBR2	NM_001024847	chr3	267.5 ± 55.9	234.6 ± 59.9	0.00342	0.0489
8062319	TGIF2	NM_021809	chr20	134.6 ± 29.6	122.5 ± 26.7	0.00171	0.0326
8065353	THBD	NM_000361	chr20	284.0 ± 81.4	221.3 ± 68.0	0.00171	0.0326
8174893	THOC2	NM_001081550	chrX	502.4 ± 78.8	450.1 ± 70.3	0.00244	0.0405
8110408	THOC3	NM_032361	chr5	368.6 ± 70.2	343.0 ± 71.5	0.00122	0.0267
8115886	THOC3	NM_032361	chr5	288.9 ± 56.4	267.5 ± 55.9	0.00073	0.0204
8019273	THOC4	NM_005782	chr17	521.8 ± 38.9	561.8 ± 57.2	0.00342	0.0489
8007008	THRA	NM_003250	chr17	161.8 ± 26.2	148.1 ± 25.7	0.00342	0.0489
7952268	THY1	NM_006288	chr11	170.9 ± 95.2	119.7 ± 46.8	0.00342	0.0489
8167185	TIMP1	NM_003254	chrX	7,819.4 ± 1,401.0	6,758.6 ± 1,682.3	0.00049	0.0169
8018966	TIMP2	NM_003255	chr17	1,719.4 ± 264.3	1,481.3 ± 281.7	0.00073	0.0204
8072626	TIMP3	NM_000362	chr22	422.2 ± 250.0	307.3 ± 170.9	0.00073	0.0204
7978208	TINF2	NM_012461	chr14	365.8 ± 25.5	398.0 ± 29.1	0.00122	0.0267
8024687	TJP3	NM_014428	chr19	134.0 ± 18.5	114.4 ± 21.4	0.00122	0.0267
8098214	TLL1	NM_012464	chr4	38.1 ± 10.8	31.7 ± 6.8	0.00049	0.0169
7935296	TLL2	NM_012465	chr10	46.3 ± 6.2	55.1 ± 8.1	0.00171	0.0326
8099834	TLR1	NM_003263	chr4	96.0 ± 34.8	80.5 ± 32.5	0.00024	0.0133
8098611	TLR3	NM_003265	chr4	237.3 ± 87.9	160.7 ± 70.7	0.00024	0.0133
8059525	TM4SF20	NM_024795	chr2	120.0 ± 118.5	39.8 ± 35.8	0.00024	0.0133
8083301	TM4SF4	NM_004617	chr3	4,704.1 ± 1,740.2	3,956.5 ± 1,856.2	0.00024	0.0133
7935320	TM9SF3	NM_020123	chr10	3,486.7 ± 230.2	3,253.2 ± 260.2	0.00073	0.0204
7993638	TMC5	NM_001105248	chr16	512.3 ± 193.4	388.7 ± 182.5	0.00024	0.0133
7993588	TMC7	NM_024847	chr16	76.8 ± 22.1	68.4 ± 19.1	0.00244	0.0405
8110392	TMED9	NM_017510	chr5	686.2 ± 87.9	749.7 ± 83.8	0.00342	0.0489
8053901	TMEM127	NM_017849	chr2	494.9 ± 61.6	462.1 ± 54.1	0.00244	0.0405
7943369	TMEM133	NM_032021	chr11	100.5 ± 15.5	82.0 ± 16.3	0.00024	0.0133
8136863	TMEM139	NM_153345	chr7	150.0 ± 50.8	121.9 ± 40.1	0.00024	0.0133
8136388	TMEM140	NM_018295	chr7	215.7 ± 73.3	191.3 ± 74.5	0.00342	0.0489
8120239	TMEM14A	NM_014051	chr6	490.3 ± 57.1	420.3 ± 45.8	0.00073	0.0204
8103226	TMEM154	NM_152680	chr4	47.7 ± 12.5	94.5 ± 49.0	0.00073	0.0204
7908867	TMEM183A	NM_138391	chr1	791.3 ± 64.2	733.5 ± 68.1	0.00049	0.0169
7957167	TMEM19	NM_018279	chr12	307.0 ± 46.0	250.4 ± 52.4	0.00024	0.0133
8161701	TMEM2	NM_013390	chr9	489.1 ± 123.3	441.4 ± 109.9	0.00342	0.0489
8122038	TMEM200A	NM_052913	chr6	113.3 ± 61.9	148.8 ± 59.3	0.00122	0.0267
8165642	TMEM203	NM_053045	chr9_random	248.1 ± 18.3	222.1 ± 22.5	0.00171	0.0326
8034210	TMEM205	NM_198536	chr19	534.1 ± 55.6	606.5 ± 59.6	0.00024	0.0133
7996490	TMEM208	NM_014187	chr16	389.4 ± 42.7	469.6 ± 55.3	0.00049	0.0169
8040753	TMEM214	NM_017727	chr2	486.0 ± 51.8	521.2 ± 52.0	0.00171	0.0326
8082905	TMEM22	NM_025246	chr3	138.4 ± 33.9	163.3 ± 33.4	0.00049	0.0169
8171472	TMEM27	NM_020665	chrX	373.7 ± 137.5	278.4 ± 122.3	0.00049	0.0169
8044813	TMEM37	NM_183240	chr2	313.5 ± 73.6	238.1 ± 74.4	0.00049	0.0169
8089759	TMEM39A	NM_018266	chr3	389.3 ± 64.2	467.1 ± 83.1	0.00073	0.0204
7899675	TMEM39B	NM_018056	chr1	103.2 ± 7.8	115.7 ± 8.8	0.00342	0.0489
7916316	TMEM48	NM_018087	chr1	269.9 ± 36.2	229.4 ± 24.1	0.00244	0.0405
7899005	TMEM50A	NM_014313	chr1	1,417.3 ± 186.1	1,221.7 ± 167.8	0.00024	0.0133
8070083	TMEM50B	NM_006134	chr21	161.0 ± 22.8	141.8 ± 16.1	0.00342	0.0489
7914592	TMEM54	NM_033504	chr1	434.0 ± 93.5	364.5 ± 82.6	0.00024	0.0133
7977584	TMEM55B	NM_001100814	chr14	228.3 ± 15.4	246.7 ± 19.4	0.00049	0.0169
7903162	TMEM56	NM_152487	chr1	321.0 ± 60.4	282.2 ± 64.8	0.00073	0.0204
7924636	TMEM63A	NM_014698	chr1	359.5 ± 146.4	275.8 ± 120.2	0.00024	0.0133
8119926	TMEM63B	NM_018426	chr6	168.6 ± 21.2	149.1 ± 19.3	0.00342	0.0489
7946439	TMEM9B	NM_020644	chr11	627.4 ± 76.8	557.3 ± 68.0	0.00024	0.0133
7983744	TMOD3	NM_014547	chr15	668.3 ± 101.0	600.0 ± 94.3	0.00122	0.0267
7957737	TMPO	NM_001032283	chr12	301.6 ± 48.3	247.7 ± 30.2	0.00049	0.0169
8070467	TMPRSS2	NM_001135099	chr21	357.1 ± 180.9	282.1 ± 156.9	0.00024	0.0133
7944164	TMPRSS4	NM_019894	chr11	103.3 ± 73.0	56.0 ± 23.3	0.00342	0.0489
8075865	TMPRSS6	NM_153609	chr22	52.4 ± 5.6	59.0 ± 9.0	0.00073	0.0204
7957478	TMTC3	NM_181783	chr12	465.5 ± 64.4	396.8 ± 64.6	0.00122	0.0267
8143879	TMUB1	NM_001136044	chr7	172.8 ± 18.4	200.8 ± 22.3	0.00024	0.0133
8149733	TNFRSF10B	NM_003842	chr8	321.5 ± 97.5	367.1 ± 139.2	0.00073	0.0204
7992789	TNFRSF12A	NM_016639	chr16	663.2 ± 187.9	777.3 ± 191.8	0.00122	0.0267
7960518	TNFRSF1A	NM_001065	chr12	415.0 ± 41.2	378.7 ± 35.5	0.00049	0.0169
8092169	TNFSF10	NM_003810	chr3	1,232.5 ± 447.6	913.4 ± 363.8	0.00024	0.0133
8004464	TNFSF12-TNFSF13	NM_172089	chr17	110.5 ± 11.6	121.9 ± 13.5	0.00244	0.0405
7907549	TNN	NM_022093	chr1	28.6 ± 2.2	31.9 ± 3.8	0.00024	0.0133
7920027	TNRC4	NM_007185	chr1	242.8 ± 99.2	262.2 ± 97.1	0.00342	0.0489
8016739	TOB1	NM_005749	chr17	1,132.0 ± 146.7	989.8 ± 188.6	0.00171	0.0326
8062603	TOP1	NM_003286	chr20	773.8 ± 89.1	693.4 ± 90.8	0.00073	0.0204
8014974	TOP2A	NM_001067	chr17	77.0 ± 35.9	43.4 ± 16.2	0.00024	0.0133
8158560	TOR1B	NM_014506	chr9	326.7 ± 61.1	293.0 ± 43.4	0.00122	0.0267
8050702	TP53I3	NM_004881	chr2	277.0 ± 71.5	244.8 ± 60.5	0.00122	0.0267
8151890	TP53INP1	NM_033285	chr8	426.4 ± 122.2	371.3 ± 94.1	0.00244	0.0405
8121838	TPD52L1	NM_001003395	chr6	208.4 ± 61.3	175.4 ± 51.0	0.00024	0.0133
8161044	TPM2	NM_003289	chr9	182.2 ± 53.0	145.4 ± 35.3	0.00171	0.0326
8002020	TPPP3	NM_016140	chr16	143.0 ± 44.0	179.4 ± 73.1	0.00049	0.0169
8061579	TPX2	NM_012112	chr20	50.4 ± 17.0	31.5 ± 8.5	0.00024	0.0133
8127051	TRAM2	NM_012288	chr6	124.4 ± 25.5	105.7 ± 18.9	0.00171	0.0326
8126402	TRERF1	NM_033502	chr6	72.3 ± 10.1	66.4 ± 9.6	0.00244	0.0405
8060344	TRIB3	NM_021158	chr20	121.3 ± 21.6	201.5 ± 58.3	0.00024	0.0133
7969153	TRIM13	NM_213590	chr13	199.1 ± 25.9	166.2 ± 20.4	0.00122	0.0267
7938035	TRIM22	NM_006074	chr11	161.8 ± 53.4	111.8 ± 34.1	0.00049	0.0169
8157516	TRIM32	NM_012210	chr9	215.7 ± 18.1	192.3 ± 29.0	0.00244	0.0405
7918725	TRIM33	NM_015906	chr1	303.0 ± 37.3	274.3 ± 26.2	0.00244	0.0405
7946089	TRIM5	NM_033034	chr11	250.4 ± 65.2	206.8 ± 55.8	0.00049	0.0169
7913907	TRIM63	NM_032588	chr1	21.9 ± 3.8	18.5 ± 2.8	0.00342	0.0489
8104234	TRIP13	NM_004237	chr5	49.2 ± 14.5	37.9 ± 6.4	0.00122	0.0267
7899284	TRNP1	NM_001013642	chr1	276.7 ± 33.8	309.9 ± 37.5	0.00073	0.0204
8161654	TRPM3	NM_206946	chr9	124.9 ± 47.9	105.3 ± 37.1	0.00024	0.0133
7949046	TRPT1	NM_031472	chr11	167.3 ± 11.3	188.1 ± 24.1	0.00342	0.0489
8143499	TRPV6	NM_018646	chr7	221.2 ± 108.3	181.0 ± 91.9	0.00024	0.0133
7928046	TSPAN15	NM_012339	chr10	693.9 ± 213.5	578.9 ± 223.6	0.00024	0.0133
7937518	TSPAN4	NM_001025237	chr11	108.7 ± 14.1	117.3 ± 12.8	0.00171	0.0326
8173941	TSPAN6	NM_003270	chrX	458.9 ± 126.9	349.3 ± 134.1	0.00024	0.0133
7964927	TSPAN8	NM_004616	chr12	1,740.4 ± 604.9	870.6 ± 550.3	0.00024	0.0133
8129099	TSPYL1	NM_003309	chr6	1,368.2 ± 169.9	1,268.3 ± 147.7	0.00244	0.0405
8167763	TSPYL2	NM_022117	chrX	187.6 ± 55.3	254.8 ± 62.1	0.00049	0.0169
8075857	TST	NM_003312	chr22	802.3 ± 262.4	664.6 ± 243.2	0.00122	0.0267
8073842	TTC38	NM_017931	chr22	169.9 ± 31.3	150.8 ± 24.5	0.00342	0.0489
8120838	TTK	NM_003318	chr6	15.7 ± 4.9	10.8 ± 2.8	0.00342	0.0489
7955179	TUBA1C	NM_032704	chr12	475.0 ± 129.8	538.5 ± 133.4	0.00342	0.0489
8059177	TUBA4A	NM_006000	chr2	819.9 ± 129.0	936.0 ± 150.8	0.00342	0.0489
8071147	TUBA8	NM_018943	chr22	56.0 ± 7.2	63.4 ± 8.4	0.00244	0.0405
8123651	TUBB2B	NM_178012	chr6	246.5 ± 63.7	292.8 ± 80.0	0.00073	0.0204
8020220	TUBB6	NM_032525	chr18	284.4 ± 66.4	337.1 ± 97.6	0.00122	0.0267
8020090	TWSG1	NM_020648	chr18	545.0 ± 77.6	491.9 ± 86.5	0.00049	0.0169
8019842	TYMS	NM_001071	chr18	83.0 ± 27.8	55.0 ± 15.9	0.00049	0.0169
7990054	UACA	NM_018003	chr15	122.9 ± 27.6	94.2 ± 21.1	0.00073	0.0204
8167069	UBA1	NM_003334	chrX	975.8 ± 96.9	919.8 ± 74.6	0.00244	0.0405
8088718	UBA3	NM_003968	chr3	1,388.3 ± 86.4	1,259.0 ± 170.2	0.00244	0.0405
8087485	UBA7	NM_003335	chr3	120.1 ± 25.1	102.1 ± 22.7	0.00122	0.0267
7967563	UBC	NM_021009	chr12	9,053.0 ± 404.5	9,603.6 ± 505.3	0.00342	0.0489
8124650	UBD	NM_006398	chr6	364.3 ± 192.3	260.4 ± 144.7	0.00049	0.0169
8178295	UBD	NM_006398	chr6_cox_hap1	345.5 ± 178.3	246.1 ± 137.0	0.00024	0.0133
8063043	UBE2C	NM_181802	chr20	79.5 ± 12.1	63.3 ± 10.7	0.00342	0.0489
8046685	UBE2E3	NM_182678	chr2	310.0 ± 22.3	276.8 ± 26.8	0.00171	0.0326
8119529	UBR2	NM_015255	chr6	493.6 ± 68.7	452.6 ± 73.5	0.00049	0.0169
8026490	UCA1	NR_015379	chr19	449.3 ± 178.7	183.4 ± 99.6	0.00024	0.0133
7968670	UFM1	NM_016617	chr13	1,058.4 ± 117.1	1,229.9 ± 142.0	0.00171	0.0326
8049349	UGT1A1	NM_000463	chr2	115.7 ± 50.4	84.4 ± 42.3	0.00122	0.0267
8095402	UGT2A3	NR_024010	chr4	104.7 ± 35.3	76.0 ± 37.3	0.00122	0.0267
8100760	UGT2A3	NR_024010	chr4	312.0 ± 123.5	190.0 ± 110.8	0.00024	0.0133
8095390	UGT2B10	NM_001075	chr4	61.0 ± 58.7	31.7 ± 25.4	0.00342	0.0489
8100768	UGT2B11	NM_001073	chr4	105.6 ± 81.5	64.4 ± 49.5	0.00342	0.0489
8100737	UGT2B15	NM_001076	chr4	2,339.8 ± 1,324.2	1,394.2 ± 1,331.7	0.00073	0.0204
8100746	UGT2B15	NM_001076	chr4	2,339.8 ± 1,324.2	1,394.2 ± 1,331.7	0.00073	0.0204
8100758	UGT2B7	NM_001074	chr4	2,820.4 ± 1,716.6	1,682.2 ± 1,628.9	0.00073	0.0204
8035318	UNC13A	NM_001080421	chr19	220.7 ± 100.8	273.6 ± 124.8	0.00342	0.0489
7949904	UNC93B1	NM_030930	chr11	192.2 ± 43.9	166.6 ± 31.2	0.00244	0.0405
8116722	UNQ5815	AY358807	chr6	37.2 ± 6.8	30.7 ± 5.1	0.00244	0.0405
8132725	UPP1	NM_003364	chr7	71.7 ± 11.3	87.9 ± 19.6	0.00024	0.0133
8151909	UQCRB	NM_006294	chr8	37.1 ± 4.0	31.0 ± 5.8	0.00122	0.0267
7936091	USMG5	NM_032747	chr10	496.0 ± 59.5	534.6 ± 44.5	0.00122	0.0267
8122464	UTRN	NM_007124	chr6	201.0 ± 30.7	177.9 ± 34.7	0.00244	0.0405
8172358	UXT	NM_153477	chrX	421.2 ± 36.9	484.0 ± 32.8	0.00122	0.0267
8043197	VAMP8	NM_003761	chr2	1,513.2 ± 386.0	1,433.1 ± 341.6	0.00073	0.0204
7904211	VANGL1	NM_138959	chr1	87.9 ± 21.3	77.1 ± 20.2	0.00049	0.0169
7981290	WARS	NM_004184	chr14	536.7 ± 124.3	652.1 ± 166.3	0.00244	0.0405
8018482	WBP2	NM_012478	chr17	432.4 ± 54.5	490.2 ± 64.4	0.00073	0.0204
8106743	VCAN	NM_004385	chr5	249.1 ± 185.6	128.9 ± 70.7	0.00049	0.0169
8167322	WDR13	NM_017883	chrX	269.2 ± 36.4	309.4 ± 35.0	0.00024	0.0133
7976766	WDR25	NM_024515	chr14	114.8 ± 23.7	139.2 ± 27.6	0.00244	0.0405
8169519	WDR44	NM_019045	chrX	208.8 ± 38.1	195.2 ± 41.1	0.00342	0.0489
8125671	WDR46	NM_005452	chr6	213.3 ± 26.7	237.6 ± 26.1	0.00171	0.0326
8178939	WDR46	NM_005452	chr6_cox_hap1	213.3 ± 26.7	237.6 ± 26.1	0.00171	0.0326
7988990	WDR72	NM_182758	chr15	99.6 ± 43.1	56.4 ± 30.0	0.00024	0.0133
8143070	WDR91	NM_014149	chr7	239.0 ± 33.5	206.9 ± 27.6	0.00122	0.0267
7938348	WEE1	NM_003390	chr11	133.2 ± 24.9	155.1 ± 31.4	0.00171	0.0326
8066489	WFDC12	NM_080869	chr20	27.9 ± 3.1	33.3 ± 4.2	0.00049	0.0169
8141664	VGF	NM_003378	chr7	591.0 ± 212.6	941.7 ± 346.4	0.00024	0.0133
8088979	VGLL3	NM_016206	chr3	112.8 ± 46.1	97.1 ± 43.2	0.00122	0.0267
7920980	VHLL	NM_001004319	chr1	16.2 ± 1.3	17.8 ± 1.5	0.00122	0.0267
8048319	VIL1	NM_007127	chr2	137.9 ± 42.8	110.6 ± 43.4	0.00244	0.0405
7926368	VIM	NM_003380	chr10	574.9 ± 184.4	803.0 ± 318.2	0.00171	0.0326
8017850	WIPI1	NM_017983	chr17	509.5 ± 103.9	582.8 ± 101.4	0.00024	0.0133
8129637	VNN2	NM_004665	chr6	228.3 ± 120.3	138.8 ± 80.8	0.00024	0.0133
8088180	WNT5A	NM_003392	chr3	267.4 ± 139.0	168.2 ± 76.7	0.00024	0.0133
8155946	VPS13A	NM_033305	chr9	221.9 ± 50.3	190.5 ± 41.5	0.00171	0.0326
7897890	VPS13D	NM_015378	chr1	181.6 ± 28.9	164.4 ± 24.3	0.00342	0.0489
7927972	VPS26A	NM_004896	chr10	950.4 ± 120.1	858.1 ± 145.6	0.00122	0.0267
7948504	VPS37C	NM_017966	chr11	149.5 ± 7.3	171.4 ± 18.2	0.00049	0.0169
7987840	VPS39	NM_015289	chr15	376.1 ± 51.0	351.7 ± 40.3	0.00342	0.0489
8139165	VPS41	NM_014396	chr7	1,600.3 ± 234.3	1,469.6 ± 270.6	0.00122	0.0267
7905099	VPS45	NM_007259	chr1	583.4 ± 81.4	544.6 ± 95.2	0.00244	0.0405
7976621	VRK1	NM_003384	chr14	240.7 ± 26.3	208.7 ± 40.9	0.00342	0.0489
8173287	VSIG4	NM_007268	chrX	43.2 ± 9.5	33.7 ± 6.0	0.00122	0.0267
8062427	VSTM2L	NM_080607	chr20	124.8 ± 13.9	145.6 ± 18.8	0.00049	0.0169
7918936	VTCN1	NM_024626	chr1	552.9 ± 233.4	446.6 ± 259.7	0.00244	0.0405
7996976	WWP2	NM_007014	chr16	133.8 ± 19.7	118.7 ± 13.7	0.00073	0.0204
8091422	WWTR1	NM_015472	chr3	320.1 ± 103.6	256.5 ± 99.8	0.00024	0.0133
8146475	XKR4	NM_052898	chr8	82.0 ± 14.2	94.5 ± 18.3	0.00122	0.0267
7956785	XPOT	NM_007235	chr12	492.3 ± 72.5	606.6 ± 89.0	0.00122	0.0267
8048146	XRCC5	NM_021141	chr2	2,279.6 ± 144.3	2,112.4 ± 182.8	0.00171	0.0326
7914563	YARS	NM_003680	chr1	493.5 ± 72.6	591.5 ± 98.0	0.00122	0.0267
7949577	YIF1A	NM_020470	chr11	410.3 ± 65.0	456.4 ± 78.7	0.00024	0.0133
8034108	YIPF2	NM_024029	chr19	262.3 ± 54.6	309.0 ± 66.7	0.00049	0.0169
8100076	YIPF7	NM_182592	chr4	14.4 ± 1.2	15.9 ± 1.8	0.00244	0.0405
8074780	YPEL1	NM_013313	chr22	57.7 ± 13.9	48.9 ± 11.5	0.00171	0.0326
7915084	YRDC	NM_024640	chr1	416.2 ± 29.3	486.2 ± 53.0	0.00122	0.0267
8107375	YTHDC2	NM_022828	chr5	145.0 ± 16.6	125.8 ± 22.4	0.00171	0.0326
8062880	YWHAB	NM_003404	chr20	1,214.4 ± 98.9	1,115.0 ± 136.0	0.00073	0.0204
7946635	ZBED5	NM_021211	chr11	195.1 ± 27.4	171.9 ± 16.5	0.00122	0.0267
8083090	ZBTB38	NM_001080412	chr3	1,315.7 ± 219.0	1,174.0 ± 232.6	0.00122	0.0267
7952739	ZBTB44	NM_014155	chr11	320.1 ± 69.2	290.0 ± 62.0	0.00171	0.0326
7943715	ZC3H12C	NM_033390	chr11	209.7 ± 38.4	242.8 ± 44.4	0.00024	0.0133
8143279	ZC3HAV1	NM_020119	chr7	442.1 ± 55.0	411.4 ± 58.0	0.00122	0.0267
7899253	ZDHHC18	NM_032283	chr1	136.7 ± 16.1	154.1 ± 19.2	0.00342	0.0489
8086505	ZDHHC3	NM_016598	chr3	244.0 ± 27.6	208.5 ± 24.8	0.00049	0.0169
8151561	ZFAND1	NM_024699	chr8	765.7 ± 76.7	861.5 ± 106.3	0.00244	0.0405
8137709	ZFAND2A	NM_182491	chr7	174.8 ± 30.4	208.7 ± 27.0	0.00049	0.0169
7987892	ZFP106	NM_022473	chr15	401.6 ± 43.6	349.7 ± 45.9	0.00122	0.0267
7941127	ZFPL1	NM_006782	chr11	191.1 ± 17.5	214.7 ± 15.3	0.00024	0.0133
8152656	ZHX1	NM_001017926	chr8	261.7 ± 46.4	237.2 ± 47.4	0.00342	0.0489
8108620	ZMAT2	NM_144723	chr5	689.6 ± 83.7	627.8 ± 81.2	0.00049	0.0169
7900413	ZMPSTE24	NM_005857	chr1	2,033.9 ± 253.6	1,823.4 ± 223.4	0.00049	0.0169
7967900	ZMYM2	NM_003453	chr13	641.4 ± 75.6	578.5 ± 80.4	0.00171	0.0326
7899957	ZMYM4	NM_005095	chr1	495.8 ± 58.2	437.3 ± 57.6	0.00024	0.0133
7925792	ZMYND11	NM_006624	chr10	794.4 ± 94.2	724.4 ± 108.9	0.00073	0.0204
8117630	ZNF165	NM_003447	chr6	107.7 ± 22.1	180.5 ± 46.4	0.00024	0.0133
8156935	ZNF189	NM_003452	chr9	203.6 ± 23.5	168.4 ± 27.1	0.00024	0.0133
8067113	ZNF217	NM_006526	chr20	379.6 ± 114.7	330.6 ± 113.6	0.00024	0.0133
7902891	ZNF326	NM_182976	chr1	159.2 ± 21.0	125.1 ± 21.2	0.00049	0.0169
8030999	ZNF331	NM_018555	chr19	194.5 ± 41.4	257.4 ± 93.7	0.00342	0.0489
8149986	ZNF395	NM_018660	chr8	278.1 ± 80.6	387.2 ± 146.9	0.00073	0.0204
8028219	ZNF420	NM_144689	chr19	184.5 ± 29.3	167.8 ± 29.8	0.00073	0.0204
7913582	ZNF436	NM_001077195	chr1	157.2 ± 23.1	131.9 ± 17.8	0.00024	0.0133
8039687	ZNF552	NM_024762	chr19	62.7 ± 10.5	51.6 ± 10.5	0.00073	0.0204
8151496	ZNF704	NM_001033723	chr8	112.7 ± 40.0	89.0 ± 35.7	0.00024	0.0133
8031893	ZNF8	NM_021089	chr19	150.7 ± 17.7	134.1 ± 19.8	0.00122	0.0267
8103025	ZNF827	NM_178835	chr4	133.4 ± 18.4	114.5 ± 17.5	0.00049	0.0169
8038949	ZNF841	NM_001136499	chr19	214.7 ± 44.3	253.8 ± 53.4	0.00073	0.0204
8027258	ZNF90	AK298173	chr19	750.0 ± 140.3	843.4 ± 148.3	0.00024	0.0133
8066905	ZNFX1	NM_021035	chr20	162.4 ± 19.0	146.3 ± 18.9	0.00244	0.0405
7985577	ZSCAN2	NM_181877	chr15	71.7 ± 5.3	67.4 ± 6.0	0.00342	0.0489
8105506	ZSWIM6	NM_020928	chr5	356.5 ± 67.2	318.9 ± 83.5	0.00122	0.0267
7933707	ZWINT	NM_032997	chr10	85.4 ± 12.6	71.1 ± 10.4	0.00024	0.0133

## Sheet: Sheet6
Control	mean	±	sd
1,220.0	±	182.4	1,220.0 ± 182.4
322.1	±	134.4	322.1 ± 134.4
134.7	±	38.6	134.7 ± 38.6
1,915.1	±	216.9	1,915.1 ± 216.9
1,119.7	±	194.0	1,119.7 ± 194.0
494.1	±	130.0	494.1 ± 130.0
1,383.4	±	184.6	1,383.4 ± 184.6
14.9	±	2.0	14.9 ± 2.0
95.8	±	43.5	95.8 ± 43.5
1,279.2	±	125.5	1,279.2 ± 125.5
500.0	±	51.1	500.0 ± 51.1
226.2	±	96.9	226.2 ± 96.9
75.7	±	25.5	75.7 ± 25.5
720.6	±	155.0	720.6 ± 155.0
100.1	±	24.2	100.1 ± 24.2
103.9	±	27.8	103.9 ± 27.8
235.6	±	51.8	235.6 ± 51.8
141.6	±	57.9	141.6 ± 57.9
2,694.2	±	513.4	2,694.2 ± 513.4
3,136.7	±	199.1	3,136.7 ± 199.1
2,424.5	±	195.1	2,424.5 ± 195.1
287.8	±	35.3	287.8 ± 35.3
317.9	±	46.3	317.9 ± 46.3
1,938.4	±	239.3	1,938.4 ± 239.3
46.1	±	8.8	46.1 ± 8.8
96.6	±	48.4	96.6 ± 48.4
3,380.2	±	593.6	3,380.2 ± 593.6
163.0	±	84.2	163.0 ± 84.2
42.9	±	8.1	42.9 ± 8.1
585.3	±	80.8	585.3 ± 80.8
75.6	±	10.1	75.6 ± 10.1
511.8	±	274.8	511.8 ± 274.8
417.9	±	57.4	417.9 ± 57.4
392.4	±	200.1	392.4 ± 200.1
50.9	±	24.1	50.9 ± 24.1
823.8	±	533.6	823.8 ± 533.6
515.7	±	29.6	515.7 ± 29.6
16.1	±	2.6	16.1 ± 2.6
269.4	±	55.2	269.4 ± 55.2
306.1	±	136.2	306.1 ± 136.2
337.9	±	32.5	337.9 ± 32.5
166.5	±	8.5	166.5 ± 8.5
121.0	±	31.7	121.0 ± 31.7
225.5	±	26.9	225.5 ± 26.9
33.7	±	14.2	33.7 ± 14.2
266.6	±	104.2	266.6 ± 104.2
2,117.7	±	294.9	2,117.7 ± 294.9
708.9	±	174.4	708.9 ± 174.4
117.8	±	19.1	117.8 ± 19.1
114.0	±	37.1	114.0 ± 37.1
309.3	±	22.9	309.3 ± 22.9
733.5	±	70.9	733.5 ± 70.9
157.2	±	13.1	157.2 ± 13.1
226.1	±	40.3	226.1 ± 40.3
1,453.9	±	633.4	1,453.9 ± 633.4
2,669.5	±	946.1	2,669.5 ± 946.1
3,642.9	±	894.2	3,642.9 ± 894.2
222.2	±	31.8	222.2 ± 31.8
2,647.2	±	1,479.3	2,647.2 ± 1,479.3
624.8	±	244.8	624.8 ± 244.8
576.7	±	111.4	576.7 ± 111.4
946.9	±	254.3	946.9 ± 254.3
598.4	±	53.9	598.4 ± 53.9
1,501.6	±	783.6	1,501.6 ± 783.6
154.8	±	21.4	154.8 ± 21.4
417.5	±	39.8	417.5 ± 39.8
127.0	±	56.7	127.0 ± 56.7
389.2	±	111.2	389.2 ± 111.2
707.2	±	453.2	707.2 ± 453.2
828.9	±	84.2	828.9 ± 84.2
755.4	±	1,014.4	755.4 ± 1,014.4
755.4	±	1,014.4	755.4 ± 1,014.4
755.4	±	1,014.4	755.4 ± 1,014.4
1,065.8	±	1,454.3	1,065.8 ± 1,454.3
26.4	±	6.6	26.4 ± 6.6
176.2	±	109.0	176.2 ± 109.0
69.4	±	14.4	69.4 ± 14.4
455.6	±	68.8	455.6 ± 68.8
110.2	±	43.6	110.2 ± 43.6
144.6	±	16.9	144.6 ± 16.9
228.8	±	36.3	228.8 ± 36.3
61.1	±	25.0	61.1 ± 25.0
497.6	±	62.9	497.6 ± 62.9
698.8	±	353.2	698.8 ± 353.2
214.1	±	99.9	214.1 ± 99.9
140.3	±	32.6	140.3 ± 32.6
4,765.6	±	1,166.0	4,765.6 ± 1,166.0
212.8	±	100.3	212.8 ± 100.3
386.9	±	61.7	386.9 ± 61.7
237.2	±	28.6	237.2 ± 28.6
520.7	±	273.7	520.7 ± 273.7
126.1	±	25.1	126.1 ± 25.1
4,817.9	±	272.4	4,817.9 ± 272.4
674.3	±	409.1	674.3 ± 409.1
2,529.1	±	121.1	2,529.1 ± 121.1
103.6	±	7.9	103.6 ± 7.9
331.4	±	163.6	331.4 ± 163.6
81.4	±	24.7	81.4 ± 24.7
164.9	±	32.5	164.9 ± 32.5
455.5	±	44.6	455.5 ± 44.6
1,045.2	±	154.2	1,045.2 ± 154.2
206.0	±	39.5	206.0 ± 39.5
394.8	±	100.2	394.8 ± 100.2
218.2	±	20.7	218.2 ± 20.7
408.8	±	52.4	408.8 ± 52.4
4,582.0	±	610.2	4,582.0 ± 610.2
3,148.3	±	229.4	3,148.3 ± 229.4
1,246.9	±	105.9	1,246.9 ± 105.9
439.5	±	37.7	439.5 ± 37.7
165.2	±	21.6	165.2 ± 21.6
506.3	±	147.6	506.3 ± 147.6
2,772.5	±	351.5	2,772.5 ± 351.5
174.5	±	99.1	174.5 ± 99.1
98.0	±	46.6	98.0 ± 46.6
48.9	±	5.0	48.9 ± 5.0
439.6	±	57.9	439.6 ± 57.9
939.7	±	85.1	939.7 ± 85.1
116.1	±	11.9	116.1 ± 11.9
565.6	±	97.8	565.6 ± 97.8
107.5	±	16.8	107.5 ± 16.8
19.9	±	5.0	19.9 ± 5.0
290.9	±	40.8	290.9 ± 40.8
646.0	±	215.8	646.0 ± 215.8
114.5	±	19.6	114.5 ± 19.6
93.9	±	34.0	93.9 ± 34.0
67.7	±	16.3	67.7 ± 16.3
403.3	±	44.6	403.3 ± 44.6
330.8	±	46.4	330.8 ± 46.4
240.0	±	113.5	240.0 ± 113.5
184.9	±	37.8	184.9 ± 37.8
95.6	±	24.0	95.6 ± 24.0
95.7	±	35.0	95.7 ± 35.0
4,681.5	±	695.3	4,681.5 ± 695.3
3,271.9	±	327.3	3,271.9 ± 327.3
702.1	±	54.9	702.1 ± 54.9
1,017.7	±	154.6	1,017.7 ± 154.6
2,813.3	±	160.9	2,813.3 ± 160.9
198.0	±	23.2	198.0 ± 23.2
660.2	±	207.1	660.2 ± 207.1
151.9	±	20.0	151.9 ± 20.0
439.2	±	71.1	439.2 ± 71.1
34.9	±	8.2	34.9 ± 8.2
5,372.3	±	635.7	5,372.3 ± 635.7
65.6	±	18.5	65.6 ± 18.5
425.7	±	55.0	425.7 ± 55.0
339.2	±	26.4	339.2 ± 26.4
639.7	±	143.1	639.7 ± 143.1
253.9	±	45.3	253.9 ± 45.3
84.5	±	25.9	84.5 ± 25.9
477.7	±	118.4	477.7 ± 118.4
169.9	±	63.6	169.9 ± 63.6
80.6	±	14.5	80.6 ± 14.5
92.0	±	8.7	92.0 ± 8.7
41.2	±	10.8	41.2 ± 10.8
147.3	±	33.5	147.3 ± 33.5
33.0	±	2.9	33.0 ± 2.9
156.7	±	15.4	156.7 ± 15.4
938.7	±	209.7	938.7 ± 209.7
231.7	±	49.2	231.7 ± 49.2
472.3	±	232.4	472.3 ± 232.4
464.7	±	189.0	464.7 ± 189.0
360.2	±	58.7	360.2 ± 58.7
179.1	±	55.8	179.1 ± 55.8
126.6	±	27.3	126.6 ± 27.3
190.0	±	24.8	190.0 ± 24.8
144.5	±	30.4	144.5 ± 30.4
675.8	±	67.7	675.8 ± 67.7
72.9	±	47.8	72.9 ± 47.8
374.8	±	48.9	374.8 ± 48.9
216.0	±	11.8	216.0 ± 11.8
186.5	±	19.9	186.5 ± 19.9
247.9	±	34.0	247.9 ± 34.0
624.4	±	128.5	624.4 ± 128.5
587.2	±	90.2	587.2 ± 90.2
234.3	±	37.5	234.3 ± 37.5
93.9	±	34.5	93.9 ± 34.5
1,374.1	±	212.5	1,374.1 ± 212.5
770.8	±	161.3	770.8 ± 161.3
96.4	±	8.6	96.4 ± 8.6
46.3	±	53.1	46.3 ± 53.1
11.3	±	1.6	11.3 ± 1.6
551.3	±	88.2	551.3 ± 88.2
711.0	±	76.2	711.0 ± 76.2
307.5	±	60.4	307.5 ± 60.4
480.6	±	68.0	480.6 ± 68.0
135.8	±	28.2	135.8 ± 28.2
900.8	±	102.7	900.8 ± 102.7
93.4	±	10.0	93.4 ± 10.0
171.8	±	25.9	171.8 ± 25.9
324.0	±	73.2	324.0 ± 73.2
1,580.9	±	156.5	1,580.9 ± 156.5
340.3	±	70.2	340.3 ± 70.2
791.9	±	86.6	791.9 ± 86.6
335.0	±	22.9	335.0 ± 22.9
485.6	±	172.6	485.6 ± 172.6
286.6	±	34.0	286.6 ± 34.0
33.1	±	6.5	33.1 ± 6.5
1,613.2	±	89.0	1,613.2 ± 89.0
1,471.1	±	151.9	1,471.1 ± 151.9
84.1	±	22.2	84.1 ± 22.2
101.4	±	28.7	101.4 ± 28.7
170.6	±	19.6	170.6 ± 19.6
71.5	±	7.0	71.5 ± 7.0
512.3	±	138.3	512.3 ± 138.3
36.7	±	9.4	36.7 ± 9.4
744.6	±	113.4	744.6 ± 113.4
363.2	±	54.7	363.2 ± 54.7
302.3	±	50.9	302.3 ± 50.9
189.5	±	84.5	189.5 ± 84.5
210.6	±	20.5	210.6 ± 20.5
26.4	±	3.3	26.4 ± 3.3
1,514.4	±	722.5	1,514.4 ± 722.5
53.0	±	16.8	53.0 ± 16.8
34.9	±	5.4	34.9 ± 5.4
78.6	±	9.6	78.6 ± 9.6
291.0	±	55.6	291.0 ± 55.6
246.3	±	264.9	246.3 ± 264.9
139.6	±	48.3	139.6 ± 48.3
180.0	±	41.5	180.0 ± 41.5
300.1	±	91.9	300.1 ± 91.9
617.7	±	152.3	617.7 ± 152.3
34.1	±	4.8	34.1 ± 4.8
35.3	±	5.3	35.3 ± 5.3
79.3	±	40.1	79.3 ± 40.1
134.3	±	17.2	134.3 ± 17.2
58.6	±	9.0	58.6 ± 9.0
447.8	±	59.1	447.8 ± 59.1
28.7	±	7.0	28.7 ± 7.0
116.3	±	24.8	116.3 ± 24.8
78.1	±	22.4	78.1 ± 22.4
145.6	±	131.5	145.6 ± 131.5
164.1	±	26.1	164.1 ± 26.1
22.1	±	1.9	22.1 ± 1.9
268.7	±	21.4	268.7 ± 21.4
7.5	±	0.9	7.5 ± 0.9
98.0	±	8.8	98.0 ± 8.8
965.6	±	74.8	965.6 ± 74.8
451.7	±	45.8	451.7 ± 45.8
212.9	±	61.8	212.9 ± 61.8
324.0	±	36.2	324.0 ± 36.2
108.1	±	36.8	108.1 ± 36.8
1,134.0	±	260.3	1,134.0 ± 260.3
909.4	±	96.8	909.4 ± 96.8
2,501.3	±	226.4	2,501.3 ± 226.4
119.0	±	35.2	119.0 ± 35.2
1,904.8	±	115.3	1,904.8 ± 115.3
111.2	±	35.4	111.2 ± 35.4
321.5	±	39.5	321.5 ± 39.5
22.3	±	4.2	22.3 ± 4.2
455.0	±	56.0	455.0 ± 56.0
62.0	±	22.2	62.0 ± 22.2
29.7	±	13.3	29.7 ± 13.3
288.9	±	54.8	288.9 ± 54.8
425.0	±	44.8	425.0 ± 44.8
713.6	±	235.7	713.6 ± 235.7
483.1	±	70.9	483.1 ± 70.9
472.2	±	51.5	472.2 ± 51.5
408.9	±	39.9	408.9 ± 39.9
79.8	±	30.1	79.8 ± 30.1
182.9	±	19.8	182.9 ± 19.8
304.1	±	32.7	304.1 ± 32.7
354.5	±	51.1	354.5 ± 51.1
118.3	±	10.4	118.3 ± 10.4
610.5	±	59.6	610.5 ± 59.6
48.1	±	11.2	48.1 ± 11.2
607.8	±	52.1	607.8 ± 52.1
123.0	±	12.4	123.0 ± 12.4
89.1	±	21.8	89.1 ± 21.8
163.6	±	38.1	163.6 ± 38.1
40.5	±	14.1	40.5 ± 14.1
62.6	±	9.7	62.6 ± 9.7
25.3	±	5.6	25.3 ± 5.6
167.3	±	74.5	167.3 ± 74.5
139.0	±	20.6	139.0 ± 20.6
48.1	±	14.9	48.1 ± 14.9
9.0	±	1.1	9.0 ± 1.1
26.6	±	6.5	26.6 ± 6.5
3,005.3	±	734.7	3,005.3 ± 734.7
134.2	±	74.8	134.2 ± 74.8
1,048.2	±	126.6	1,048.2 ± 126.6
159.1	±	53.3	159.1 ± 53.3
4,179.1	±	675.5	4,179.1 ± 675.5
838.7	±	210.1	838.7 ± 210.1
10.6	±	2.2	10.6 ± 2.2
391.7	±	124.7	391.7 ± 124.7
77.1	±	7.2	77.1 ± 7.2
24.7	±	7.6	24.7 ± 7.6
189.6	±	23.3	189.6 ± 23.3
506.3	±	57.3	506.3 ± 57.3
489.3	±	117.2	489.3 ± 117.2
242.2	±	84.3	242.2 ± 84.3
24.3	±	4.2	24.3 ± 4.2
1,866.7	±	218.8	1,866.7 ± 218.8
279.1	±	131.7	279.1 ± 131.7
225.0	±	162.3	225.0 ± 162.3
123.6	±	40.1	123.6 ± 40.1
271.1	±	103.5	271.1 ± 103.5
812.0	±	76.5	812.0 ± 76.5
1,125.2	±	132.0	1,125.2 ± 132.0
154.4	±	21.9	154.4 ± 21.9
464.4	±	43.6	464.4 ± 43.6
255.7	±	35.6	255.7 ± 35.6
670.6	±	100.3	670.6 ± 100.3
241.8	±	56.2	241.8 ± 56.2
394.5	±	133.4	394.5 ± 133.4
81.2	±	12.7	81.2 ± 12.7
23.0	±	3.8	23.0 ± 3.8
494.3	±	245.3	494.3 ± 245.3
2,503.1	±	1,246.7	2,503.1 ± 1,246.7
1,643.0	±	833.9	1,643.0 ± 833.9
58.4	±	11.7	58.4 ± 11.7
303.1	±	35.8	303.1 ± 35.8
27.1	±	6.8	27.1 ± 6.8
30.3	±	8.6	30.3 ± 8.6
135.8	±	22.4	135.8 ± 22.4
272.0	±	32.7	272.0 ± 32.7
64.3	±	7.5	64.3 ± 7.5
127.8	±	12.5	127.8 ± 12.5
36.5	±	11.3	36.5 ± 11.3
282.0	±	38.3	282.0 ± 38.3
930.5	±	87.3	930.5 ± 87.3
1,327.6	±	803.6	1,327.6 ± 803.6
3,212.5	±	1,679.4	3,212.5 ± 1,679.4
2,332.5	±	1,246.6	2,332.5 ± 1,246.6
2,318.0	±	1,234.9	2,318.0 ± 1,234.9
183.2	±	83.8	183.2 ± 83.8
396.5	±	151.0	396.5 ± 151.0
2,415.4	±	263.4	2,415.4 ± 263.4
225.3	±	54.6	225.3 ± 54.6
1,690.9	±	654.9	1,690.9 ± 654.9
103.3	±	38.9	103.3 ± 38.9
102.4	±	20.2	102.4 ± 20.2
123.7	±	34.5	123.7 ± 34.5
1,072.0	±	142.5	1,072.0 ± 142.5
115.2	±	12.0	115.2 ± 12.0
770.2	±	73.5	770.2 ± 73.5
73.8	±	20.0	73.8 ± 20.0
1,623.6	±	643.7	1,623.6 ± 643.7
4,516.7	±	1,443.4	4,516.7 ± 1,443.4
2,001.4	±	180.6	2,001.4 ± 180.6
251.7	±	51.0	251.7 ± 51.0
123.2	±	54.1	123.2 ± 54.1
160.9	±	22.5	160.9 ± 22.5
874.5	±	108.1	874.5 ± 108.1
493.0	±	101.3	493.0 ± 101.3
149.5	±	25.5	149.5 ± 25.5
137.2	±	30.4	137.2 ± 30.4
325.1	±	33.1	325.1 ± 33.1
167.1	±	23.0	167.1 ± 23.0
446.7	±	142.9	446.7 ± 142.9
1,100.2	±	210.1	1,100.2 ± 210.1
1,030.2	±	194.2	1,030.2 ± 194.2
1,101.4	±	211.8	1,101.4 ± 211.8
34.8	±	10.1	34.8 ± 10.1
1,445.7	±	101.2	1,445.7 ± 101.2
304.8	±	101.3	304.8 ± 101.3
231.5	±	20.4	231.5 ± 20.4
53.6	±	32.7	53.6 ± 32.7
112.1	±	15.7	112.1 ± 15.7
1,014.8	±	96.4	1,014.8 ± 96.4
532.3	±	74.2	532.3 ± 74.2
325.0	±	87.6	325.0 ± 87.6
27.3	±	9.7	27.3 ± 9.7
114.5	±	44.8	114.5 ± 44.8
654.0	±	200.0	654.0 ± 200.0
220.0	±	23.2	220.0 ± 23.2
399.2	±	44.5	399.2 ± 44.5
50.3	±	10.1	50.3 ± 10.1
251.9	±	147.1	251.9 ± 147.1
241.7	±	26.9	241.7 ± 26.9
302.3	±	109.1	302.3 ± 109.1
1,836.7	±	872.9	1,836.7 ± 872.9
1,979.9	±	904.2	1,979.9 ± 904.2
467.7	±	171.7	467.7 ± 171.7
191.8	±	82.7	191.8 ± 82.7
886.6	±	435.3	886.6 ± 435.3
438.9	±	34.3	438.9 ± 34.3
699.6	±	104.0	699.6 ± 104.0
105.9	±	7.8	105.9 ± 7.8
108.9	±	18.6	108.9 ± 18.6
73.1	±	20.3	73.1 ± 20.3
1,130.5	±	179.0	1,130.5 ± 179.0
968.3	±	156.5	968.3 ± 156.5
169.8	±	29.4	169.8 ± 29.4
3,930.5	±	2,447.2	3,930.5 ± 2,447.2
339.4	±	136.3	339.4 ± 136.3
50.2	±	12.4	50.2 ± 12.4
850.3	±	79.0	850.3 ± 79.0
271.2	±	27.6	271.2 ± 27.6
666.3	±	118.2	666.3 ± 118.2
51.0	±	3.9	51.0 ± 3.9
184.2	±	30.7	184.2 ± 30.7
552.1	±	129.2	552.1 ± 129.2
331.9	±	292.8	331.9 ± 292.8
104.5	±	65.0	104.5 ± 65.0
248.5	±	80.3	248.5 ± 80.3
187.9	±	33.7	187.9 ± 33.7
4,900.6	±	1,926.2	4,900.6 ± 1,926.2
87.6	±	7.7	87.6 ± 7.7
298.2	±	156.6	298.2 ± 156.6
134.3	±	16.6	134.3 ± 16.6
132.9	±	18.2	132.9 ± 18.2
188.8	±	9.9	188.8 ± 9.9
97.4	±	9.6	97.4 ± 9.6
589.5	±	56.5	589.5 ± 56.5
620.1	±	128.0	620.1 ± 128.0
2,781.3	±	298.1	2,781.3 ± 298.1
1,277.0	±	173.6	1,277.0 ± 173.6
198.3	±	42.3	198.3 ± 42.3
1,797.6	±	272.0	1,797.6 ± 272.0
312.2	±	81.0	312.2 ± 81.0
2,536.9	±	457.3	2,536.9 ± 457.3
390.8	±	166.1	390.8 ± 166.1
622.1	±	225.4	622.1 ± 225.4
238.1	±	35.1	238.1 ± 35.1
467.6	±	147.1	467.6 ± 147.1
63.5	±	10.0	63.5 ± 10.0
279.0	±	51.2	279.0 ± 51.2
152.7	±	25.6	152.7 ± 25.6
790.8	±	147.4	790.8 ± 147.4
2,543.4	±	1,589.3	2,543.4 ± 1,589.3
196.6	±	151.0	196.6 ± 151.0
488.9	±	258.6	488.9 ± 258.6
93.4	±	10.5	93.4 ± 10.5
358.3	±	157.7	358.3 ± 157.7
739.8	±	60.3	739.8 ± 60.3
1,677.2	±	325.3	1,677.2 ± 325.3
187.3	±	21.6	187.3 ± 21.6
155.4	±	95.5	155.4 ± 95.5
478.1	±	60.7	478.1 ± 60.7
289.3	±	239.7	289.3 ± 239.7
508.5	±	279.7	508.5 ± 279.7
73.3	±	47.0	73.3 ± 47.0
109.4	±	17.8	109.4 ± 17.8
34.8	±	60.4	34.8 ± 60.4
304.2	±	129.1	304.2 ± 129.1
44.4	±	16.2	44.4 ± 16.2
35.4	±	13.6	35.4 ± 13.6
168.8	±	67.8	168.8 ± 67.8
299.2	±	73.8	299.2 ± 73.8
147.4	±	15.9	147.4 ± 15.9
341.1	±	75.3	341.1 ± 75.3
554.9	±	156.9	554.9 ± 156.9
483.2	±	135.9	483.2 ± 135.9
320.8	±	163.3	320.8 ± 163.3
836.1	±	55.2	836.1 ± 55.2
710.1	±	122.2	710.1 ± 122.2
256.3	±	63.9	256.3 ± 63.9
542.8	±	269.9	542.8 ± 269.9
1,157.8	±	50.2	1,157.8 ± 50.2
827.6	±	134.7	827.6 ± 134.7
733.8	±	117.0	733.8 ± 117.0
742.7	±	118.9	742.7 ± 118.9
149.1	±	14.2	149.1 ± 14.2
2,163.1	±	291.2	2,163.1 ± 291.2
140.3	±	34.2	140.3 ± 34.2
165.8	±	13.0	165.8 ± 13.0
19.8	±	11.5	19.8 ± 11.5
314.7	±	37.7	314.7 ± 37.7
710.0	±	37.4	710.0 ± 37.4
9.4	±	0.8	9.4 ± 0.8
123.4	±	5.2	123.4 ± 5.2
873.0	±	253.9	873.0 ± 253.9
501.6	±	79.6	501.6 ± 79.6
187.2	±	32.2	187.2 ± 32.2
294.4	±	23.4	294.4 ± 23.4
197.6	±	22.6	197.6 ± 22.6
530.8	±	242.2	530.8 ± 242.2
735.4	±	108.0	735.4 ± 108.0
1,318.2	±	137.1	1,318.2 ± 137.1
18.7	±	3.0	18.7 ± 3.0
426.1	±	76.2	426.1 ± 76.2
102.8	±	28.6	102.8 ± 28.6
1,027.6	±	372.2	1,027.6 ± 372.2
1,416.6	±	133.9	1,416.6 ± 133.9
489.5	±	228.2	489.5 ± 228.2
137.1	±	114.7	137.1 ± 114.7
318.3	±	94.8	318.3 ± 94.8
183.8	±	18.4	183.8 ± 18.4
373.7	±	32.1	373.7 ± 32.1
384.4	±	111.0	384.4 ± 111.0
383.2	±	32.8	383.2 ± 32.8
1,499.1	±	417.5	1,499.1 ± 417.5
288.6	±	26.8	288.6 ± 26.8
51.6	±	11.7	51.6 ± 11.7
182.4	±	17.9	182.4 ± 17.9
282.2	±	26.5	282.2 ± 26.5
84.1	±	29.5	84.1 ± 29.5
52.2	±	42.3	52.2 ± 42.3
300.1	±	133.1	300.1 ± 133.1
307.7	±	51.9	307.7 ± 51.9
278.4	±	32.1	278.4 ± 32.1
187.0	±	46.5	187.0 ± 46.5
512.6	±	140.3	512.6 ± 140.3
237.1	±	66.9	237.1 ± 66.9
84.2	±	25.9	84.2 ± 25.9
55.8	±	23.3	55.8 ± 23.3
207.6	±	24.3	207.6 ± 24.3
116.6	±	20.6	116.6 ± 20.6
356.6	±	25.0	356.6 ± 25.0
997.3	±	525.0	997.3 ± 525.0
1,089.0	±	553.8	1,089.0 ± 553.8
72.9	±	6.8	72.9 ± 6.8
101.4	±	28.1	101.4 ± 28.1
357.0	±	61.4	357.0 ± 61.4
156.1	±	16.4	156.1 ± 16.4
1,273.1	±	86.4	1,273.1 ± 86.4
649.9	±	133.2	649.9 ± 133.2
1,058.8	±	91.3	1,058.8 ± 91.3
218.4	±	22.7	218.4 ± 22.7
964.6	±	120.5	964.6 ± 120.5
243.4	±	107.8	243.4 ± 107.8
237.8	±	141.1	237.8 ± 141.1
369.0	±	110.3	369.0 ± 110.3
115.5	±	33.6	115.5 ± 33.6
1,179.9	±	218.9	1,179.9 ± 218.9
83.7	±	39.3	83.7 ± 39.3
369.7	±	51.1	369.7 ± 51.1
511.9	±	127.6	511.9 ± 127.6
5,987.6	±	380.7	5,987.6 ± 380.7
155.1	±	27.1	155.1 ± 27.1
1,277.8	±	227.2	1,277.8 ± 227.2
1,216.0	±	230.8	1,216.0 ± 230.8
397.0	±	41.9	397.0 ± 41.9
335.0	±	116.1	335.0 ± 116.1
1,159.8	±	219.2	1,159.8 ± 219.2
1,430.1	±	198.1	1,430.1 ± 198.1
224.3	±	17.8	224.3 ± 17.8
604.2	±	56.4	604.2 ± 56.4
132.3	±	41.5	132.3 ± 41.5
345.3	±	75.1	345.3 ± 75.1
242.6	±	72.7	242.6 ± 72.7
383.0	±	77.7	383.0 ± 77.7
268.5	±	66.3	268.5 ± 66.3
461.5	±	130.0	461.5 ± 130.0
45.9	±	4.5	45.9 ± 4.5
543.9	±	76.7	543.9 ± 76.7
122.0	±	15.5	122.0 ± 15.5
120.2	±	25.7	120.2 ± 25.7
669.4	±	161.9	669.4 ± 161.9
576.9	±	161.3	576.9 ± 161.3
362.7	±	91.3	362.7 ± 91.3
201.7	±	51.5	201.7 ± 51.5
459.6	±	60.4	459.6 ± 60.4
208.3	±	74.3	208.3 ± 74.3
191.3	±	23.6	191.3 ± 23.6
621.8	±	114.9	621.8 ± 114.9
28.5	±	30.0	28.5 ± 30.0
510.8	±	89.1	510.8 ± 89.1
171.8	±	23.0	171.8 ± 23.0
1,142.0	±	479.8	1,142.0 ± 479.8
298.8	±	167.2	298.8 ± 167.2
1,377.4	±	98.2	1,377.4 ± 98.2
290.0	±	155.0	290.0 ± 155.0
25.0	±	8.5	25.0 ± 8.5
1,009.5	±	110.9	1,009.5 ± 110.9
448.2	±	193.6	448.2 ± 193.6
36.2	±	5.5	36.2 ± 5.5
29.4	±	11.1	29.4 ± 11.1
38.0	±	10.7	38.0 ± 10.7
623.4	±	56.3	623.4 ± 56.3
264.0	±	19.9	264.0 ± 19.9
1,703.4	±	328.5	1,703.4 ± 328.5
241.9	±	95.1	241.9 ± 95.1
165.4	±	53.0	165.4 ± 53.0
194.1	±	101.6	194.1 ± 101.6
32.3	±	14.3	32.3 ± 14.3
396.9	±	102.4	396.9 ± 102.4
578.5	±	194.6	578.5 ± 194.6
209.1	±	39.7	209.1 ± 39.7
198.2	±	37.7	198.2 ± 37.7
485.2	±	60.0	485.2 ± 60.0
449.3	±	46.7	449.3 ± 46.7
67.7	±	31.5	67.7 ± 31.5
178.6	±	35.7	178.6 ± 35.7
258.9	±	162.8	258.9 ± 162.8
228.2	±	42.9	228.2 ± 42.9
283.9	±	60.4	283.9 ± 60.4
266.1	±	103.1	266.1 ± 103.1
266.1	±	103.1	266.1 ± 103.1
48.5	±	18.8	48.5 ± 18.8
268.5	±	31.1	268.5 ± 31.1
267.4	±	29.2	267.4 ± 29.2
237.9	±	30.1	237.9 ± 30.1
352.1	±	34.4	352.1 ± 34.4
801.5	±	77.0	801.5 ± 77.0
34.4	±	6.4	34.4 ± 6.4
98.3	±	16.2	98.3 ± 16.2
263.1	±	50.1	263.1 ± 50.1
196.7	±	21.6	196.7 ± 21.6
174.4	±	33.2	174.4 ± 33.2
615.0	±	101.8	615.0 ± 101.8
315.6	±	111.9	315.6 ± 111.9
279.8	±	39.4	279.8 ± 39.4
287.7	±	35.1	287.7 ± 35.1
420.0	±	45.1	420.0 ± 45.1
357.3	±	44.9	357.3 ± 44.9
339.7	±	56.8	339.7 ± 56.8
1,778.9	±	209.0	1,778.9 ± 209.0
51.4	±	25.1	51.4 ± 25.1
27.9	±	5.8	27.9 ± 5.8
110.0	±	24.7	110.0 ± 24.7
202.8	±	119.0	202.8 ± 119.0
142.6	±	51.1	142.6 ± 51.1
283.7	±	216.9	283.7 ± 216.9
108.9	±	50.9	108.9 ± 50.9
152.2	±	36.7	152.2 ± 36.7
230.5	±	63.3	230.5 ± 63.3
145.0	±	44.4	145.0 ± 44.4
149.1	±	15.3	149.1 ± 15.3
622.0	±	152.9	622.0 ± 152.9
401.3	±	57.3	401.3 ± 57.3
11.4	±	1.9	11.4 ± 1.9
73.1	±	16.6	73.1 ± 16.6
55.8	±	15.0	55.8 ± 15.0
80.0	±	23.9	80.0 ± 23.9
265.5	±	160.8	265.5 ± 160.8
435.9	±	193.1	435.9 ± 193.1
61.1	±	12.1	61.1 ± 12.1
205.1	±	68.0	205.1 ± 68.0
1,679.4	±	750.8	1,679.4 ± 750.8
88.0	±	20.5	88.0 ± 20.5
453.4	±	363.6	453.4 ± 363.6
320.9	±	47.1	320.9 ± 47.1
69.7	±	28.2	69.7 ± 28.2
197.7	±	26.3	197.7 ± 26.3
58.9	±	13.8	58.9 ± 13.8
56.8	±	18.2	56.8 ± 18.2
163.5	±	64.2	163.5 ± 64.2
48.4	±	31.0	48.4 ± 31.0
127.7	±	44.6	127.7 ± 44.6
272.1	±	49.3	272.1 ± 49.3
1,010.2	±	276.1	1,010.2 ± 276.1
170.9	±	15.0	170.9 ± 15.0
820.8	±	120.8	820.8 ± 120.8
268.3	±	56.4	268.3 ± 56.4
107.3	±	33.9	107.3 ± 33.9
426.5	±	97.5	426.5 ± 97.5
1,968.9	±	220.4	1,968.9 ± 220.4
175.2	±	24.1	175.2 ± 24.1
96.8	±	11.9	96.8 ± 11.9
119.6	±	26.2	119.6 ± 26.2
145.9	±	37.1	145.9 ± 37.1
541.5	±	102.4	541.5 ± 102.4
195.6	±	41.4	195.6 ± 41.4
327.2	±	105.5	327.2 ± 105.5
59.0	±	18.4	59.0 ± 18.4
515.9	±	116.4	515.9 ± 116.4
190.4	±	83.6	190.4 ± 83.6
1,335.4	±	81.4	1,335.4 ± 81.4
434.1	±	42.9	434.1 ± 42.9
153.9	±	58.4	153.9 ± 58.4
242.0	±	17.2	242.0 ± 17.2
1,605.1	±	647.1	1,605.1 ± 647.1
363.7	±	127.5	363.7 ± 127.5
143.4	±	63.3	143.4 ± 63.3
322.1	±	147.9	322.1 ± 147.9
722.3	±	248.2	722.3 ± 248.2
80.8	±	32.2	80.8 ± 32.2
887.8	±	384.7	887.8 ± 384.7
186.5	±	78.0	186.5 ± 78.0
1,390.8	±	215.1	1,390.8 ± 215.1
13.7	±	1.9	13.7 ± 1.9
645.1	±	238.7	645.1 ± 238.7
101.5	±	12.8	101.5 ± 12.8
57.9	±	9.8	57.9 ± 9.8
385.2	±	69.2	385.2 ± 69.2
287.1	±	38.6	287.1 ± 38.6
157.8	±	30.8	157.8 ± 30.8
248.5	±	90.0	248.5 ± 90.0
188.5	±	67.6	188.5 ± 67.6
204.2	±	72.9	204.2 ± 72.9
57.8	±	17.4	57.8 ± 17.4
335.0	±	135.0	335.0 ± 135.0
298.0	±	19.8	298.0 ± 19.8
206.0	±	60.4	206.0 ± 60.4
213.6	±	104.2	213.6 ± 104.2
441.4	±	66.2	441.4 ± 66.2
261.8	±	192.2	261.8 ± 192.2
594.5	±	57.2	594.5 ± 57.2
222.7	±	131.8	222.7 ± 131.8
1,645.2	±	258.4	1,645.2 ± 258.4
168.4	±	16.5	168.4 ± 16.5
1,003.1	±	119.4	1,003.1 ± 119.4
4.1	±	0.4	4.1 ± 0.4
757.3	±	102.2	757.3 ± 102.2
210.7	±	30.8	210.7 ± 30.8
418.4	±	66.7	418.4 ± 66.7
104.8	±	20.6	104.8 ± 20.6
1,482.9	±	333.2	1,482.9 ± 333.2
85.1	±	7.7	85.1 ± 7.7
661.9	±	420.1	661.9 ± 420.1
694.1	±	35.6	694.1 ± 35.6
246.7	±	123.7	246.7 ± 123.7
151.5	±	46.6	151.5 ± 46.6
5.1	±	0.3	5.1 ± 0.3
130.8	±	24.3	130.8 ± 24.3
38.4	±	6.0	38.4 ± 6.0
796.9	±	322.0	796.9 ± 322.0
1,655.1	±	453.9	1,655.1 ± 453.9
1,160.6	±	474.1	1,160.6 ± 474.1
2,063.8	±	170.7	2,063.8 ± 170.7
247.5	±	86.3	247.5 ± 86.3
211.4	±	45.4	211.4 ± 45.4
97.5	±	15.5	97.5 ± 15.5
129.2	±	42.0	129.2 ± 42.0
120.4	±	29.3	120.4 ± 29.3
61.8	±	26.9	61.8 ± 26.9
1,100.4	±	585.7	1,100.4 ± 585.7
362.4	±	54.4	362.4 ± 54.4
108.4	±	16.7	108.4 ± 16.7
235.0	±	32.7	235.0 ± 32.7
208.3	±	32.2	208.3 ± 32.2
587.1	±	53.3	587.1 ± 53.3
264.8	±	37.8	264.8 ± 37.8
662.8	±	57.9	662.8 ± 57.9
3,364.2	±	306.7	3,364.2 ± 306.7
2,475.9	±	241.3	2,475.9 ± 241.3
2,717.4	±	181.0	2,717.4 ± 181.0
2,670.2	±	189.7	2,670.2 ± 189.7
363.8	±	147.3	363.8 ± 147.3
239.7	±	183.9	239.7 ± 183.9
1,673.8	±	114.4	1,673.8 ± 114.4
816.9	±	52.0	816.9 ± 52.0
207.3	±	15.5	207.3 ± 15.5
179.3	±	32.6	179.3 ± 32.6
152.0	±	39.9	152.0 ± 39.9
170.0	±	31.1	170.0 ± 31.1
178.6	±	39.4	178.6 ± 39.4
38.0	±	7.3	38.0 ± 7.3
55.3	±	29.5	55.3 ± 29.5
1,761.3	±	293.7	1,761.3 ± 293.7
576.7	±	116.8	576.7 ± 116.8
588.2	±	75.2	588.2 ± 75.2
96.2	±	23.1	96.2 ± 23.1
142.8	±	28.2	142.8 ± 28.2
624.4	±	200.0	624.4 ± 200.0
624.4	±	200.0	624.4 ± 200.0
43.4	±	27.0	43.4 ± 27.0
455.2	±	47.4	455.2 ± 47.4
427.6	±	78.2	427.6 ± 78.2
578.4	±	78.2	578.4 ± 78.2
3,106.2	±	595.6	3,106.2 ± 595.6
635.4	±	57.7	635.4 ± 57.7
62.4	±	9.5	62.4 ± 9.5
178.7	±	90.8	178.7 ± 90.8
145.6	±	68.7	145.6 ± 68.7
745.9	±	192.9	745.9 ± 192.9
168.1	±	79.8	168.1 ± 79.8
98.0	±	27.0	98.0 ± 27.0
8.8	±	0.9	8.8 ± 0.9
361.5	±	121.2	361.5 ± 121.2
59.8	±	7.2	59.8 ± 7.2
281.4	±	149.3	281.4 ± 149.3
639.3	±	138.4	639.3 ± 138.4
639.3	±	138.4	639.3 ± 138.4
301.8	±	106.3	301.8 ± 106.3
169.7	±	43.7	169.7 ± 43.7
158.6	±	42.1	158.6 ± 42.1
163.0	±	44.6	163.0 ± 44.6
163.0	±	44.6	163.0 ± 44.6
183.6	±	45.3	183.6 ± 45.3
177.9	±	45.0	177.9 ± 45.0
163.8	±	39.3	163.8 ± 39.3
254.1	±	82.7	254.1 ± 82.7
234.6	±	77.3	234.6 ± 77.3
327.5	±	105.9	327.5 ± 105.9
182.0	±	52.0	182.0 ± 52.0
194.1	±	59.0	194.1 ± 59.0
59.0	±	48.7	59.0 ± 48.7
2,164.6	±	194.4	2,164.6 ± 194.4
82.2	±	7.8	82.2 ± 7.8
335.4	±	24.4	335.4 ± 24.4
939.9	±	66.3	939.9 ± 66.3
292.4	±	63.3	292.4 ± 63.3
193.1	±	53.2	193.1 ± 53.2
123.1	±	43.5	123.1 ± 43.5
89.7	±	26.8	89.7 ± 26.8
1,060.4	±	136.2	1,060.4 ± 136.2
1,790.8	±	171.1	1,790.8 ± 171.1
2,952.4	±	165.6	2,952.4 ± 165.6
1,612.2	±	151.3	1,612.2 ± 151.3
2,022.0	±	172.0	2,022.0 ± 172.0
680.8	±	61.2	680.8 ± 61.2
203.5	±	15.6	203.5 ± 15.6
313.4	±	39.0	313.4 ± 39.0
187.6	±	93.8	187.6 ± 93.8
938.3	±	149.1	938.3 ± 149.1
150.5	±	55.3	150.5 ± 55.3
1,294.9	±	542.3	1,294.9 ± 542.3
164.1	±	27.9	164.1 ± 27.9
164.1	±	27.9	164.1 ± 27.9
164.1	±	27.9	164.1 ± 27.9
14.5	±	1.5	14.5 ± 1.5
174.1	±	22.7	174.1 ± 22.7
109.0	±	12.6	109.0 ± 12.6
5,084.1	±	780.6	5,084.1 ± 780.6
1,616.7	±	409.9	1,616.7 ± 409.9
2,768.4	±	550.8	2,768.4 ± 550.8
2,833.9	±	557.5	2,833.9 ± 557.5
829.7	±	198.8	829.7 ± 198.8
829.7	±	198.8	829.7 ± 198.8
790.3	±	188.0	790.3 ± 188.0
4,054.0	±	637.0	4,054.0 ± 637.0
83.1	±	31.5	83.1 ± 31.5
1,818.0	±	162.0	1,818.0 ± 162.0
2,612.7	±	243.3	2,612.7 ± 243.3
477.0	±	81.1	477.0 ± 81.1
904.7	±	187.6	904.7 ± 187.6
1,666.5	±	239.4	1,666.5 ± 239.4
286.8	±	64.2	286.8 ± 64.2
86.9	±	12.3	86.9 ± 12.3
188.4	±	40.8	188.4 ± 40.8
371.2	±	126.9	371.2 ± 126.9
1,782.3	±	233.7	1,782.3 ± 233.7
1,307.7	±	399.9	1,307.7 ± 399.9
2,191.5	±	660.0	2,191.5 ± 660.0
290.9	±	72.8	290.9 ± 72.8
1,166.2	±	400.3	1,166.2 ± 400.3
960.3	±	311.5	960.3 ± 311.5
960.3	±	311.5	960.3 ± 311.5
290.9	±	36.0	290.9 ± 36.0
914.6	±	188.6	914.6 ± 188.6
363.2	±	108.6	363.2 ± 108.6
341.5	±	97.7	341.5 ± 97.7
361.2	±	97.4	361.2 ± 97.4
474.7	±	140.4	474.7 ± 140.4
362.1	±	46.9	362.1 ± 46.9
1,109.4	±	714.8	1,109.4 ± 714.8
48.4	±	17.1	48.4 ± 17.1
878.3	±	86.9	878.3 ± 86.9
933.2	±	116.0	933.2 ± 116.0
38.5	±	5.4	38.5 ± 5.4
140.8	±	27.6	140.8 ± 27.6
801.7	±	480.6	801.7 ± 480.6
8.2	±	0.6	8.2 ± 0.6
138.4	±	22.7	138.4 ± 22.7
296.7	±	25.5	296.7 ± 25.5
538.8	±	99.3	538.8 ± 99.3
285.3	±	69.4	285.3 ± 69.4
188.9	±	46.3	188.9 ± 46.3
340.9	±	124.2	340.9 ± 124.2
144.1	±	15.7	144.1 ± 15.7
147.0	±	15.0	147.0 ± 15.0
169.0	±	27.3	169.0 ± 27.3
15.6	±	1.7	15.6 ± 1.7
65.2	±	23.3	65.2 ± 23.3
361.3	±	120.8	361.3 ± 120.8
1,682.1	±	215.0	1,682.1 ± 215.0
84.5	±	14.2	84.5 ± 14.2
341.1	±	161.6	341.1 ± 161.6
790.1	±	379.4	790.1 ± 379.4
101.1	±	22.6	101.1 ± 22.6
204.8	±	36.8	204.8 ± 36.8
134.9	±	14.2	134.9 ± 14.2
290.3	±	62.1	290.3 ± 62.1
1,423.0	±	207.5	1,423.0 ± 207.5
187.6	±	36.2	187.6 ± 36.2
202.7	±	18.9	202.7 ± 18.9
883.1	±	178.9	883.1 ± 178.9
380.7	±	55.1	380.7 ± 55.1
115.1	±	21.3	115.1 ± 21.3
616.8	±	258.3	616.8 ± 258.3
137.4	±	64.1	137.4 ± 64.1
166.0	±	82.9	166.0 ± 82.9
219.1	±	77.4	219.1 ± 77.4
81.5	±	11.8	81.5 ± 11.8
331.4	±	66.0	331.4 ± 66.0
173.6	±	25.0	173.6 ± 25.0
219.6	±	19.7	219.6 ± 19.7
465.3	±	34.9	465.3 ± 34.9
377.7	±	38.4	377.7 ± 38.4
88.7	±	9.2	88.7 ± 9.2
194.6	±	89.5	194.6 ± 89.5
40.9	±	7.8	40.9 ± 7.8
65.9	±	20.6	65.9 ± 20.6
1,336.5	±	75.1	1,336.5 ± 75.1
256.6	±	40.8	256.6 ± 40.8
229.5	±	26.1	229.5 ± 26.1
326.5	±	38.3	326.5 ± 38.3
83.4	±	8.2	83.4 ± 8.2
129.5	±	19.8	129.5 ± 19.8
1,140.9	±	343.6	1,140.9 ± 343.6
840.0	±	80.9	840.0 ± 80.9
121.5	±	28.7	121.5 ± 28.7
574.1	±	190.3	574.1 ± 190.3
106.0	±	36.6	106.0 ± 36.6
991.8	±	143.8	991.8 ± 143.8
27.4	±	7.0	27.4 ± 7.0
332.2	±	39.9	332.2 ± 39.9
271.9	±	50.4	271.9 ± 50.4
26.9	±	6.8	26.9 ± 6.8
44.3	±	19.3	44.3 ± 19.3
81.1	±	25.0	81.1 ± 25.0
129.9	±	32.1	129.9 ± 32.1
140.7	±	30.4	140.7 ± 30.4
168.2	±	48.0	168.2 ± 48.0
58.7	±	14.1	58.7 ± 14.1
240.3	±	56.7	240.3 ± 56.7
230.1	±	29.3	230.1 ± 29.3
71.1	±	8.9	71.1 ± 8.9
220.7	±	23.5	220.7 ± 23.5
55.5	±	42.1	55.5 ± 42.1
13.4	±	2.3	13.4 ± 2.3
1,086.0	±	110.2	1,086.0 ± 110.2
1,173.1	±	121.2	1,173.1 ± 121.2
496.4	±	69.7	496.4 ± 69.7
1,008.7	±	454.2	1,008.7 ± 454.2
4,125.0	±	1,179.5	4,125.0 ± 1,179.5
222.2	±	63.5	222.2 ± 63.5
73.7	±	37.0	73.7 ± 37.0
95.8	±	25.6	95.8 ± 25.6
244.8	±	106.0	244.8 ± 106.0
608.8	±	129.2	608.8 ± 129.2
293.6	±	122.8	293.6 ± 122.8
791.0	±	144.6	791.0 ± 144.6
1,062.4	±	160.5	1,062.4 ± 160.5
129.4	±	40.8	129.4 ± 40.8
437.1	±	43.3	437.1 ± 43.3
349.6	±	37.6	349.6 ± 37.6
2,434.3	±	279.5	2,434.3 ± 279.5
310.5	±	110.6	310.5 ± 110.6
1,732.4	±	191.8	1,732.4 ± 191.8
1,299.1	±	341.9	1,299.1 ± 341.9
1,471.4	±	546.2	1,471.4 ± 546.2
196.8	±	73.4	196.8 ± 73.4
855.8	±	145.2	855.8 ± 145.2
90.2	±	17.8	90.2 ± 17.8
519.0	±	58.9	519.0 ± 58.9
52.3	±	7.1	52.3 ± 7.1
273.2	±	85.5	273.2 ± 85.5
186.2	±	58.6	186.2 ± 58.6
841.3	±	239.0	841.3 ± 239.0
131.5	±	43.5	131.5 ± 43.5
1,119.1	±	177.0	1,119.1 ± 177.0
188.8	±	52.0	188.8 ± 52.0
132.6	±	19.7	132.6 ± 19.7
1,049.7	±	191.0	1,049.7 ± 191.0
946.5	±	244.1	946.5 ± 244.1
2,551.6	±	449.3	2,551.6 ± 449.3
1,379.9	±	122.2	1,379.9 ± 122.2
164.3	±	42.3	164.3 ± 42.3
164.6	±	19.7	164.6 ± 19.7
142.8	±	44.5	142.8 ± 44.5
662.0	±	146.2	662.0 ± 146.2
28.9	±	6.3	28.9 ± 6.3
24.1	±	6.9	24.1 ± 6.9
222.9	±	74.4	222.9 ± 74.4
131.0	±	56.0	131.0 ± 56.0
138.1	±	15.4	138.1 ± 15.4
138.1	±	15.4	138.1 ± 15.4
19.3	±	3.5	19.3 ± 3.5
659.5	±	145.1	659.5 ± 145.1
182.6	±	26.4	182.6 ± 26.4
51.7	±	13.7	51.7 ± 13.7
69.9	±	25.8	69.9 ± 25.8
199.1	±	13.8	199.1 ± 13.8
234.9	±	20.7	234.9 ± 20.7
80.4	±	43.9	80.4 ± 43.9
114.8	±	36.5	114.8 ± 36.5
106.4	±	7.3	106.4 ± 7.3
332.7	±	67.8	332.7 ± 67.8
566.9	±	94.1	566.9 ± 94.1
545.8	±	100.6	545.8 ± 100.6
112.0	±	43.7	112.0 ± 43.7
267.7	±	38.3	267.7 ± 38.3
383.3	±	59.4	383.3 ± 59.4
259.2	±	33.4	259.2 ± 33.4
36.9	±	25.7	36.9 ± 25.7
180.6	±	49.1	180.6 ± 49.1
57.3	±	17.6	57.3 ± 17.6
54.0	±	15.7	54.0 ± 15.7
1,168.3	±	126.4	1,168.3 ± 126.4
549.6	±	30.5	549.6 ± 30.5
196.1	±	130.4	196.1 ± 130.4
991.4	±	99.0	991.4 ± 99.0
348.5	±	112.5	348.5 ± 112.5
260.6	±	99.0	260.6 ± 99.0
161.8	±	38.8	161.8 ± 38.8
2,767.1	±	1,646.8	2,767.1 ± 1,646.8
643.6	±	191.9	643.6 ± 191.9
541.4	±	29.9	541.4 ± 29.9
82.7	±	17.3	82.7 ± 17.3
99.3	±	13.5	99.3 ± 13.5
88.6	±	9.3	88.6 ± 9.3
208.4	±	32.9	208.4 ± 32.9
181.6	±	20.3	181.6 ± 20.3
286.1	±	68.8	286.1 ± 68.8
751.7	±	250.1	751.7 ± 250.1
207.5	±	48.4	207.5 ± 48.4
143.1	±	23.1	143.1 ± 23.1
318.3	±	62.2	318.3 ± 62.2
461.9	±	90.1	461.9 ± 90.1
133.1	±	35.2	133.1 ± 35.2
1,144.7	±	104.8	1,144.7 ± 104.8
610.6	±	66.9	610.6 ± 66.9
747.6	±	85.8	747.6 ± 85.8
484.0	±	76.7	484.0 ± 76.7
166.8	±	61.6	166.8 ± 61.6
952.8	±	84.4	952.8 ± 84.4
158.9	±	55.3	158.9 ± 55.3
286.6	±	105.0	286.6 ± 105.0
600.9	±	111.5	600.9 ± 111.5
147.6	±	33.4	147.6 ± 33.4
352.3	±	61.5	352.3 ± 61.5
267.3	±	33.8	267.3 ± 33.8
206.5	±	20.0	206.5 ± 20.0
358.8	±	39.0	358.8 ± 39.0
700.4	±	59.6	700.4 ± 59.6
611.3	±	164.8	611.3 ± 164.8
58.3	±	20.2	58.3 ± 20.2
130.9	±	34.9	130.9 ± 34.9
692.6	±	71.4	692.6 ± 71.4
500.7	±	62.7	500.7 ± 62.7
1,144.8	±	84.8	1,144.8 ± 84.8
296.4	±	83.4	296.4 ± 83.4
119.6	±	27.9	119.6 ± 27.9
117.3	±	23.1	117.3 ± 23.1
338.7	±	87.8	338.7 ± 87.8
62.0	±	5.1	62.0 ± 5.1
123.2	±	17.2	123.2 ± 17.2
179.5	±	18.0	179.5 ± 18.0
718.5	±	211.5	718.5 ± 211.5
86.9	±	30.4	86.9 ± 30.4
224.7	±	32.8	224.7 ± 32.8
101.9	±	16.8	101.9 ± 16.8
220.0	±	18.4	220.0 ± 18.4
236.1	±	66.3	236.1 ± 66.3
674.1	±	81.4	674.1 ± 81.4
429.0	±	175.7	429.0 ± 175.7
264.5	±	45.7	264.5 ± 45.7
370.5	±	54.9	370.5 ± 54.9
200.8	±	19.2	200.8 ± 19.2
139.6	±	20.4	139.6 ± 20.4
1,447.8	±	166.9	1,447.8 ± 166.9
163.3	±	43.3	163.3 ± 43.3
690.1	±	104.8	690.1 ± 104.8
2,770.4	±	165.3	2,770.4 ± 165.3
330.6	±	29.4	330.6 ± 29.4
324.8	±	49.7	324.8 ± 49.7
251.5	±	35.6	251.5 ± 35.6
1,128.1	±	154.1	1,128.1 ± 154.1
814.1	±	68.0	814.1 ± 68.0
88.3	±	9.8	88.3 ± 9.8
91.6	±	13.6	91.6 ± 13.6
501.4	±	34.8	501.4 ± 34.8
134.3	±	22.5	134.3 ± 22.5
457.5	±	56.7	457.5 ± 56.7
209.3	±	26.9	209.3 ± 26.9
617.1	±	203.3	617.1 ± 203.3
434.9	±	122.3	434.9 ± 122.3
475.0	±	119.1	475.0 ± 119.1
433.7	±	152.1	433.7 ± 152.1
1,057.7	±	437.2	1,057.7 ± 437.2
554.6	±	332.3	554.6 ± 332.3
490.1	±	85.1	490.1 ± 85.1
145.5	±	48.0	145.5 ± 48.0
153.1	±	9.8	153.1 ± 9.8
216.9	±	27.6	216.9 ± 27.6
111.7	±	6.4	111.7 ± 6.4
256.8	±	53.4	256.8 ± 53.4
4,630.9	±	266.9	4,630.9 ± 266.9
296.5	±	61.7	296.5 ± 61.7
535.0	±	60.3	535.0 ± 60.3
248.7	±	39.7	248.7 ± 39.7
311.9	±	57.0	311.9 ± 57.0
80.7	±	21.5	80.7 ± 21.5
99.1	±	13.3	99.1 ± 13.3
958.0	±	116.8	958.0 ± 116.8
344.1	±	38.3	344.1 ± 38.3
41.1	±	11.9	41.1 ± 11.9
131.4	±	35.8	131.4 ± 35.8
3,096.4	±	238.9	3,096.4 ± 238.9
141.3	±	15.8	141.3 ± 15.8
261.3	±	47.8	261.3 ± 47.8
113.5	±	22.6	113.5 ± 22.6
283.1	±	31.7	283.1 ± 31.7
56.1	±	18.8	56.1 ± 18.8
469.7	±	108.9	469.7 ± 108.9
1,736.8	±	193.3	1,736.8 ± 193.3
560.6	±	104.2	560.6 ± 104.2
1,758.2	±	130.5	1,758.2 ± 130.5
395.7	±	36.5	395.7 ± 36.5
464.3	±	59.2	464.3 ± 59.2
389.1	±	101.9	389.1 ± 101.9
480.5	±	105.9	480.5 ± 105.9
91.3	±	9.6	91.3 ± 9.6
179.5	±	14.9	179.5 ± 14.9
1,148.2	±	90.1	1,148.2 ± 90.1
1,092.6	±	85.1	1,092.6 ± 85.1
898.1	±	88.2	898.1 ± 88.2
319.4	±	260.9	319.4 ± 260.9
377.7	±	58.4	377.7 ± 58.4
133.6	±	29.1	133.6 ± 29.1
438.7	±	64.7	438.7 ± 64.7
422.8	±	96.7	422.8 ± 96.7
1,277.7	±	187.4	1,277.7 ± 187.4
1,115.9	±	146.1	1,115.9 ± 146.1
1,115.9	±	146.1	1,115.9 ± 146.1
1,106.1	±	465.3	1,106.1 ± 465.3
193.8	±	30.6	193.8 ± 30.6
295.5	±	118.5	295.5 ± 118.5
141.9	±	28.4	141.9 ± 28.4
168.5	±	15.9	168.5 ± 15.9
300.8	±	21.1	300.8 ± 21.1
161.7	±	61.8	161.7 ± 61.8
147.5	±	25.1	147.5 ± 25.1
258.2	±	36.6	258.2 ± 36.6
415.0	±	54.3	415.0 ± 54.3
404.7	±	178.0	404.7 ± 178.0
723.2	±	90.3	723.2 ± 90.3
895.2	±	136.3	895.2 ± 136.3
2,059.1	±	111.5	2,059.1 ± 111.5
381.1	±	126.7	381.1 ± 126.7
199.0	±	32.3	199.0 ± 32.3
230.1	±	29.3	230.1 ± 29.3
1,627.9	±	275.2	1,627.9 ± 275.2
71.8	±	11.8	71.8 ± 11.8
1,758.8	±	885.3	1,758.8 ± 885.3
112.0	±	85.6	112.0 ± 85.6
40.5	±	21.8	40.5 ± 21.8
781.2	±	241.0	781.2 ± 241.0
47.5	±	15.4	47.5 ± 15.4
115.1	±	22.4	115.1 ± 22.4
90.7	±	17.7	90.7 ± 17.7
61.7	±	5.0	61.7 ± 5.0
1,120.8	±	459.3	1,120.8 ± 459.3
93.6	±	5.9	93.6 ± 5.9
418.2	±	56.2	418.2 ± 56.2
659.0	±	159.7	659.0 ± 159.7
842.6	±	115.8	842.6 ± 115.8
238.0	±	23.1	238.0 ± 23.1
482.7	±	141.5	482.7 ± 141.5
1,764.5	±	455.8	1,764.5 ± 455.8
584.7	±	95.8	584.7 ± 95.8
86.9	±	9.1	86.9 ± 9.1
34.3	±	10.7	34.3 ± 10.7
319.9	±	34.0	319.9 ± 34.0
527.4	±	83.2	527.4 ± 83.2
1,404.5	±	230.2	1,404.5 ± 230.2
63.0	±	10.1	63.0 ± 10.1
6,063.4	±	1,604.4	6,063.4 ± 1,604.4
476.3	±	68.8	476.3 ± 68.8
150.6	±	30.4	150.6 ± 30.4
9.5	±	0.6	9.5 ± 0.6
14.2	±	2.1	14.2 ± 2.1
5.6	±	0.5	5.6 ± 0.5
10.3	±	0.8	10.3 ± 0.8
438.4	±	58.5	438.4 ± 58.5
1,026.9	±	67.3	1,026.9 ± 67.3
567.7	±	69.2	567.7 ± 69.2
26.2	±	6.8	26.2 ± 6.8
941.6	±	106.3	941.6 ± 106.3
97.5	±	46.5	97.5 ± 46.5
107.7	±	37.3	107.7 ± 37.3
810.6	±	277.9	810.6 ± 277.9
3,515.3	±	1,199.5	3,515.3 ± 1,199.5
331.3	±	44.2	331.3 ± 44.2
331.0	±	40.0	331.0 ± 40.0
53.5	±	17.7	53.5 ± 17.7
451.3	±	37.9	451.3 ± 37.9
127.3	±	42.3	127.3 ± 42.3
743.6	±	138.4	743.6 ± 138.4
413.7	±	84.1	413.7 ± 84.1
41.0	±	15.4	41.0 ± 15.4
139.3	±	33.7	139.3 ± 33.7
560.6	±	55.9	560.6 ± 55.9
424.7	±	40.8	424.7 ± 40.8
647.6	±	113.9	647.6 ± 113.9
127.6	±	70.5	127.6 ± 70.5
192.3	±	120.1	192.3 ± 120.1
1,463.7	±	154.3	1,463.7 ± 154.3
559.9	±	93.7	559.9 ± 93.7
444.6	±	61.0	444.6 ± 61.0
340.8	±	44.1	340.8 ± 44.1
4,238.9	±	1,705.4	4,238.9 ± 1,705.4
89.4	±	25.1	89.4 ± 25.1
938.7	±	128.2	938.7 ± 128.2
1,754.0	±	241.0	1,754.0 ± 241.0
42.6	±	17.1	42.6 ± 17.1
61.9	±	18.0	61.9 ± 18.0
216.2	±	39.3	216.2 ± 39.3
52.6	±	15.0	52.6 ± 15.0
436.5	±	182.5	436.5 ± 182.5
199.3	±	131.4	199.3 ± 131.4
444.2	±	216.3	444.2 ± 216.3
719.6	±	81.4	719.6 ± 81.4
1,116.8	±	189.9	1,116.8 ± 189.9
2,530.7	±	813.9	2,530.7 ± 813.9
541.7	±	68.9	541.7 ± 68.9
1,017.1	±	78.9	1,017.1 ± 78.9
62.2	±	12.4	62.2 ± 12.4
224.1	±	112.8	224.1 ± 112.8
11.2	±	1.2	11.2 ± 1.2
120.8	±	22.0	120.8 ± 22.0
1,730.3	±	578.0	1,730.3 ± 578.0
137.7	±	42.7	137.7 ± 42.7
405.7	±	34.0	405.7 ± 34.0
639.6	±	79.5	639.6 ± 79.5
314.8	±	80.2	314.8 ± 80.2
333.0	±	34.0	333.0 ± 34.0
353.1	±	31.0	353.1 ± 31.0
781.9	±	86.8	781.9 ± 86.8
1,282.4	±	112.9	1,282.4 ± 112.9
250.6	±	27.5	250.6 ± 27.5
289.4	±	22.1	289.4 ± 22.1
90.7	±	72.8	90.7 ± 72.8
172.4	±	90.6	172.4 ± 90.6
834.6	±	119.6	834.6 ± 119.6
186.1	±	19.0	186.1 ± 19.0
1,340.2	±	667.6	1,340.2 ± 667.6
302.5	±	22.9	302.5 ± 22.9
379.7	±	126.1	379.7 ± 126.1
82.7	±	9.4	82.7 ± 9.4
380.2	±	80.4	380.2 ± 80.4
279.0	±	46.8	279.0 ± 46.8
91.7	±	7.7	91.7 ± 7.7
65.4	±	15.8	65.4 ± 15.8
471.0	±	62.1	471.0 ± 62.1
70.7	±	28.2	70.7 ± 28.2
78.2	±	24.7	78.2 ± 24.7
606.1	±	51.0	606.1 ± 51.0
364.3	±	99.6	364.3 ± 99.6
221.8	±	32.4	221.8 ± 32.4
70.4	±	29.0	70.4 ± 29.0
30.1	±	18.1	30.1 ± 18.1
236.0	±	83.7	236.0 ± 83.7
692.9	±	431.5	692.9 ± 431.5
293.5	±	159.2	293.5 ± 159.2
162.8	±	25.2	162.8 ± 25.2
373.2	±	95.6	373.2 ± 95.6
279.8	±	67.5	279.8 ± 67.5
289.6	±	80.3	289.6 ± 80.3
111.3	±	13.0	111.3 ± 13.0
224.7	±	66.1	224.7 ± 66.1
85.1	±	12.9	85.1 ± 12.9
26.5	±	6.5	26.5 ± 6.5
1,125.5	±	230.0	1,125.5 ± 230.0
826.5	±	211.2	826.5 ± 211.2
487.8	±	152.6	487.8 ± 152.6
235.6	±	63.0	235.6 ± 63.0
145.5	±	38.3	145.5 ± 38.3
508.0	±	71.9	508.0 ± 71.9
80.1	±	24.2	80.1 ± 24.2
882.0	±	363.2	882.0 ± 363.2
196.2	±	26.9	196.2 ± 26.9
127.2	±	17.5	127.2 ± 17.5
104.2	±	12.5	104.2 ± 12.5
2,381.3	±	1,549.5	2,381.3 ± 1,549.5
542.3	±	502.5	542.3 ± 502.5
28.9	±	3.4	28.9 ± 3.4
238.8	±	67.2	238.8 ± 67.2
208.2	±	72.6	208.2 ± 72.6
183.1	±	19.9	183.1 ± 19.9
315.8	±	51.8	315.8 ± 51.8
154.5	±	18.7	154.5 ± 18.7
994.8	±	204.7	994.8 ± 204.7
155.0	±	11.0	155.0 ± 11.0
7.8	±	0.6	7.8 ± 0.6
167.4	±	25.0	167.4 ± 25.0
409.7	±	77.0	409.7 ± 77.0
177.5	±	53.3	177.5 ± 53.3
2,276.3	±	121.4	2,276.3 ± 121.4
953.9	±	236.5	953.9 ± 236.5
72.8	±	10.5	72.8 ± 10.5
312.7	±	26.7	312.7 ± 26.7
142.0	±	56.5	142.0 ± 56.5
2,742.8	±	225.9	2,742.8 ± 225.9
194.6	±	36.2	194.6 ± 36.2
157.7	±	41.4	157.7 ± 41.4
107.7	±	29.1	107.7 ± 29.1
233.6	±	19.6	233.6 ± 19.6
385.3	±	57.1	385.3 ± 57.1
2,047.1	±	249.6	2,047.1 ± 249.6
2,824.7	±	375.6	2,824.7 ± 375.6
140.8	±	42.9	140.8 ± 42.9
203.0	±	27.6	203.0 ± 27.6
882.9	±	74.3	882.9 ± 74.3
37.1	±	5.3	37.1 ± 5.3
3,455.4	±	558.5	3,455.4 ± 558.5
262.5	±	67.9	262.5 ± 67.9
220.6	±	29.7	220.6 ± 29.7
374.9	±	61.5	374.9 ± 61.5
733.6	±	336.5	733.6 ± 336.5
153.2	±	26.4	153.2 ± 26.4
452.0	±	30.4	452.0 ± 30.4
167.2	±	32.4	167.2 ± 32.4
191.2	±	68.1	191.2 ± 68.1
341.0	±	57.9	341.0 ± 57.9
24.0	±	6.4	24.0 ± 6.4
244.1	±	75.1	244.1 ± 75.1
753.8	±	119.1	753.8 ± 119.1
1,373.3	±	151.0	1,373.3 ± 151.0
1,267.5	±	114.6	1,267.5 ± 114.6
791.0	±	69.7	791.0 ± 69.7
324.4	±	40.3	324.4 ± 40.3
542.9	±	61.5	542.9 ± 61.5
516.5	±	68.8	516.5 ± 68.8
98.2	±	12.7	98.2 ± 12.7
433.6	±	64.2	433.6 ± 64.2
298.6	±	71.5	298.6 ± 71.5
5,401.2	±	768.3	5,401.2 ± 768.3
4,921.7	±	569.5	4,921.7 ± 569.5
1,263.7	±	203.8	1,263.7 ± 203.8
1,844.6	±	245.8	1,844.6 ± 245.8
614.7	±	79.9	614.7 ± 79.9
120.0	±	8.6	120.0 ± 8.6
438.3	±	128.5	438.3 ± 128.5
64.9	±	17.7	64.9 ± 17.7
109.8	±	22.0	109.8 ± 22.0
539.2	±	128.3	539.2 ± 128.3
1,125.9	±	589.6	1,125.9 ± 589.6
144.8	±	8.7	144.8 ± 8.7
244.7	±	16.1	244.7 ± 16.1
319.5	±	149.3	319.5 ± 149.3
229.5	±	35.5	229.5 ± 35.5
116.3	±	13.6	116.3 ± 13.6
1,940.9	±	153.6	1,940.9 ± 153.6
107.2	±	24.7	107.2 ± 24.7
182.9	±	82.4	182.9 ± 82.4
254.6	±	40.5	254.6 ± 40.5
102.3	±	14.5	102.3 ± 14.5
345.3	±	149.5	345.3 ± 149.5
1,519.0	±	161.4	1,519.0 ± 161.4
500.6	±	113.7	500.6 ± 113.7
196.7	±	30.1	196.7 ± 30.1
1,115.3	±	133.9	1,115.3 ± 133.9
130.4	±	14.5	130.4 ± 14.5
26.7	±	6.8	26.7 ± 6.8
317.8	±	50.7	317.8 ± 50.7
517.9	±	48.9	517.9 ± 48.9
83.4	±	20.4	83.4 ± 20.4
129.2	±	89.0	129.2 ± 89.0
86.6	±	24.9	86.6 ± 24.9
114.5	±	20.7	114.5 ± 20.7
159.7	±	54.0	159.7 ± 54.0
88.3	±	35.4	88.3 ± 35.4
112.9	±	14.3	112.9 ± 14.3
196.3	±	31.2	196.3 ± 31.2
161.7	±	14.5	161.7 ± 14.5
143.5	±	36.4	143.5 ± 36.4
155.8	±	11.5	155.8 ± 11.5
1,112.2	±	121.3	1,112.2 ± 121.3
523.7	±	140.5	523.7 ± 140.5
315.8	±	98.2	315.8 ± 98.2
374.3	±	133.5	374.3 ± 133.5
512.7	±	87.5	512.7 ± 87.5
133.8	±	38.4	133.8 ± 38.4
760.6	±	83.4	760.6 ± 83.4
214.1	±	22.3	214.1 ± 22.3
214.1	±	22.3	214.1 ± 22.3
214.1	±	22.3	214.1 ± 22.3
414.6	±	78.7	414.6 ± 78.7
131.6	±	26.9	131.6 ± 26.9
186.7	±	59.2	186.7 ± 59.2
99.4	±	34.5	99.4 ± 34.5
315.8	±	87.3	315.8 ± 87.3
68.6	±	11.2	68.6 ± 11.2
52.0	±	19.2	52.0 ± 19.2
78.9	±	9.6	78.9 ± 9.6
231.8	±	34.0	231.8 ± 34.0
93.1	±	10.4	93.1 ± 10.4
274.4	±	70.5	274.4 ± 70.5
169.2	±	32.0	169.2 ± 32.0
163.9	±	30.8	163.9 ± 30.8
131.0	±	56.5	131.0 ± 56.5
513.1	±	255.0	513.1 ± 255.0
175.0	±	79.0	175.0 ± 79.0
189.5	±	72.0	189.5 ± 72.0
336.8	±	74.2	336.8 ± 74.2
91.8	±	24.2	91.8 ± 24.2
45.7	±	9.5	45.7 ± 9.5
682.7	±	106.8	682.7 ± 106.8
1,094.7	±	325.5	1,094.7 ± 325.5
217.9	±	20.8	217.9 ± 20.8
299.1	±	33.6	299.1 ± 33.6
151.1	±	35.0	151.1 ± 35.0
284.0	±	56.2	284.0 ± 56.2
855.3	±	192.5	855.3 ± 192.5
371.9	±	86.7	371.9 ± 86.7
46.3	±	3.7	46.3 ± 3.7
671.0	±	84.3	671.0 ± 84.3
829.9	±	512.1	829.9 ± 512.1
829.9	±	512.1	829.9 ± 512.1
777.6	±	420.7	777.6 ± 420.7
777.6	±	420.7	777.6 ± 420.7
777.6	±	420.7	777.6 ± 420.7
777.6	±	420.7	777.6 ± 420.7
777.6	±	420.7	777.6 ± 420.7
778.1	±	421.1	778.1 ± 421.1
778.1	±	421.1	778.1 ± 421.1
306.9	±	118.7	306.9 ± 118.7
250.6	±	18.9	250.6 ± 18.9
228.1	±	25.8	228.1 ± 25.8
343.2	±	40.9	343.2 ± 40.9
453.4	±	61.5	453.4 ± 61.5
214.8	±	77.7	214.8 ± 77.7
1,295.4	±	390.3	1,295.4 ± 390.3
6,611.2	±	874.2	6,611.2 ± 874.2
3,063.5	±	429.8	3,063.5 ± 429.8
4,362.5	±	401.2	4,362.5 ± 401.2
3,962.6	±	372.1	3,962.6 ± 372.1
72.1	±	11.0	72.1 ± 11.0
1,256.1	±	265.6	1,256.1 ± 265.6
1,045.4	±	148.2	1,045.4 ± 148.2
4,495.1	±	298.1	4,495.1 ± 298.1
5,200.8	±	371.8	5,200.8 ± 371.8
6,000.0	±	643.6	6,000.0 ± 643.6
532.4	±	155.4	532.4 ± 155.4
2,832.9	±	348.8	2,832.9 ± 348.8
2,908.7	±	346.6	2,908.7 ± 346.6
121.2	±	23.4	121.2 ± 23.4
2,123.5	±	278.9	2,123.5 ± 278.9
3,145.3	±	364.1	3,145.3 ± 364.1
1,594.3	±	371.9	1,594.3 ± 371.9
145.9	±	40.1	145.9 ± 40.1
3,676.1	±	655.2	3,676.1 ± 655.2
64.5	±	12.2	64.5 ± 12.2
2,859.9	±	228.0	2,859.9 ± 228.0
1,649.7	±	343.1	1,649.7 ± 343.1
3,431.0	±	413.4	3,431.0 ± 413.4
2,386.2	±	257.7	2,386.2 ± 257.7
497.6	±	67.6	497.6 ± 67.6
1,817.2	±	165.0	1,817.2 ± 165.0
1,159.5	±	234.8	1,159.5 ± 234.8
1,108.4	±	221.3	1,108.4 ± 221.3
112.1	±	18.0	112.1 ± 18.0
5,182.7	±	350.5	5,182.7 ± 350.5
5,435.0	±	336.7	5,435.0 ± 336.7
5,306.0	±	323.5	5,306.0 ± 323.5
4,190.1	±	348.4	4,190.1 ± 348.4
1,674.7	±	297.7	1,674.7 ± 297.7
300.3	±	47.2	300.3 ± 47.2
2,078.3	±	345.6	2,078.3 ± 345.6
3,965.5	±	221.9	3,965.5 ± 221.9
3,503.5	±	440.4	3,503.5 ± 440.4
3,868.7	±	407.8	3,868.7 ± 407.8
3,868.7	±	407.8	3,868.7 ± 407.8
1,928.1	±	361.3	1,928.1 ± 361.3
1,928.1	±	361.3	1,928.1 ± 361.3
1,928.1	±	361.3	1,928.1 ± 361.3
84.1	±	16.7	84.1 ± 16.7
1,602.7	±	356.3	1,602.7 ± 356.3
322.3	±	59.2	322.3 ± 59.2
1,032.7	±	287.1	1,032.7 ± 287.1
3,526.5	±	410.6	3,526.5 ± 410.6
3,356.7	±	406.1	3,356.7 ± 406.1
3,003.3	±	426.7	3,003.3 ± 426.7
642.7	±	128.4	642.7 ± 128.4
930.5	±	116.9	930.5 ± 116.9
3,649.5	±	479.7	3,649.5 ± 479.7
4,817.9	±	600.3	4,817.9 ± 600.3
743.6	±	215.7	743.6 ± 215.7
187.8	±	26.0	187.8 ± 26.0
507.0	±	86.8	507.0 ± 86.8
2,329.0	±	214.4	2,329.0 ± 214.4
2,134.7	±	424.8	2,134.7 ± 424.8
2,678.8	±	508.1	2,678.8 ± 508.1
71.8	±	23.7	71.8 ± 23.7
101.4	±	30.6	101.4 ± 30.6
27.9	±	6.1	27.9 ± 6.1
490.1	±	88.2	490.1 ± 88.2
194.5	±	18.4	194.5 ± 18.4
141.7	±	16.0	141.7 ± 16.0
145.9	±	25.0	145.9 ± 25.0
563.4	±	75.2	563.4 ± 75.2
484.9	±	95.0	484.9 ± 95.0
119.5	±	21.5	119.5 ± 21.5
1,304.4	±	217.7	1,304.4 ± 217.7
109.6	±	16.5	109.6 ± 16.5
139.4	±	91.4	139.4 ± 91.4
180.6	±	17.1	180.6 ± 17.1
234.1	±	78.4	234.1 ± 78.4
154.9	±	38.0	154.9 ± 38.0
38.7	±	10.8	38.7 ± 10.8
343.4	±	71.2	343.4 ± 71.2
343.9	±	42.2	343.9 ± 42.2
690.2	±	51.0	690.2 ± 51.0
2,106.5	±	183.9	2,106.5 ± 183.9
488.6	±	31.2	488.6 ± 31.2
1,812.8	±	773.8	1,812.8 ± 773.8
34.2	±	7.0	34.2 ± 7.0
205.9	±	57.3	205.9 ± 57.3
99.3	±	21.3	99.3 ± 21.3
212.3	±	79.8	212.3 ± 79.8
88.1	±	41.7	88.1 ± 41.7
655.7	±	107.4	655.7 ± 107.4
141.4	±	41.8	141.4 ± 41.8
253.2	±	53.3	253.2 ± 53.3
2,060.1	±	203.1	2,060.1 ± 203.1
248.9	±	43.7	248.9 ± 43.7
1,238.7	±	162.5	1,238.7 ± 162.5
1,226.1	±	142.9	1,226.1 ± 142.9
192.9	±	30.1	192.9 ± 30.1
374.2	±	43.9	374.2 ± 43.9
1,213.3	±	222.8	1,213.3 ± 222.8
598.9	±	145.2	598.9 ± 145.2
1,311.2	±	102.0	1,311.2 ± 102.0
1,051.7	±	124.9	1,051.7 ± 124.9
1,149.9	±	154.0	1,149.9 ± 154.0
257.1	±	55.0	257.1 ± 55.0
631.4	±	68.4	631.4 ± 68.4
209.8	±	15.2	209.8 ± 15.2
202.4	±	59.3	202.4 ± 59.3
149.7	±	50.2	149.7 ± 50.2
268.4	±	53.9	268.4 ± 53.9
166.2	±	42.9	166.2 ± 42.9
351.1	±	82.9	351.1 ± 82.9
49.8	±	5.0	49.8 ± 5.0
7,804.5	±	2,469.3	7,804.5 ± 2,469.3
388.5	±	170.1	388.5 ± 170.1
835.9	±	372.2	835.9 ± 372.2
269.5	±	104.9	269.5 ± 104.9
865.5	±	339.2	865.5 ± 339.2
79.6	±	65.8	79.6 ± 65.8
165.0	±	77.4	165.0 ± 77.4
117.7	±	13.4	117.7 ± 13.4
592.4	±	200.9	592.4 ± 200.9
560.3	±	62.9	560.3 ± 62.9
344.9	±	136.9	344.9 ± 136.9
297.2	±	84.4	297.2 ± 84.4
492.3	±	68.6	492.3 ± 68.6
237.2	±	76.4	237.2 ± 76.4
375.2	±	76.8	375.2 ± 76.8
158.0	±	51.7	158.0 ± 51.7
212.0	±	71.1	212.0 ± 71.1
475.3	±	80.7	475.3 ± 80.7
86.7	±	24.7	86.7 ± 24.7
174.5	±	54.7	174.5 ± 54.7
1,063.1	±	206.6	1,063.1 ± 206.6
643.9	±	89.2	643.9 ± 89.2
84.6	±	11.5	84.6 ± 11.5
280.3	±	30.3	280.3 ± 30.3
69.5	±	32.6	69.5 ± 32.6
71.5	±	38.5	71.5 ± 38.5
1,366.3	±	59.9	1,366.3 ± 59.9
68.6	±	16.0	68.6 ± 16.0
548.7	±	125.7	548.7 ± 125.7
163.3	±	38.2	163.3 ± 38.2
602.2	±	95.5	602.2 ± 95.5
183.6	±	20.7	183.6 ± 20.7
409.8	±	111.6	409.8 ± 111.6
280.5	±	17.5	280.5 ± 17.5
282.5	±	31.1	282.5 ± 31.1
549.9	±	122.5	549.9 ± 122.5
157.9	±	17.7	157.9 ± 17.7
15.0	±	4.9	15.0 ± 4.9
528.7	±	127.5	528.7 ± 127.5
252.0	±	103.3	252.0 ± 103.3
85.4	±	42.4	85.4 ± 42.4
75.5	±	21.2	75.5 ± 21.2
411.4	±	151.2	411.4 ± 151.2
60.0	±	25.4	60.0 ± 25.4
259.9	±	109.8	259.9 ± 109.8
171.7	±	77.8	171.7 ± 77.8
414.0	±	150.9	414.0 ± 150.9
290.2	±	40.7	290.2 ± 40.7
419.1	±	55.7	419.1 ± 55.7
683.0	±	256.7	683.0 ± 256.7
315.2	±	70.7	315.2 ± 70.7
106.2	±	23.8	106.2 ± 23.8
89.3	±	17.5	89.3 ± 17.5
208.7	±	19.2	208.7 ± 19.2
368.2	±	52.5	368.2 ± 52.5
168.3	±	29.6	168.3 ± 29.6
157.6	±	15.0	157.6 ± 15.0
209.4	±	76.9	209.4 ± 76.9
154.7	±	50.2	154.7 ± 50.2
406.4	±	106.3	406.4 ± 106.3
5,399.1	±	1,886.6	5,399.1 ± 1,886.6
505.9	±	79.1	505.9 ± 79.1
99.3	±	14.2	99.3 ± 14.2
30.7	±	6.4	30.7 ± 6.4
2,413.3	±	639.0	2,413.3 ± 639.0
246.5	±	39.5	246.5 ± 39.5
493.4	±	108.0	493.4 ± 108.0
335.5	±	148.8	335.5 ± 148.8
1,562.3	±	317.0	1,562.3 ± 317.0
1,246.1	±	325.8	1,246.1 ± 325.8
707.8	±	112.9	707.8 ± 112.9
316.4	±	76.9	316.4 ± 76.9
1,182.9	±	353.1	1,182.9 ± 353.1
1,182.9	±	353.1	1,182.9 ± 353.1
1,182.9	±	353.1	1,182.9 ± 353.1
112.5	±	34.1	112.5 ± 34.1
267.0	±	69.4	267.0 ± 69.4
1,161.2	±	367.9	1,161.2 ± 367.9
158.2	±	16.6	158.2 ± 16.6
224.9	±	46.6	224.9 ± 46.6
42.9	±	23.5	42.9 ± 23.5
183.1	±	92.6	183.1 ± 92.6
431.4	±	52.4	431.4 ± 52.4
403.3	±	132.0	403.3 ± 132.0
67.1	±	20.4	67.1 ± 20.4
1,796.9	±	795.8	1,796.9 ± 795.8
180.5	±	13.0	180.5 ± 13.0
61.4	±	14.0	61.4 ± 14.0
109.0	±	27.7	109.0 ± 27.7
50.7	±	11.9	50.7 ± 11.9
48.0	±	11.4	48.0 ± 11.4
907.4	±	341.0	907.4 ± 341.0
364.4	±	161.7	364.4 ± 161.7
111.7	±	15.7	111.7 ± 15.7
1,167.3	±	382.0	1,167.3 ± 382.0
1,419.5	±	127.7	1,419.5 ± 127.7
397.5	±	40.8	397.5 ± 40.8
826.6	±	52.0	826.6 ± 52.0
129.6	±	23.7	129.6 ± 23.7
272.0	±	61.9	272.0 ± 61.9
288.4	±	102.7	288.4 ± 102.7
586.1	±	87.8	586.1 ± 87.8
313.2	±	147.8	313.2 ± 147.8
80.0	±	10.5	80.0 ± 10.5
171.6	±	75.1	171.6 ± 75.1
152.2	±	22.9	152.2 ± 22.9
146.7	±	56.6	146.7 ± 56.6
341.8	±	44.5	341.8 ± 44.5
177.3	±	25.9	177.3 ± 25.9
158.1	±	15.2	158.1 ± 15.2
334.0	±	67.0	334.0 ± 67.0
470.1	±	45.5	470.1 ± 45.5
733.7	±	75.2	733.7 ± 75.2
91.4	±	13.4	91.4 ± 13.4
335.0	±	40.0	335.0 ± 40.0
2,312.8	±	328.1	2,312.8 ± 328.1
477.4	±	85.9	477.4 ± 85.9
568.3	±	184.7	568.3 ± 184.7
434.0	±	142.3	434.0 ± 142.3
164.2	±	34.1	164.2 ± 34.1
948.8	±	85.4	948.8 ± 85.4
4,919.4	±	2,045.5	4,919.4 ± 2,045.5
136.1	±	79.5	136.1 ± 79.5
175.7	±	53.9	175.7 ± 53.9
6,509.9	±	1,661.1	6,509.9 ± 1,661.1
238.0	±	47.0	238.0 ± 47.0
474.0	±	88.3	474.0 ± 88.3
102.3	±	25.6	102.3 ± 25.6
2,353.1	±	384.3	2,353.1 ± 384.3
149.9	±	15.1	149.9 ± 15.1
460.4	±	101.9	460.4 ± 101.9
1,084.0	±	97.6	1,084.0 ± 97.6
1,605.0	±	135.9	1,605.0 ± 135.9
1,658.0	±	264.8	1,658.0 ± 264.8
92.4	±	38.1	92.4 ± 38.1
252.3	±	135.4	252.3 ± 135.4
351.5	±	35.8	351.5 ± 35.8
867.7	±	225.9	867.7 ± 225.9
617.9	±	71.0	617.9 ± 71.0
2,935.6	±	198.2	2,935.6 ± 198.2
457.1	±	67.7	457.1 ± 67.7
151.3	±	41.8	151.3 ± 41.8
157.5	±	32.3	157.5 ± 32.3
213.7	±	28.5	213.7 ± 28.5
56.8	±	11.4	56.8 ± 11.4
196.0	±	20.5	196.0 ± 20.5
244.6	±	36.1	244.6 ± 36.1
856.0	±	96.6	856.0 ± 96.6
123.7	±	41.3	123.7 ± 41.3
263.3	±	25.1	263.3 ± 25.1
339.4	±	75.4	339.4 ± 75.4
95.1	±	19.3	95.1 ± 19.3
68.1	±	21.0	68.1 ± 21.0
33.3	±	5.6	33.3 ± 5.6
472.4	±	152.4	472.4 ± 152.4
286.7	±	59.3	286.7 ± 59.3
118.7	±	10.5	118.7 ± 10.5
118.7	±	10.5	118.7 ± 10.5
142.2	±	11.4	142.2 ± 11.4
84.4	±	8.1	84.4 ± 8.1
267.5	±	39.9	267.5 ± 39.9
610.3	±	146.1	610.3 ± 146.1
228.6	±	18.4	228.6 ± 18.4
293.6	±	31.6	293.6 ± 31.6
670.6	±	298.7	670.6 ± 298.7
509.7	±	105.4	509.7 ± 105.4
120.3	±	26.0	120.3 ± 26.0
65.4	±	12.8	65.4 ± 12.8
502.5	±	67.2	502.5 ± 67.2
829.4	±	88.1	829.4 ± 88.1
630.1	±	52.7	630.1 ± 52.7
77.8	±	9.1	77.8 ± 9.1
62.5	±	12.3	62.5 ± 12.3
304.1	±	57.9	304.1 ± 57.9
99.7	±	16.0	99.7 ± 16.0
565.0	±	47.9	565.0 ± 47.9
464.4	±	206.1	464.4 ± 206.1
962.6	±	79.7	962.6 ± 79.7
1,927.6	±	867.0	1,927.6 ± 867.0
658.9	±	97.4	658.9 ± 97.4
1,056.8	±	99.4	1,056.8 ± 99.4
274.4	±	89.4	274.4 ± 89.4
129.1	±	27.8	129.1 ± 27.8
317.4	±	35.0	317.4 ± 35.0
157.6	±	23.4	157.6 ± 23.4
213.7	±	39.2	213.7 ± 39.2
669.5	±	163.3	669.5 ± 163.3
269.5	±	31.2	269.5 ± 31.2
206.2	±	23.2	206.2 ± 23.2
412.5	±	53.6	412.5 ± 53.6
92.3	±	13.7	92.3 ± 13.7
235.4	±	39.7	235.4 ± 39.7
109.7	±	10.1	109.7 ± 10.1
273.9	±	21.6	273.9 ± 21.6
135.7	±	14.1	135.7 ± 14.1
117.7	±	33.2	117.7 ± 33.2
1,484.3	±	475.2	1,484.3 ± 475.2
146.1	±	15.9	146.1 ± 15.9
406.1	±	150.4	406.1 ± 150.4
229.0	±	38.3	229.0 ± 38.3
570.6	±	156.3	570.6 ± 156.3
512.5	±	59.2	512.5 ± 59.2
66.4	±	8.2	66.4 ± 8.2
215.1	±	30.9	215.1 ± 30.9
136.6	±	29.0	136.6 ± 29.0
509.6	±	242.3	509.6 ± 242.3
179.1	±	49.1	179.1 ± 49.1
321.7	±	44.4	321.7 ± 44.4
319.3	±	39.2	319.3 ± 39.2
486.8	±	137.8	486.8 ± 137.8
713.9	±	422.6	713.9 ± 422.6
892.2	±	313.5	892.2 ± 313.5
267.5	±	55.9	267.5 ± 55.9
134.6	±	29.6	134.6 ± 29.6
284.0	±	81.4	284.0 ± 81.4
502.4	±	78.8	502.4 ± 78.8
368.6	±	70.2	368.6 ± 70.2
288.9	±	56.4	288.9 ± 56.4
521.8	±	38.9	521.8 ± 38.9
161.8	±	26.2	161.8 ± 26.2
170.9	±	95.2	170.9 ± 95.2
7,819.4	±	1,401.0	7,819.4 ± 1,401.0
1,719.4	±	264.3	1,719.4 ± 264.3
422.2	±	250.0	422.2 ± 250.0
365.8	±	25.5	365.8 ± 25.5
134.0	±	18.5	134.0 ± 18.5
38.1	±	10.8	38.1 ± 10.8
46.3	±	6.2	46.3 ± 6.2
96.0	±	34.8	96.0 ± 34.8
237.3	±	87.9	237.3 ± 87.9
120.0	±	118.5	120.0 ± 118.5
4,704.1	±	1,740.2	4,704.1 ± 1,740.2
3,486.7	±	230.2	3,486.7 ± 230.2
512.3	±	193.4	512.3 ± 193.4
76.8	±	22.1	76.8 ± 22.1
686.2	±	87.9	686.2 ± 87.9
494.9	±	61.6	494.9 ± 61.6
100.5	±	15.5	100.5 ± 15.5
150.0	±	50.8	150.0 ± 50.8
215.7	±	73.3	215.7 ± 73.3
490.3	±	57.1	490.3 ± 57.1
47.7	±	12.5	47.7 ± 12.5
791.3	±	64.2	791.3 ± 64.2
307.0	±	46.0	307.0 ± 46.0
489.1	±	123.3	489.1 ± 123.3
113.3	±	61.9	113.3 ± 61.9
248.1	±	18.3	248.1 ± 18.3
534.1	±	55.6	534.1 ± 55.6
389.4	±	42.7	389.4 ± 42.7
486.0	±	51.8	486.0 ± 51.8
138.4	±	33.9	138.4 ± 33.9
373.7	±	137.5	373.7 ± 137.5
313.5	±	73.6	313.5 ± 73.6
389.3	±	64.2	389.3 ± 64.2
103.2	±	7.8	103.2 ± 7.8
269.9	±	36.2	269.9 ± 36.2
1,417.3	±	186.1	1,417.3 ± 186.1
161.0	±	22.8	161.0 ± 22.8
434.0	±	93.5	434.0 ± 93.5
228.3	±	15.4	228.3 ± 15.4
321.0	±	60.4	321.0 ± 60.4
359.5	±	146.4	359.5 ± 146.4
168.6	±	21.2	168.6 ± 21.2
627.4	±	76.8	627.4 ± 76.8
668.3	±	101.0	668.3 ± 101.0
301.6	±	48.3	301.6 ± 48.3
357.1	±	180.9	357.1 ± 180.9
103.3	±	73.0	103.3 ± 73.0
52.4	±	5.6	52.4 ± 5.6
465.5	±	64.4	465.5 ± 64.4
172.8	±	18.4	172.8 ± 18.4
321.5	±	97.5	321.5 ± 97.5
663.2	±	187.9	663.2 ± 187.9
415.0	±	41.2	415.0 ± 41.2
1,232.5	±	447.6	1,232.5 ± 447.6
110.5	±	11.6	110.5 ± 11.6
28.6	±	2.2	28.6 ± 2.2
242.8	±	99.2	242.8 ± 99.2
1,132.0	±	146.7	1,132.0 ± 146.7
773.8	±	89.1	773.8 ± 89.1
77.0	±	35.9	77.0 ± 35.9
326.7	±	61.1	326.7 ± 61.1
277.0	±	71.5	277.0 ± 71.5
426.4	±	122.2	426.4 ± 122.2
208.4	±	61.3	208.4 ± 61.3
182.2	±	53.0	182.2 ± 53.0
143.0	±	44.0	143.0 ± 44.0
50.4	±	17.0	50.4 ± 17.0
124.4	±	25.5	124.4 ± 25.5
72.3	±	10.1	72.3 ± 10.1
121.3	±	21.6	121.3 ± 21.6
199.1	±	25.9	199.1 ± 25.9
161.8	±	53.4	161.8 ± 53.4
215.7	±	18.1	215.7 ± 18.1
303.0	±	37.3	303.0 ± 37.3
250.4	±	65.2	250.4 ± 65.2
21.9	±	3.8	21.9 ± 3.8
49.2	±	14.5	49.2 ± 14.5
276.7	±	33.8	276.7 ± 33.8
124.9	±	47.9	124.9 ± 47.9
167.3	±	11.3	167.3 ± 11.3
221.2	±	108.3	221.2 ± 108.3
693.9	±	213.5	693.9 ± 213.5
108.7	±	14.1	108.7 ± 14.1
458.9	±	126.9	458.9 ± 126.9
1,740.4	±	604.9	1,740.4 ± 604.9
1,368.2	±	169.9	1,368.2 ± 169.9
187.6	±	55.3	187.6 ± 55.3
802.3	±	262.4	802.3 ± 262.4
169.9	±	31.3	169.9 ± 31.3
15.7	±	4.9	15.7 ± 4.9
475.0	±	129.8	475.0 ± 129.8
819.9	±	129.0	819.9 ± 129.0
56.0	±	7.2	56.0 ± 7.2
246.5	±	63.7	246.5 ± 63.7
284.4	±	66.4	284.4 ± 66.4
545.0	±	77.6	545.0 ± 77.6
83.0	±	27.8	83.0 ± 27.8
122.9	±	27.6	122.9 ± 27.6
975.8	±	96.9	975.8 ± 96.9
1,388.3	±	86.4	1,388.3 ± 86.4
120.1	±	25.1	120.1 ± 25.1
9,053.0	±	404.5	9,053.0 ± 404.5
364.3	±	192.3	364.3 ± 192.3
345.5	±	178.3	345.5 ± 178.3
79.5	±	12.1	79.5 ± 12.1
310.0	±	22.3	310.0 ± 22.3
493.6	±	68.7	493.6 ± 68.7
449.3	±	178.7	449.3 ± 178.7
1,058.4	±	117.1	1,058.4 ± 117.1
115.7	±	50.4	115.7 ± 50.4
104.7	±	35.3	104.7 ± 35.3
312.0	±	123.5	312.0 ± 123.5
61.0	±	58.7	61.0 ± 58.7
105.6	±	81.5	105.6 ± 81.5
2,339.8	±	1,324.2	2,339.8 ± 1,324.2
2,339.8	±	1,324.2	2,339.8 ± 1,324.2
2,820.4	±	1,716.6	2,820.4 ± 1,716.6
220.7	±	100.8	220.7 ± 100.8
192.2	±	43.9	192.2 ± 43.9
37.2	±	6.8	37.2 ± 6.8
71.7	±	11.3	71.7 ± 11.3
37.1	±	4.0	37.1 ± 4.0
496.0	±	59.5	496.0 ± 59.5
201.0	±	30.7	201.0 ± 30.7
421.2	±	36.9	421.2 ± 36.9
1,513.2	±	386.0	1,513.2 ± 386.0
87.9	±	21.3	87.9 ± 21.3
536.7	±	124.3	536.7 ± 124.3
432.4	±	54.5	432.4 ± 54.5
249.1	±	185.6	249.1 ± 185.6
269.2	±	36.4	269.2 ± 36.4
114.8	±	23.7	114.8 ± 23.7
208.8	±	38.1	208.8 ± 38.1
213.3	±	26.7	213.3 ± 26.7
213.3	±	26.7	213.3 ± 26.7
99.6	±	43.1	99.6 ± 43.1
239.0	±	33.5	239.0 ± 33.5
133.2	±	24.9	133.2 ± 24.9
27.9	±	3.1	27.9 ± 3.1
591.0	±	212.6	591.0 ± 212.6
112.8	±	46.1	112.8 ± 46.1
16.2	±	1.3	16.2 ± 1.3
137.9	±	42.8	137.9 ± 42.8
574.9	±	184.4	574.9 ± 184.4
509.5	±	103.9	509.5 ± 103.9
228.3	±	120.3	228.3 ± 120.3
267.4	±	139.0	267.4 ± 139.0
221.9	±	50.3	221.9 ± 50.3
181.6	±	28.9	181.6 ± 28.9
950.4	±	120.1	950.4 ± 120.1
149.5	±	7.3	149.5 ± 7.3
376.1	±	51.0	376.1 ± 51.0
1,600.3	±	234.3	1,600.3 ± 234.3
583.4	±	81.4	583.4 ± 81.4
240.7	±	26.3	240.7 ± 26.3
43.2	±	9.5	43.2 ± 9.5
124.8	±	13.9	124.8 ± 13.9
552.9	±	233.4	552.9 ± 233.4
133.8	±	19.7	133.8 ± 19.7
320.1	±	103.6	320.1 ± 103.6
82.0	±	14.2	82.0 ± 14.2
492.3	±	72.5	492.3 ± 72.5
2,279.6	±	144.3	2,279.6 ± 144.3
493.5	±	72.6	493.5 ± 72.6
410.3	±	65.0	410.3 ± 65.0
262.3	±	54.6	262.3 ± 54.6
14.4	±	1.2	14.4 ± 1.2
57.7	±	13.9	57.7 ± 13.9
416.2	±	29.3	416.2 ± 29.3
145.0	±	16.6	145.0 ± 16.6
1,214.4	±	98.9	1,214.4 ± 98.9
195.1	±	27.4	195.1 ± 27.4
1,315.7	±	219.0	1,315.7 ± 219.0
320.1	±	69.2	320.1 ± 69.2
209.7	±	38.4	209.7 ± 38.4
442.1	±	55.0	442.1 ± 55.0
136.7	±	16.1	136.7 ± 16.1
244.0	±	27.6	244.0 ± 27.6
765.7	±	76.7	765.7 ± 76.7
174.8	±	30.4	174.8 ± 30.4
401.6	±	43.6	401.6 ± 43.6
191.1	±	17.5	191.1 ± 17.5
261.7	±	46.4	261.7 ± 46.4
689.6	±	83.7	689.6 ± 83.7
2,033.9	±	253.6	2,033.9 ± 253.6
641.4	±	75.6	641.4 ± 75.6
495.8	±	58.2	495.8 ± 58.2
794.4	±	94.2	794.4 ± 94.2
107.7	±	22.1	107.7 ± 22.1
203.6	±	23.5	203.6 ± 23.5
379.6	±	114.7	379.6 ± 114.7
159.2	±	21.0	159.2 ± 21.0
194.5	±	41.4	194.5 ± 41.4
278.1	±	80.6	278.1 ± 80.6
184.5	±	29.3	184.5 ± 29.3
157.2	±	23.1	157.2 ± 23.1
62.7	±	10.5	62.7 ± 10.5
112.7	±	40.0	112.7 ± 40.0
150.7	±	17.7	150.7 ± 17.7
133.4	±	18.4	133.4 ± 18.4
214.7	±	44.3	214.7 ± 44.3
750.0	±	140.3	750.0 ± 140.3
162.4	±	19.0	162.4 ± 19.0
71.7	±	5.3	71.7 ± 5.3
356.5	±	67.2	356.5 ± 67.2
85.4	±	12.6	85.4 ± 12.6

## Sheet: Sheet7
Palmitate	mean	±	sd	sd
1,398.3	±	208.5	1,398.3 ± 208.5	1,398.3 ± 208.5
270.6	±	124.6	270.6 ± 124.6	270.6 ± 124.6
116.9	±	30.4	116.9 ± 30.4	116.9 ± 30.4
1,688.9	±	229.0	1,688.9 ± 229.0	1,688.9 ± 229.0
892.7	±	109.7	892.7 ± 109.7	892.7 ± 109.7
427.5	±	97.7	427.5 ± 97.7	427.5 ± 97.7
1,250.6	±	185.8	1,250.6 ± 185.8	1,250.6 ± 185.8
17.4	±	2.4	17.4 ± 2.4	17.4 ± 2.4
49.5	±	15.1	49.5 ± 15.1	49.5 ± 15.1
1,138.3	±	80.2	1,138.3 ± 80.2	1,138.3 ± 80.2
422.8	±	71.2	422.8 ± 71.2	422.8 ± 71.2
180.4	±	64.1	180.4 ± 64.1	180.4 ± 64.1
61.7	±	24.6	61.7 ± 24.6	61.7 ± 24.6
918.6	±	247.0	918.6 ± 247.0	918.6 ± 247.0
81.1	±	22.3	81.1 ± 22.3	81.1 ± 22.3
82.7	±	19.8	82.7 ± 19.8	82.7 ± 19.8
192.8	±	44.5	192.8 ± 44.5	192.8 ± 44.5
105.4	±	44.3	105.4 ± 44.3	105.4 ± 44.3
2,483.8	±	477.6	2,483.8 ± 477.6	2,483.8 ± 477.6
2,859.3	±	213.1	2,859.3 ± 213.1	2,859.3 ± 213.1
2,241.7	±	228.8	2,241.7 ± 228.8	2,241.7 ± 228.8
251.1	±	34.5	251.1 ± 34.5	251.1 ± 34.5
279.7	±	47.3	279.7 ± 47.3	279.7 ± 47.3
1,720.9	±	162.3	1,720.9 ± 162.3	1,720.9 ± 162.3
38.4	±	4.8	38.4 ± 4.8	38.4 ± 4.8
66.5	±	28.9	66.5 ± 28.9	66.5 ± 28.9
2,896.2	±	573.8	2,896.2 ± 573.8	2,896.2 ± 573.8
108.9	±	40.9	108.9 ± 40.9	108.9 ± 40.9
51.6	±	12.0	51.6 ± 12.0	51.6 ± 12.0
544.2	±	78.2	544.2 ± 78.2	544.2 ± 78.2
116.1	±	31.0	116.1 ± 31.0	116.1 ± 31.0
620.4	±	225.8	620.4 ± 225.8	620.4 ± 225.8
337.1	±	51.4	337.1 ± 51.4	337.1 ± 51.4
762.9	±	577.3	762.9 ± 577.3	762.9 ± 577.3
27.1	±	12.0	27.1 ± 12.0	27.1 ± 12.0
305.9	±	233.7	305.9 ± 233.7	305.9 ± 233.7
462.2	±	31.8	462.2 ± 31.8	462.2 ± 31.8
13.4	±	2.4	13.4 ± 2.4	13.4 ± 2.4
204.0	±	41.3	204.0 ± 41.3	204.0 ± 41.3
592.8	±	468.5	592.8 ± 468.5	592.8 ± 468.5
303.4	±	31.1	303.4 ± 31.1	303.4 ± 31.1
195.4	±	22.0	195.4 ± 22.0	195.4 ± 22.0
99.6	±	28.7	99.6 ± 28.7	99.6 ± 28.7
192.4	±	39.0	192.4 ± 39.0	192.4 ± 39.0
24.3	±	12.7	24.3 ± 12.7	24.3 ± 12.7
230.5	±	104.6	230.5 ± 104.6	230.5 ± 104.6
1,899.7	±	261.5	1,899.7 ± 261.5	1,899.7 ± 261.5
605.3	±	156.9	605.3 ± 156.9	605.3 ± 156.9
134.9	±	21.9	134.9 ± 21.9	134.9 ± 21.9
96.5	±	36.7	96.5 ± 36.7	96.5 ± 36.7
329.2	±	25.4	329.2 ± 25.4	329.2 ± 25.4
678.7	±	85.2	678.7 ± 85.2	678.7 ± 85.2
145.5	±	16.0	145.5 ± 16.0	145.5 ± 16.0
204.2	±	37.2	204.2 ± 37.2	204.2 ± 37.2
1,031.1	±	565.4	1,031.1 ± 565.4	1,031.1 ± 565.4
2,107.6	±	776.2	2,107.6 ± 776.2	2,107.6 ± 776.2
2,875.4	±	903.0	2,875.4 ± 903.0	2,875.4 ± 903.0
200.0	±	21.6	200.0 ± 21.6	200.0 ± 21.6
1,986.9	±	1,467.5	1,986.9 ± 1,467.5	1,986.9 ± 1,467.5
396.3	±	203.3	396.3 ± 203.3	396.3 ± 203.3
471.0	±	81.0	471.0 ± 81.0	471.0 ± 81.0
782.8	±	227.5	782.8 ± 227.5	782.8 ± 227.5
509.0	±	96.2	509.0 ± 96.2	509.0 ± 96.2
1,075.1	±	730.0	1,075.1 ± 730.0	1,075.1 ± 730.0
125.4	±	21.7	125.4 ± 21.7	125.4 ± 21.7
457.9	±	43.2	457.9 ± 43.2	457.9 ± 43.2
100.2	±	42.1	100.2 ± 42.1	100.2 ± 42.1
315.5	±	91.9	315.5 ± 91.9	315.5 ± 91.9
481.4	±	333.4	481.4 ± 333.4	481.4 ± 333.4
767.1	±	75.1	767.1 ± 75.1	767.1 ± 75.1
597.6	±	910.0	597.6 ± 910.0	597.6 ± 910.0
597.6	±	910.0	597.6 ± 910.0	597.6 ± 910.0
597.6	±	910.0	597.6 ± 910.0	597.6 ± 910.0
842.5	±	1,305.8	842.5 ± 1,305.8	842.5 ± 1,305.8
20.8	±	4.1	20.8 ± 4.1	20.8 ± 4.1
270.4	±	181.2	270.4 ± 181.2	270.4 ± 181.2
56.3	±	11.2	56.3 ± 11.2	56.3 ± 11.2
386.4	±	73.2	386.4 ± 73.2	386.4 ± 73.2
140.9	±	49.9	140.9 ± 49.9	140.9 ± 49.9
157.2	±	17.9	157.2 ± 17.9	157.2 ± 17.9
183.4	±	35.7	183.4 ± 35.7	183.4 ± 35.7
31.8	±	11.0	31.8 ± 11.0	31.8 ± 11.0
576.4	±	81.1	576.4 ± 81.1	576.4 ± 81.1
545.5	±	343.0	545.5 ± 343.0	545.5 ± 343.0
167.6	±	67.5	167.6 ± 67.5	167.6 ± 67.5
112.5	±	34.5	112.5 ± 34.5	112.5 ± 34.5
3,359.7	±	1,244.1	3,359.7 ± 1,244.1	3,359.7 ± 1,244.1
137.0	±	75.4	137.0 ± 75.4	137.0 ± 75.4
357.2	±	53.2	357.2 ± 53.2	357.2 ± 53.2
209.2	±	26.9	209.2 ± 26.9	209.2 ± 26.9
312.2	±	233.7	312.2 ± 233.7	312.2 ± 233.7
107.6	±	24.8	107.6 ± 24.8	107.6 ± 24.8
4,515.4	±	286.5	4,515.4 ± 286.5	4,515.4 ± 286.5
459.9	±	421.5	459.9 ± 421.5	459.9 ± 421.5
2,628.0	±	127.6	2,628.0 ± 127.6	2,628.0 ± 127.6
110.9	±	8.9	110.9 ± 8.9	110.9 ± 8.9
436.4	±	198.9	436.4 ± 198.9	436.4 ± 198.9
58.5	±	17.8	58.5 ± 17.8	58.5 ± 17.8
135.4	±	32.8	135.4 ± 32.8	135.4 ± 32.8
484.1	±	46.1	484.1 ± 46.1	484.1 ± 46.1
911.7	±	167.7	911.7 ± 167.7	911.7 ± 167.7
192.7	±	40.3	192.7 ± 40.3	192.7 ± 40.3
328.5	±	99.9	328.5 ± 99.9	328.5 ± 99.9
189.3	±	25.8	189.3 ± 25.8	189.3 ± 25.8
495.3	±	86.6	495.3 ± 86.6	495.3 ± 86.6
4,119.8	±	360.1	4,119.8 ± 360.1	4,119.8 ± 360.1
2,819.0	±	313.9	2,819.0 ± 313.9	2,819.0 ± 313.9
1,521.7	±	128.4	1,521.7 ± 128.4	1,521.7 ± 128.4
404.0	±	42.8	404.0 ± 42.8	404.0 ± 42.8
140.2	±	21.3	140.2 ± 21.3	140.2 ± 21.3
380.9	±	119.1	380.9 ± 119.1	380.9 ± 119.1
2,517.6	±	434.2	2,517.6 ± 434.2	2,517.6 ± 434.2
96.7	±	52.8	96.7 ± 52.8	96.7 ± 52.8
144.5	±	89.5	144.5 ± 89.5	144.5 ± 89.5
41.8	±	6.2	41.8 ± 6.2	41.8 ± 6.2
393.2	±	58.8	393.2 ± 58.8	393.2 ± 58.8
861.8	±	93.0	861.8 ± 93.0	861.8 ± 93.0
125.7	±	10.7	125.7 ± 10.7	125.7 ± 10.7
706.1	±	188.1	706.1 ± 188.1	706.1 ± 188.1
124.9	±	22.5	124.9 ± 22.5	124.9 ± 22.5
14.4	±	2.7	14.4 ± 2.7	14.4 ± 2.7
232.2	±	32.9	232.2 ± 32.9	232.2 ± 32.9
500.8	±	167.4	500.8 ± 167.4	500.8 ± 167.4
87.5	±	18.2	87.5 ± 18.2	87.5 ± 18.2
60.0	±	28.2	60.0 ± 28.2	60.0 ± 28.2
112.6	±	41.9	112.6 ± 41.9	112.6 ± 41.9
343.0	±	49.7	343.0 ± 49.7	343.0 ± 49.7
278.6	±	38.0	278.6 ± 38.0	278.6 ± 38.0
187.1	±	106.4	187.1 ± 106.4	187.1 ± 106.4
153.7	±	35.7	153.7 ± 35.7	153.7 ± 35.7
80.0	±	18.0	80.0 ± 18.0	80.0 ± 18.0
74.7	±	31.0	74.7 ± 31.0	74.7 ± 31.0
3,899.0	±	685.4	3,899.0 ± 685.4	3,899.0 ± 685.4
3,061.5	±	366.3	3,061.5 ± 366.3	3,061.5 ± 366.3
782.0	±	61.4	782.0 ± 61.4	782.0 ± 61.4
1,132.1	±	161.0	1,132.1 ± 161.0	1,132.1 ± 161.0
2,687.0	±	180.6	2,687.0 ± 180.6	2,687.0 ± 180.6
172.2	±	33.9	172.2 ± 33.9	172.2 ± 33.9
496.4	±	178.6	496.4 ± 178.6	496.4 ± 178.6
134.5	±	22.5	134.5 ± 22.5	134.5 ± 22.5
394.4	±	70.0	394.4 ± 70.0	394.4 ± 70.0
29.5	±	5.5	29.5 ± 5.5	29.5 ± 5.5
4,947.1	±	759.7	4,947.1 ± 759.7	4,947.1 ± 759.7
45.9	±	7.2	45.9 ± 7.2	45.9 ± 7.2
355.2	±	65.4	355.2 ± 65.4	355.2 ± 65.4
370.3	±	22.9	370.3 ± 22.9	370.3 ± 22.9
531.3	±	168.9	531.3 ± 168.9	531.3 ± 168.9
226.3	±	44.2	226.3 ± 44.2	226.3 ± 44.2
68.5	±	20.7	68.5 ± 20.7	68.5 ± 20.7
421.0	±	103.7	421.0 ± 103.7	421.0 ± 103.7
116.6	±	41.8	116.6 ± 41.8	116.6 ± 41.8
68.9	±	17.6	68.9 ± 17.6	68.9 ± 17.6
84.7	±	9.6	84.7 ± 9.6	84.7 ± 9.6
32.8	±	9.6	32.8 ± 9.6	32.8 ± 9.6
123.6	±	25.2	123.6 ± 25.2	123.6 ± 25.2
43.4	±	10.1	43.4 ± 10.1	43.4 ± 10.1
182.5	±	19.6	182.5 ± 19.6	182.5 ± 19.6
1,030.2	±	225.6	1,030.2 ± 225.6	1,030.2 ± 225.6
280.2	±	63.0	280.2 ± 63.0	280.2 ± 63.0
374.8	±	151.2	374.8 ± 151.2	374.8 ± 151.2
351.0	±	149.7	351.0 ± 149.7	351.0 ± 149.7
316.0	±	48.8	316.0 ± 48.8	316.0 ± 48.8
208.5	±	66.3	208.5 ± 66.3	208.5 ± 66.3
104.1	±	13.6	104.1 ± 13.6	104.1 ± 13.6
164.8	±	32.3	164.8 ± 32.3	164.8 ± 32.3
120.2	±	19.6	120.2 ± 19.6	120.2 ± 19.6
618.1	±	101.2	618.1 ± 101.2	618.1 ± 101.2
206.0	±	159.0	206.0 ± 159.0	206.0 ± 159.0
326.1	±	37.5	326.1 ± 37.5	326.1 ± 37.5
199.7	±	12.6	199.7 ± 12.6	199.7 ± 12.6
164.2	±	17.6	164.2 ± 17.6	164.2 ± 17.6
222.2	±	37.3	222.2 ± 37.3	222.2 ± 37.3
695.0	±	101.1	695.0 ± 101.1	695.0 ± 101.1
525.6	±	99.5	525.6 ± 99.5	525.6 ± 99.5
204.5	±	27.2	204.5 ± 27.2	204.5 ± 27.2
77.2	±	22.7	77.2 ± 22.7	77.2 ± 22.7
1,622.1	±	246.5	1,622.1 ± 246.5	1,622.1 ± 246.5
677.3	±	130.1	677.3 ± 130.1	677.3 ± 130.1
105.1	±	10.3	105.1 ± 10.3	105.1 ± 10.3
27.1	±	25.4	27.1 ± 25.4	27.1 ± 25.4
8.9	±	1.3	8.9 ± 1.3	8.9 ± 1.3
651.5	±	95.3	651.5 ± 95.3	651.5 ± 95.3
634.9	±	50.6	634.9 ± 50.6	634.9 ± 50.6
270.1	±	71.0	270.1 ± 71.0	270.1 ± 71.0
414.2	±	61.1	414.2 ± 61.1	414.2 ± 61.1
119.3	±	28.9	119.3 ± 28.9	119.3 ± 28.9
943.5	±	99.0	943.5 ± 99.0	943.5 ± 99.0
102.8	±	9.4	102.8 ± 9.4	102.8 ± 9.4
153.5	±	18.9	153.5 ± 18.9	153.5 ± 18.9
290.1	±	56.5	290.1 ± 56.5	290.1 ± 56.5
1,787.0	±	218.8	1,787.0 ± 218.8	1,787.0 ± 218.8
297.6	±	74.6	297.6 ± 74.6	297.6 ± 74.6
981.6	±	106.6	981.6 ± 106.6	981.6 ± 106.6
369.9	±	34.8	369.9 ± 34.8	369.9 ± 34.8
742.8	±	235.8	742.8 ± 235.8	742.8 ± 235.8
319.9	±	35.6	319.9 ± 35.6	319.9 ± 35.6
38.7	±	9.3	38.7 ± 9.3	38.7 ± 9.3
1,834.2	±	144.8	1,834.2 ± 144.8	1,834.2 ± 144.8
1,320.2	±	153.7	1,320.2 ± 153.7	1,320.2 ± 153.7
66.9	±	16.2	66.9 ± 16.2	66.9 ± 16.2
79.8	±	19.6	79.8 ± 19.6	79.8 ± 19.6
145.3	±	17.7	145.3 ± 17.7	145.3 ± 17.7
81.4	±	10.7	81.4 ± 10.7	81.4 ± 10.7
659.0	±	177.7	659.0 ± 177.7	659.0 ± 177.7
45.4	±	16.6	45.4 ± 16.6	45.4 ± 16.6
696.1	±	121.7	696.1 ± 121.7	696.1 ± 121.7
303.0	±	36.5	303.0 ± 36.5	303.0 ± 36.5
281.7	±	48.4	281.7 ± 48.4	281.7 ± 48.4
234.9	±	104.0	234.9 ± 104.0	234.9 ± 104.0
228.7	±	16.0	228.7 ± 16.0	228.7 ± 16.0
33.9	±	8.2	33.9 ± 8.2	33.9 ± 8.2
1,268.7	±	692.4	1,268.7 ± 692.4	1,268.7 ± 692.4
42.5	±	12.7	42.5 ± 12.7	42.5 ± 12.7
43.4	±	9.3	43.4 ± 9.3	43.4 ± 9.3
85.9	±	6.8	85.9 ± 6.8	85.9 ± 6.8
256.7	±	51.9	256.7 ± 51.9	256.7 ± 51.9
170.8	±	156.1	170.8 ± 156.1	170.8 ± 156.1
93.4	±	30.1	93.4 ± 30.1	93.4 ± 30.1
147.7	±	31.9	147.7 ± 31.9	147.7 ± 31.9
209.8	±	55.8	209.8 ± 55.8	209.8 ± 55.8
751.9	±	266.3	751.9 ± 266.3	751.9 ± 266.3
40.8	±	6.7	40.8 ± 6.7	40.8 ± 6.7
42.4	±	4.3	42.4 ± 4.3	42.4 ± 4.3
53.0	±	40.8	53.0 ± 40.8	53.0 ± 40.8
164.8	±	16.4	164.8 ± 16.4	164.8 ± 16.4
74.8	±	9.3	74.8 ± 9.3	74.8 ± 9.3
398.2	±	64.4	398.2 ± 64.4	398.2 ± 64.4
24.0	±	4.6	24.0 ± 4.6	24.0 ± 4.6
145.1	±	33.3	145.1 ± 33.3	145.1 ± 33.3
59.7	±	11.5	59.7 ± 11.5	59.7 ± 11.5
341.9	±	350.3	341.9 ± 350.3	341.9 ± 350.3
139.5	±	17.8	139.5 ± 17.8	139.5 ± 17.8
25.3	±	3.5	25.3 ± 3.5	25.3 ± 3.5
299.2	±	26.3	299.2 ± 26.3	299.2 ± 26.3
8.7	±	0.9	8.7 ± 0.9	8.7 ± 0.9
111.5	±	11.2	111.5 ± 11.2	111.5 ± 11.2
840.0	±	62.4	840.0 ± 62.4	840.0 ± 62.4
405.7	±	54.1	405.7 ± 54.1	405.7 ± 54.1
162.4	±	58.9	162.4 ± 58.9	162.4 ± 58.9
282.2	±	33.2	282.2 ± 33.2	282.2 ± 33.2
73.8	±	15.0	73.8 ± 15.0	73.8 ± 15.0
1,030.1	±	237.0	1,030.1 ± 237.0	1,030.1 ± 237.0
847.4	±	101.3	847.4 ± 101.3	847.4 ± 101.3
2,400.8	±	201.6	2,400.8 ± 201.6	2,400.8 ± 201.6
100.6	±	36.8	100.6 ± 36.8	100.6 ± 36.8
1,720.8	±	128.4	1,720.8 ± 128.4	1,720.8 ± 128.4
80.2	±	26.2	80.2 ± 26.2	80.2 ± 26.2
371.7	±	47.0	371.7 ± 47.0	371.7 ± 47.0
16.4	±	2.2	16.4 ± 2.2	16.4 ± 2.2
412.7	±	62.8	412.7 ± 62.8	412.7 ± 62.8
44.0	±	13.9	44.0 ± 13.9	44.0 ± 13.9
20.2	±	8.0	20.2 ± 8.0	20.2 ± 8.0
239.8	±	56.4	239.8 ± 56.4	239.8 ± 56.4
383.0	±	33.3	383.0 ± 33.3	383.0 ± 33.3
574.2	±	228.2	574.2 ± 228.2	574.2 ± 228.2
391.5	±	98.7	391.5 ± 98.7	391.5 ± 98.7
441.6	±	45.6	441.6 ± 45.6	441.6 ± 45.6
356.1	±	41.1	356.1 ± 41.1	356.1 ± 41.1
52.5	±	23.8	52.5 ± 23.8	52.5 ± 23.8
205.8	±	23.9	205.8 ± 23.9	205.8 ± 23.9
332.4	±	31.0	332.4 ± 31.0	332.4 ± 31.0
314.4	±	42.9	314.4 ± 42.9	314.4 ± 42.9
134.5	±	9.0	134.5 ± 9.0	134.5 ± 9.0
553.1	±	67.8	553.1 ± 67.8	553.1 ± 67.8
41.1	±	6.7	41.1 ± 6.7	41.1 ± 6.7
659.2	±	62.1	659.2 ± 62.1	659.2 ± 62.1
145.1	±	17.1	145.1 ± 17.1	145.1 ± 17.1
61.6	±	11.4	61.6 ± 11.4	61.6 ± 11.4
114.4	±	21.3	114.4 ± 21.3	114.4 ± 21.3
25.5	±	10.5	25.5 ± 10.5	25.5 ± 10.5
50.6	±	10.1	50.6 ± 10.1	50.6 ± 10.1
20.6	±	2.5	20.6 ± 2.5	20.6 ± 2.5
106.8	±	48.8	106.8 ± 48.8	106.8 ± 48.8
153.3	±	14.2	153.3 ± 14.2	153.3 ± 14.2
33.7	±	12.0	33.7 ± 12.0	33.7 ± 12.0
10.1	±	0.8	10.1 ± 0.8	10.1 ± 0.8
33.2	±	6.9	33.2 ± 6.9	33.2 ± 6.9
2,539.8	±	602.8	2,539.8 ± 602.8	2,539.8 ± 602.8
85.7	±	24.8	85.7 ± 24.8	85.7 ± 24.8
944.1	±	134.8	944.1 ± 134.8	944.1 ± 134.8
117.2	±	39.7	117.2 ± 39.7	117.2 ± 39.7
3,465.6	±	421.3	3,465.6 ± 421.3	3,465.6 ± 421.3
996.6	±	227.5	996.6 ± 227.5	996.6 ± 227.5
12.0	±	2.3	12.0 ± 2.3	12.0 ± 2.3
312.1	±	126.2	312.1 ± 126.2	312.1 ± 126.2
87.3	±	9.9	87.3 ± 9.9	87.3 ± 9.9
14.6	±	3.7	14.6 ± 3.7	14.6 ± 3.7
218.7	±	22.1	218.7 ± 22.1	218.7 ± 22.1
468.4	±	57.6	468.4 ± 57.6	468.4 ± 57.6
428.4	±	84.3	428.4 ± 84.3	428.4 ± 84.3
208.7	±	77.3	208.7 ± 77.3	208.7 ± 77.3
20.0	±	2.2	20.0 ± 2.2	20.0 ± 2.2
1,711.5	±	245.2	1,711.5 ± 245.2	1,711.5 ± 245.2
201.3	±	83.9	201.3 ± 83.9	201.3 ± 83.9
98.4	±	45.2	98.4 ± 45.2	98.4 ± 45.2
93.3	±	30.2	93.3 ± 30.2	93.3 ± 30.2
187.1	±	65.0	187.1 ± 65.0	187.1 ± 65.0
753.2	±	65.7	753.2 ± 65.7	753.2 ± 65.7
953.3	±	103.5	953.3 ± 103.5	953.3 ± 103.5
181.9	±	26.3	181.9 ± 26.3	181.9 ± 26.3
515.7	±	48.0	515.7 ± 48.0	515.7 ± 48.0
232.3	±	36.9	232.3 ± 36.9	232.3 ± 36.9
625.7	±	74.6	625.7 ± 74.6	625.7 ± 74.6
309.6	±	72.3	309.6 ± 72.3	309.6 ± 72.3
523.8	±	196.4	523.8 ± 196.4	523.8 ± 196.4
99.6	±	16.4	99.6 ± 16.4	99.6 ± 16.4
19.0	±	4.7	19.0 ± 4.7	19.0 ± 4.7
217.7	±	98.5	217.7 ± 98.5	217.7 ± 98.5
1,269.6	±	781.2	1,269.6 ± 781.2	1,269.6 ± 781.2
890.5	±	584.0	890.5 ± 584.0	890.5 ± 584.0
46.6	±	11.0	46.6 ± 11.0	46.6 ± 11.0
377.9	±	77.7	377.9 ± 77.7	377.9 ± 77.7
18.7	±	2.6	18.7 ± 2.6	18.7 ± 2.6
21.7	±	5.2	21.7 ± 5.2	21.7 ± 5.2
107.9	±	18.3	107.9 ± 18.3	107.9 ± 18.3
254.5	±	23.6	254.5 ± 23.6	254.5 ± 23.6
53.9	±	10.4	53.9 ± 10.4	53.9 ± 10.4
111.6	±	12.7	111.6 ± 12.7	111.6 ± 12.7
24.6	±	5.0	24.6 ± 5.0	24.6 ± 5.0
235.1	±	39.9	235.1 ± 39.9	235.1 ± 39.9
852.8	±	106.0	852.8 ± 106.0	852.8 ± 106.0
913.4	±	486.8	913.4 ± 486.8	913.4 ± 486.8
2,642.4	±	1,692.3	2,642.4 ± 1,692.3	2,642.4 ± 1,692.3
1,909.0	±	1,291.4	1,909.0 ± 1,291.4	1,909.0 ± 1,291.4
1,884.3	±	1,259.4	1,884.3 ± 1,259.4	1,884.3 ± 1,259.4
116.9	±	37.7	116.9 ± 37.7	116.9 ± 37.7
294.3	±	134.0	294.3 ± 134.0	294.3 ± 134.0
2,218.4	±	243.6	2,218.4 ± 243.6	2,218.4 ± 243.6
202.2	±	46.2	202.2 ± 46.2	202.2 ± 46.2
1,104.0	±	648.8	1,104.0 ± 648.8	1,104.0 ± 648.8
85.6	±	41.1	85.6 ± 41.1	85.6 ± 41.1
132.7	±	50.5	132.7 ± 50.5	132.7 ± 50.5
104.7	±	26.6	104.7 ± 26.6	104.7 ± 26.6
1,259.8	±	224.3	1,259.8 ± 224.3	1,259.8 ± 224.3
125.7	±	7.7	125.7 ± 7.7	125.7 ± 7.7
685.6	±	57.4	685.6 ± 57.4	685.6 ± 57.4
52.0	±	16.7	52.0 ± 16.7	52.0 ± 16.7
2,240.8	±	712.4	2,240.8 ± 712.4	2,240.8 ± 712.4
5,245.9	±	1,858.1	5,245.9 ± 1,858.1	5,245.9 ± 1,858.1
1,862.6	±	167.3	1,862.6 ± 167.3	1,862.6 ± 167.3
319.9	±	87.6	319.9 ± 87.6	319.9 ± 87.6
67.4	±	27.9	67.4 ± 27.9	67.4 ± 27.9
148.0	±	21.5	148.0 ± 21.5	148.0 ± 21.5
981.4	±	79.2	981.4 ± 79.2	981.4 ± 79.2
856.2	±	441.8	856.2 ± 441.8	856.2 ± 441.8
109.7	±	20.7	109.7 ± 20.7	109.7 ± 20.7
116.1	±	28.4	116.1 ± 28.4	116.1 ± 28.4
295.1	±	34.1	295.1 ± 34.1	295.1 ± 34.1
197.5	±	34.0	197.5 ± 34.0	197.5 ± 34.0
354.0	±	128.7	354.0 ± 128.7	354.0 ± 128.7
1,297.2	±	170.5	1,297.2 ± 170.5	1,297.2 ± 170.5
1,211.2	±	158.2	1,211.2 ± 158.2	1,211.2 ± 158.2
1,290.2	±	173.8	1,290.2 ± 173.8	1,290.2 ± 173.8
24.6	±	4.3	24.6 ± 4.3	24.6 ± 4.3
1,361.5	±	106.3	1,361.5 ± 106.3	1,361.5 ± 106.3
243.9	±	91.5	243.9 ± 91.5	243.9 ± 91.5
252.2	±	22.9	252.2 ± 22.9	252.2 ± 22.9
24.8	±	8.7	24.8 ± 8.7	24.8 ± 8.7
101.3	±	13.6	101.3 ± 13.6	101.3 ± 13.6
904.2	±	88.9	904.2 ± 88.9	904.2 ± 88.9
469.6	±	60.4	469.6 ± 60.4	469.6 ± 60.4
274.2	±	73.0	274.2 ± 73.0	274.2 ± 73.0
18.7	±	5.6	18.7 ± 5.6	18.7 ± 5.6
190.1	±	79.9	190.1 ± 79.9	190.1 ± 79.9
553.9	±	173.5	553.9 ± 173.5	553.9 ± 173.5
196.9	±	28.0	196.9 ± 28.0	196.9 ± 28.0
349.8	±	49.7	349.8 ± 49.7	349.8 ± 49.7
40.9	±	12.6	40.9 ± 12.6	40.9 ± 12.6
207.3	±	117.7	207.3 ± 117.7	207.3 ± 117.7
261.6	±	33.0	261.6 ± 33.0	261.6 ± 33.0
249.3	±	87.1	249.3 ± 87.1	249.3 ± 87.1
1,261.3	±	528.2	1,261.3 ± 528.2	1,261.3 ± 528.2
1,546.9	±	718.7	1,546.9 ± 718.7	1,546.9 ± 718.7
366.4	±	106.8	366.4 ± 106.8	366.4 ± 106.8
147.9	±	58.9	147.9 ± 58.9	147.9 ± 58.9
600.5	±	263.6	600.5 ± 263.6	600.5 ± 263.6
538.4	±	35.0	538.4 ± 35.0	538.4 ± 35.0
781.6	±	110.1	781.6 ± 110.1	781.6 ± 110.1
98.3	±	10.9	98.3 ± 10.9	98.3 ± 10.9
124.2	±	16.0	124.2 ± 16.0	124.2 ± 16.0
58.0	±	8.6	58.0 ± 8.6	58.0 ± 8.6
1,275.3	±	226.5	1,275.3 ± 226.5	1,275.3 ± 226.5
1,091.0	±	201.7	1,091.0 ± 201.7	1,091.0 ± 201.7
187.6	±	31.6	187.6 ± 31.6	187.6 ± 31.6
3,286.5	±	2,248.9	3,286.5 ± 2,248.9	3,286.5 ± 2,248.9
265.4	±	121.1	265.4 ± 121.1	265.4 ± 121.1
41.6	±	7.9	41.6 ± 7.9	41.6 ± 7.9
777.9	±	87.0	777.9 ± 87.0	777.9 ± 87.0
315.1	±	40.8	315.1 ± 40.8	315.1 ± 40.8
609.8	±	105.8	609.8 ± 105.8	609.8 ± 105.8
55.2	±	5.7	55.2 ± 5.7	55.2 ± 5.7
213.1	±	40.5	213.1 ± 40.5	213.1 ± 40.5
498.8	±	124.7	498.8 ± 124.7	498.8 ± 124.7
118.6	±	90.9	118.6 ± 90.9	118.6 ± 90.9
74.6	±	41.3	74.6 ± 41.3	74.6 ± 41.3
272.9	±	67.4	272.9 ± 67.4	272.9 ± 67.4
152.0	±	36.9	152.0 ± 36.9	152.0 ± 36.9
3,701.5	±	1,945.9	3,701.5 ± 1,945.9	3,701.5 ± 1,945.9
92.5	±	8.1	92.5 ± 8.1	92.5 ± 8.1
420.3	±	237.5	420.3 ± 237.5	420.3 ± 237.5
125.2	±	13.3	125.2 ± 13.3	125.2 ± 13.3
171.3	±	27.1	171.3 ± 27.1	171.3 ± 27.1
175.5	±	11.4	175.5 ± 11.4	175.5 ± 11.4
89.9	±	10.6	89.9 ± 10.6	89.9 ± 10.6
525.1	±	42.6	525.1 ± 42.6	525.1 ± 42.6
557.7	±	119.4	557.7 ± 119.4	557.7 ± 119.4
2,495.5	±	286.9	2,495.5 ± 286.9	2,495.5 ± 286.9
1,125.8	±	173.2	1,125.8 ± 173.2	1,125.8 ± 173.2
169.5	±	32.1	169.5 ± 32.1	169.5 ± 32.1
1,528.1	±	289.7	1,528.1 ± 289.7	1,528.1 ± 289.7
225.5	±	52.2	225.5 ± 52.2	225.5 ± 52.2
2,206.8	±	458.6	2,206.8 ± 458.6	2,206.8 ± 458.6
263.1	±	127.0	263.1 ± 127.0	263.1 ± 127.0
434.5	±	212.4	434.5 ± 212.4	434.5 ± 212.4
191.7	±	35.5	191.7 ± 35.5	191.7 ± 35.5
324.5	±	97.1	324.5 ± 97.1	324.5 ± 97.1
52.7	±	10.8	52.7 ± 10.8	52.7 ± 10.8
236.3	±	42.0	236.3 ± 42.0	236.3 ± 42.0
165.9	±	28.1	165.9 ± 28.1	165.9 ± 28.1
941.8	±	208.7	941.8 ± 208.7	941.8 ± 208.7
1,838.8	±	1,399.6	1,838.8 ± 1,399.6	1,838.8 ± 1,399.6
238.2	±	155.3	238.2 ± 155.3	238.2 ± 155.3
350.8	±	193.7	350.8 ± 193.7	350.8 ± 193.7
112.5	±	24.6	112.5 ± 24.6	112.5 ± 24.6
467.0	±	214.0	467.0 ± 214.0	467.0 ± 214.0
645.7	±	82.9	645.7 ± 82.9	645.7 ± 82.9
1,390.6	±	315.6	1,390.6 ± 315.6	1,390.6 ± 315.6
166.8	±	17.4	166.8 ± 17.4	166.8 ± 17.4
80.2	±	49.5	80.2 ± 49.5	80.2 ± 49.5
436.7	±	59.2	436.7 ± 59.2	436.7 ± 59.2
110.2	±	93.1	110.2 ± 93.1	110.2 ± 93.1
370.6	±	203.3	370.6 ± 203.3	370.6 ± 203.3
47.5	±	30.4	47.5 ± 30.4	47.5 ± 30.4
95.8	±	15.5	95.8 ± 15.5	95.8 ± 15.5
14.8	±	21.8	14.8 ± 21.8	14.8 ± 21.8
222.4	±	87.5	222.4 ± 87.5	222.4 ± 87.5
31.2	±	8.1	31.2 ± 8.1	31.2 ± 8.1
24.9	±	5.5	24.9 ± 5.5	24.9 ± 5.5
96.6	±	18.9	96.6 ± 18.9	96.6 ± 18.9
246.6	±	60.5	246.6 ± 60.5	246.6 ± 60.5
160.5	±	9.2	160.5 ± 9.2	160.5 ± 9.2
299.1	±	69.6	299.1 ± 69.6	299.1 ± 69.6
428.9	±	107.9	428.9 ± 107.9	428.9 ± 107.9
391.0	±	132.8	391.0 ± 132.8	391.0 ± 132.8
224.3	±	125.0	224.3 ± 125.0	224.3 ± 125.0
923.6	±	87.5	923.6 ± 87.5	923.6 ± 87.5
586.1	±	79.9	586.1 ± 79.9	586.1 ± 79.9
505.5	±	190.8	505.5 ± 190.8	505.5 ± 190.8
766.8	±	417.2	766.8 ± 417.2	766.8 ± 417.2
1,275.4	±	54.1	1,275.4 ± 54.1	1,275.4 ± 54.1
938.4	±	211.1	938.4 ± 211.1	938.4 ± 211.1
829.8	±	169.1	829.8 ± 169.1	829.8 ± 169.1
839.9	±	180.4	839.9 ± 180.4	839.9 ± 180.4
161.3	±	19.4	161.3 ± 19.4	161.3 ± 19.4
2,023.7	±	233.2	2,023.7 ± 233.2	2,023.7 ± 233.2
130.1	±	34.2	130.1 ± 34.2	130.1 ± 34.2
181.9	±	13.1	181.9 ± 13.1	181.9 ± 13.1
12.0	±	3.2	12.0 ± 3.2	12.0 ± 3.2
287.6	±	41.3	287.6 ± 41.3	287.6 ± 41.3
811.9	±	86.1	811.9 ± 86.1	811.9 ± 86.1
10.2	±	1.1	10.2 ± 1.1	10.2 ± 1.1
134.7	±	10.7	134.7 ± 10.7	134.7 ± 10.7
704.9	±	220.4	704.9 ± 220.4	704.9 ± 220.4
562.9	±	86.5	562.9 ± 86.5	562.9 ± 86.5
150.1	±	40.3	150.1 ± 40.3	150.1 ± 40.3
329.2	±	39.5	329.2 ± 39.5	329.2 ± 39.5
224.0	±	23.9	224.0 ± 23.9	224.0 ± 23.9
425.3	±	223.3	425.3 ± 223.3	425.3 ± 223.3
792.5	±	99.4	792.5 ± 99.4	792.5 ± 99.4
1,222.2	±	117.0	1,222.2 ± 117.0	1,222.2 ± 117.0
15.5	±	2.1	15.5 ± 2.1	15.5 ± 2.1
363.3	±	63.0	363.3 ± 63.0	363.3 ± 63.0
88.2	±	27.3	88.2 ± 27.3	88.2 ± 27.3
1,269.7	±	485.0	1,269.7 ± 485.0	1,269.7 ± 485.0
1,314.7	±	167.6	1,314.7 ± 167.6	1,314.7 ± 167.6
579.3	±	276.3	579.3 ± 276.3	579.3 ± 276.3
83.2	±	60.6	83.2 ± 60.6	83.2 ± 60.6
417.0	±	127.4	417.0 ± 127.4	417.0 ± 127.4
205.9	±	25.4	205.9 ± 25.4	205.9 ± 25.4
328.2	±	40.6	328.2 ± 40.6	328.2 ± 40.6
542.7	±	99.5	542.7 ± 99.5	542.7 ± 99.5
349.3	±	31.8	349.3 ± 31.8	349.3 ± 31.8
1,985.5	±	576.4	1,985.5 ± 576.4	1,985.5 ± 576.4
263.0	±	34.3	263.0 ± 34.3	263.0 ± 34.3
62.1	±	17.4	62.1 ± 17.4	62.1 ± 17.4
154.6	±	22.8	154.6 ± 22.8	154.6 ± 22.8
251.9	±	27.4	251.9 ± 27.4	251.9 ± 27.4
72.8	±	26.9	72.8 ± 26.9	72.8 ± 26.9
33.7	±	7.6	33.7 ± 7.6	33.7 ± 7.6
366.6	±	158.1	366.6 ± 158.1	366.6 ± 158.1
256.9	±	47.8	256.9 ± 47.8	256.9 ± 47.8
243.3	±	36.9	243.3 ± 36.9	243.3 ± 36.9
154.9	±	38.3	154.9 ± 38.3	154.9 ± 38.3
462.1	±	134.9	462.1 ± 134.9	462.1 ± 134.9
194.5	±	49.5	194.5 ± 49.5	194.5 ± 49.5
61.5	±	18.3	61.5 ± 18.3	61.5 ± 18.3
35.9	±	14.7	35.9 ± 14.7	35.9 ± 14.7
182.3	±	34.8	182.3 ± 34.8	182.3 ± 34.8
101.0	±	19.4	101.0 ± 19.4	101.0 ± 19.4
393.1	±	46.7	393.1 ± 46.7	393.1 ± 46.7
735.2	±	481.7	735.2 ± 481.7	735.2 ± 481.7
867.7	±	439.7	867.7 ± 439.7	867.7 ± 439.7
79.8	±	9.0	79.8 ± 9.0	79.8 ± 9.0
78.6	±	28.5	78.6 ± 28.5	78.6 ± 28.5
471.4	±	66.0	471.4 ± 66.0	471.4 ± 66.0
171.0	±	22.1	171.0 ± 22.1	171.0 ± 22.1
1,187.0	±	101.8	1,187.0 ± 101.8	1,187.0 ± 101.8
558.0	±	103.7	558.0 ± 103.7	558.0 ± 103.7
919.7	±	129.8	919.7 ± 129.8	919.7 ± 129.8
256.2	±	27.2	256.2 ± 27.2	256.2 ± 27.2
1,118.5	±	149.2	1,118.5 ± 149.2	1,118.5 ± 149.2
374.4	±	188.2	374.4 ± 188.2	374.4 ± 188.2
158.6	±	86.7	158.6 ± 86.7	158.6 ± 86.7
415.0	±	125.7	415.0 ± 125.7	415.0 ± 125.7
87.7	±	29.6	87.7 ± 29.6	87.7 ± 29.6
1,071.9	±	203.8	1,071.9 ± 203.8	1,071.9 ± 203.8
71.0	±	27.7	71.0 ± 27.7	71.0 ± 27.7
331.8	±	55.1	331.8 ± 55.1	331.8 ± 55.1
438.1	±	108.0	438.1 ± 108.0	438.1 ± 108.0
6,587.7	±	559.7	6,587.7 ± 559.7	6,587.7 ± 559.7
181.3	±	30.8	181.3 ± 30.8	181.3 ± 30.8
1,405.8	±	261.5	1,405.8 ± 261.5	1,405.8 ± 261.5
1,065.0	±	264.6	1,065.0 ± 264.6	1,065.0 ± 264.6
362.1	±	37.1	362.1 ± 37.1	362.1 ± 37.1
291.0	±	117.1	291.0 ± 117.1	291.0 ± 117.1
1,495.6	±	356.8	1,495.6 ± 356.8	1,495.6 ± 356.8
1,815.1	±	360.0	1,815.1 ± 360.0	1,815.1 ± 360.0
279.2	±	15.1	279.2 ± 15.1	279.2 ± 15.1
559.4	±	78.9	559.4 ± 78.9	559.4 ± 78.9
159.3	±	46.0	159.3 ± 46.0	159.3 ± 46.0
278.0	±	58.4	278.0 ± 58.4	278.0 ± 58.4
179.0	±	64.0	179.0 ± 64.0	179.0 ± 64.0
451.0	±	114.0	451.0 ± 114.0	451.0 ± 114.0
211.6	±	47.4	211.6 ± 47.4	211.6 ± 47.4
620.2	±	237.0	620.2 ± 237.0	620.2 ± 237.0
52.9	±	7.2	52.9 ± 7.2	52.9 ± 7.2
487.8	±	84.8	487.8 ± 84.8	487.8 ± 84.8
110.9	±	15.5	110.9 ± 15.5	110.9 ± 15.5
95.5	±	26.5	95.5 ± 26.5	95.5 ± 26.5
498.4	±	141.7	498.4 ± 141.7	498.4 ± 141.7
435.9	±	141.1	435.9 ± 141.1	435.9 ± 141.1
330.0	±	103.9	330.0 ± 103.9	330.0 ± 103.9
177.1	±	52.1	177.1 ± 52.1	177.1 ± 52.1
385.9	±	72.0	385.9 ± 72.0	385.9 ± 72.0
160.8	±	64.8	160.8 ± 64.8	160.8 ± 64.8
174.4	±	31.8	174.4 ± 31.8	174.4 ± 31.8
547.7	±	108.4	547.7 ± 108.4	547.7 ± 108.4
35.3	±	34.4	35.3 ± 34.4	35.3 ± 34.4
439.9	±	84.6	439.9 ± 84.6	439.9 ± 84.6
204.0	±	49.4	204.0 ± 49.4	204.0 ± 49.4
1,464.4	±	768.4	1,464.4 ± 768.4	1,464.4 ± 768.4
201.1	±	165.5	201.1 ± 165.5	201.1 ± 165.5
1,542.8	±	159.4	1,542.8 ± 159.4	1,542.8 ± 159.4
260.3	±	135.5	260.3 ± 135.5	260.3 ± 135.5
15.0	±	3.7	15.0 ± 3.7	15.0 ± 3.7
1,203.4	±	106.9	1,203.4 ± 106.9	1,203.4 ± 106.9
561.2	±	280.6	561.2 ± 280.6	561.2 ± 280.6
43.0	±	6.6	43.0 ± 6.6	43.0 ± 6.6
21.2	±	5.9	21.2 ± 5.9	21.2 ± 5.9
25.8	±	5.7	25.8 ± 5.7	25.8 ± 5.7
579.0	±	64.4	579.0 ± 64.4	579.0 ± 64.4
286.1	±	32.4	286.1 ± 32.4	286.1 ± 32.4
1,537.1	±	218.0	1,537.1 ± 218.0	1,537.1 ± 218.0
265.3	±	108.2	265.3 ± 108.2	265.3 ± 108.2
113.4	±	49.3	113.4 ± 49.3	113.4 ± 49.3
138.6	±	51.2	138.6 ± 51.2	138.6 ± 51.2
53.0	±	35.2	53.0 ± 35.2	53.0 ± 35.2
588.2	±	187.9	588.2 ± 187.9	588.2 ± 187.9
762.0	±	260.8	762.0 ± 260.8	762.0 ± 260.8
249.4	±	58.1	249.4 ± 58.1	249.4 ± 58.1
174.4	±	46.9	174.4 ± 46.9	174.4 ± 46.9
435.4	±	78.2	435.4 ± 78.2	435.4 ± 78.2
426.4	±	46.7	426.4 ± 46.7	426.4 ± 46.7
78.4	±	34.0	78.4 ± 34.0	78.4 ± 34.0
231.9	±	54.9	231.9 ± 54.9	231.9 ± 54.9
182.5	±	120.4	182.5 ± 120.4	182.5 ± 120.4
201.6	±	42.5	201.6 ± 42.5	201.6 ± 42.5
243.4	±	58.6	243.4 ± 58.6	243.4 ± 58.6
375.6	±	175.8	375.6 ± 175.8	375.6 ± 175.8
375.6	±	175.8	375.6 ± 175.8	375.6 ± 175.8
36.1	±	10.5	36.1 ± 10.5	36.1 ± 10.5
306.1	±	54.2	306.1 ± 54.2	306.1 ± 54.2
304.1	±	52.5	304.1 ± 52.5	304.1 ± 52.5
271.5	±	47.7	271.5 ± 47.7	271.5 ± 47.7
386.5	±	28.4	386.5 ± 28.4	386.5 ± 28.4
957.6	±	84.3	957.6 ± 84.3	957.6 ± 84.3
27.6	±	2.7	27.6 ± 2.7	27.6 ± 2.7
76.7	±	15.8	76.7 ± 15.8	76.7 ± 15.8
232.7	±	40.9	232.7 ± 40.9	232.7 ± 40.9
169.0	±	23.7	169.0 ± 23.7	169.0 ± 23.7
211.8	±	54.1	211.8 ± 54.1	211.8 ± 54.1
682.5	±	96.6	682.5 ± 96.6	682.5 ± 96.6
247.2	±	101.4	247.2 ± 101.4	247.2 ± 101.4
249.3	±	29.1	249.3 ± 29.1	249.3 ± 29.1
268.9	±	27.6	268.9 ± 27.6	268.9 ± 27.6
360.4	±	39.0	360.4 ± 39.0	360.4 ± 39.0
292.3	±	56.1	292.3 ± 56.1	292.3 ± 56.1
292.8	±	53.2	292.8 ± 53.2	292.8 ± 53.2
1,623.7	±	183.7	1,623.7 ± 183.7	1,623.7 ± 183.7
36.6	±	10.4	36.6 ± 10.4	36.6 ± 10.4
33.9	±	5.8	33.9 ± 5.8	33.9 ± 5.8
138.0	±	33.3	138.0 ± 33.3	138.0 ± 33.3
117.5	±	43.1	117.5 ± 43.1	117.5 ± 43.1
114.4	±	50.1	114.4 ± 50.1	114.4 ± 50.1
224.5	±	212.3	224.5 ± 212.3	224.5 ± 212.3
74.3	±	46.9	74.3 ± 46.9	74.3 ± 46.9
129.6	±	27.1	129.6 ± 27.1	129.6 ± 27.1
312.3	±	61.7	312.3 ± 61.7	312.3 ± 61.7
122.0	±	44.3	122.0 ± 44.3	122.0 ± 44.3
177.0	±	21.0	177.0 ± 21.0	177.0 ± 21.0
709.3	±	179.3	709.3 ± 179.3	709.3 ± 179.3
468.8	±	76.2	468.8 ± 76.2	468.8 ± 76.2
9.4	±	1.5	9.4 ± 1.5	9.4 ± 1.5
61.2	±	9.1	61.2 ± 9.1	61.2 ± 9.1
48.7	±	13.7	48.7 ± 13.7	48.7 ± 13.7
113.3	±	41.1	113.3 ± 41.1	113.3 ± 41.1
213.0	±	113.9	213.0 ± 113.9	213.0 ± 113.9
311.5	±	162.9	311.5 ± 162.9	311.5 ± 162.9
52.1	±	11.1	52.1 ± 11.1	52.1 ± 11.1
165.9	±	58.9	165.9 ± 58.9	165.9 ± 58.9
1,213.2	±	636.7	1,213.2 ± 636.7	1,213.2 ± 636.7
60.9	±	13.3	60.9 ± 13.3	60.9 ± 13.3
631.0	±	316.0	631.0 ± 316.0	631.0 ± 316.0
353.7	±	54.1	353.7 ± 54.1	353.7 ± 54.1
46.5	±	26.3	46.5 ± 26.3	46.5 ± 26.3
178.6	±	22.0	178.6 ± 22.0	178.6 ± 22.0
48.0	±	12.8	48.0 ± 12.8	48.0 ± 12.8
40.2	±	13.4	40.2 ± 13.4	40.2 ± 13.4
132.3	±	45.7	132.3 ± 45.7	132.3 ± 45.7
68.3	±	48.8	68.3 ± 48.8	68.3 ± 48.8
95.2	±	30.7	95.2 ± 30.7	95.2 ± 30.7
227.8	±	38.1	227.8 ± 38.1	227.8 ± 38.1
823.9	±	209.3	823.9 ± 209.3	823.9 ± 209.3
197.9	±	18.6	197.9 ± 18.6	197.9 ± 18.6
901.9	±	164.6	901.9 ± 164.6	901.9 ± 164.6
219.9	±	23.0	219.9 ± 23.0	219.9 ± 23.0
92.5	±	29.0	92.5 ± 29.0	92.5 ± 29.0
338.7	±	97.4	338.7 ± 97.4	338.7 ± 97.4
1,772.3	±	152.5	1,772.3 ± 152.5	1,772.3 ± 152.5
154.8	±	31.9	154.8 ± 31.9	154.8 ± 31.9
110.3	±	11.9	110.3 ± 11.9	110.3 ± 11.9
131.8	±	31.2	131.8 ± 31.2	131.8 ± 31.2
101.3	±	27.2	101.3 ± 27.2	101.3 ± 27.2
467.5	±	95.8	467.5 ± 95.8	467.5 ± 95.8
163.0	±	28.7	163.0 ± 28.7	163.0 ± 28.7
234.0	±	61.5	234.0 ± 61.5	234.0 ± 61.5
38.8	±	8.6	38.8 ± 8.6	38.8 ± 8.6
410.2	±	95.9	410.2 ± 95.9	410.2 ± 95.9
325.9	±	139.4	325.9 ± 139.4	325.9 ± 139.4
1,564.3	±	190.6	1,564.3 ± 190.6	1,564.3 ± 190.6
400.8	±	49.9	400.8 ± 49.9	400.8 ± 49.9
122.1	±	50.3	122.1 ± 50.3	122.1 ± 50.3
216.9	±	18.6	216.9 ± 18.6	216.9 ± 18.6
1,177.8	±	529.9	1,177.8 ± 529.9	1,177.8 ± 529.9
282.1	±	104.4	282.1 ± 104.4	282.1 ± 104.4
105.1	±	53.0	105.1 ± 53.0	105.1 ± 53.0
226.0	±	109.5	226.0 ± 109.5	226.0 ± 109.5
1,050.1	±	404.9	1,050.1 ± 404.9	1,050.1 ± 404.9
104.2	±	65.0	104.2 ± 65.0	104.2 ± 65.0
600.7	±	223.8	600.7 ± 223.8	600.7 ± 223.8
137.8	±	62.2	137.8 ± 62.2	137.8 ± 62.2
1,526.4	±	260.4	1,526.4 ± 260.4	1,526.4 ± 260.4
14.8	±	1.8	14.8 ± 1.8	14.8 ± 1.8
911.3	±	362.9	911.3 ± 362.9	911.3 ± 362.9
88.2	±	10.3	88.2 ± 10.3	88.2 ± 10.3
72.7	±	14.5	72.7 ± 14.5	72.7 ± 14.5
436.5	±	79.2	436.5 ± 79.2	436.5 ± 79.2
252.6	±	39.3	252.6 ± 39.3	252.6 ± 39.3
114.7	±	24.9	114.7 ± 24.9	114.7 ± 24.9
195.4	±	62.3	195.4 ± 62.3	195.4 ± 62.3
149.3	±	39.5	149.3 ± 39.5	149.3 ± 39.5
161.8	±	43.6	161.8 ± 43.6	161.8 ± 43.6
46.2	±	12.0	46.2 ± 12.0	46.2 ± 12.0
261.8	±	113.6	261.8 ± 113.6	261.8 ± 113.6
269.8	±	28.6	269.8 ± 28.6	269.8 ± 28.6
158.2	±	60.6	158.2 ± 60.6	158.2 ± 60.6
153.3	±	54.1	153.3 ± 54.1	153.3 ± 54.1
394.9	±	47.8	394.9 ± 47.8	394.9 ± 47.8
158.4	±	111.3	158.4 ± 111.3	158.4 ± 111.3
671.9	±	72.3	671.9 ± 72.3	671.9 ± 72.3
174.1	±	92.2	174.1 ± 92.2	174.1 ± 92.2
1,484.1	±	227.0	1,484.1 ± 227.0	1,484.1 ± 227.0
211.4	±	30.4	211.4 ± 30.4	211.4 ± 30.4
915.3	±	109.5	915.3 ± 109.5	915.3 ± 109.5
4.5	±	0.5	4.5 ± 0.5	4.5 ± 0.5
888.3	±	116.3	888.3 ± 116.3	888.3 ± 116.3
185.7	±	28.7	185.7 ± 28.7	185.7 ± 28.7
393.1	±	62.1	393.1 ± 62.1	393.1 ± 62.1
134.0	±	25.4	134.0 ± 25.4	134.0 ± 25.4
1,149.3	±	269.1	1,149.3 ± 269.1	1,149.3 ± 269.1
100.4	±	18.7	100.4 ± 18.7	100.4 ± 18.7
475.1	±	388.5	475.1 ± 388.5	475.1 ± 388.5
655.1	±	44.6	655.1 ± 44.6	655.1 ± 44.6
117.4	±	48.5	117.4 ± 48.5	117.4 ± 48.5
117.4	±	42.4	117.4 ± 42.4	117.4 ± 42.4
5.7	±	0.7	5.7 ± 0.7	5.7 ± 0.7
154.4	±	25.9	154.4 ± 25.9	154.4 ± 25.9
32.0	±	6.8	32.0 ± 6.8	32.0 ± 6.8
586.9	±	262.5	586.9 ± 262.5	586.9 ± 262.5
1,044.0	±	487.6	1,044.0 ± 487.6	1,044.0 ± 487.6
1,324.5	±	453.8	1,324.5 ± 453.8	1,324.5 ± 453.8
2,200.8	±	230.3	2,200.8 ± 230.3	2,200.8 ± 230.3
193.4	±	74.6	193.4 ± 74.6	193.4 ± 74.6
314.3	±	181.3	314.3 ± 181.3	314.3 ± 181.3
81.5	±	24.1	81.5 ± 24.1	81.5 ± 24.1
112.9	±	45.9	112.9 ± 45.9	112.9 ± 45.9
94.2	±	16.7	94.2 ± 16.7	94.2 ± 16.7
44.1	±	17.9	44.1 ± 17.9	44.1 ± 17.9
836.4	±	491.3	836.4 ± 491.3	836.4 ± 491.3
318.4	±	52.8	318.4 ± 52.8	318.4 ± 52.8
96.0	±	14.8	96.0 ± 14.8	96.0 ± 14.8
212.5	±	38.1	212.5 ± 38.1	212.5 ± 38.1
268.4	±	48.1	268.4 ± 48.1	268.4 ± 48.1
658.1	±	79.8	658.1 ± 79.8	658.1 ± 79.8
297.4	±	36.1	297.4 ± 36.1	297.4 ± 36.1
612.5	±	65.0	612.5 ± 65.0	612.5 ± 65.0
2,871.3	±	231.4	2,871.3 ± 231.4	2,871.3 ± 231.4
2,154.3	±	184.5	2,154.3 ± 184.5	2,154.3 ± 184.5
2,364.5	±	151.4	2,364.5 ± 151.4	2,364.5 ± 151.4
2,317.2	±	158.3	2,317.2 ± 158.3	2,317.2 ± 158.3
252.2	±	189.4	252.2 ± 189.4	252.2 ± 189.4
127.1	±	76.7	127.1 ± 76.7	127.1 ± 76.7
1,560.7	±	131.4	1,560.7 ± 131.4	1,560.7 ± 131.4
735.5	±	86.7	735.5 ± 86.7	735.5 ± 86.7
237.0	±	17.7	237.0 ± 17.7	237.0 ± 17.7
155.2	±	35.3	155.2 ± 35.3	155.2 ± 35.3
138.7	±	32.1	138.7 ± 32.1	138.7 ± 32.1
191.7	±	26.8	191.7 ± 26.8	191.7 ± 26.8
123.5	±	28.0	123.5 ± 28.0	123.5 ± 28.0
28.9	±	5.9	28.9 ± 5.9	28.9 ± 5.9
38.4	±	15.5	38.4 ± 15.5	38.4 ± 15.5
2,315.8	±	418.8	2,315.8 ± 418.8	2,315.8 ± 418.8
619.0	±	128.2	619.0 ± 128.2	619.0 ± 128.2
473.5	±	67.3	473.5 ± 67.3	473.5 ± 67.3
81.0	±	14.5	81.0 ± 14.5	81.0 ± 14.5
119.0	±	16.0	119.0 ± 16.0	119.0 ± 16.0
495.9	±	185.2	495.9 ± 185.2	495.9 ± 185.2
495.9	±	185.2	495.9 ± 185.2	495.9 ± 185.2
30.7	±	16.9	30.7 ± 16.9	30.7 ± 16.9
404.7	±	39.6	404.7 ± 39.6	404.7 ± 39.6
340.5	±	77.3	340.5 ± 77.3	340.5 ± 77.3
507.3	±	88.2	507.3 ± 88.2	507.3 ± 88.2
2,352.7	±	471.6	2,352.7 ± 471.6	2,352.7 ± 471.6
683.6	±	62.1	683.6 ± 62.1	683.6 ± 62.1
54.3	±	8.2	54.3 ± 8.2	54.3 ± 8.2
121.4	±	32.7	121.4 ± 32.7	121.4 ± 32.7
83.3	±	13.8	83.3 ± 13.8	83.3 ± 13.8
660.6	±	164.2	660.6 ± 164.2	660.6 ± 164.2
97.5	±	26.4	97.5 ± 26.4	97.5 ± 26.4
119.0	±	32.7	119.0 ± 32.7	119.0 ± 32.7
8.0	±	0.9	8.0 ± 0.9	8.0 ± 0.9
274.6	±	78.7	274.6 ± 78.7	274.6 ± 78.7
75.1	±	15.5	75.1 ± 15.5	75.1 ± 15.5
183.7	±	64.3	183.7 ± 64.3	183.7 ± 64.3
719.3	±	187.1	719.3 ± 187.1	719.3 ± 187.1
719.3	±	187.1	719.3 ± 187.1	719.3 ± 187.1
341.5	±	92.5	341.5 ± 92.5	341.5 ± 92.5
150.4	±	43.5	150.4 ± 43.5	150.4 ± 43.5
124.7	±	33.6	124.7 ± 33.6	124.7 ± 33.6
127.7	±	34.6	127.7 ± 34.6	127.7 ± 34.6
127.7	±	34.6	127.7 ± 34.6	127.7 ± 34.6
134.1	±	37.9	134.1 ± 37.9	134.1 ± 37.9
130.1	±	39.4	130.1 ± 39.4	130.1 ± 39.4
142.2	±	41.8	142.2 ± 41.8	142.2 ± 41.8
181.4	±	65.4	181.4 ± 65.4	181.4 ± 65.4
167.0	±	61.2	167.0 ± 61.2	167.0 ± 61.2
233.7	±	89.0	233.7 ± 89.0	233.7 ± 89.0
138.3	±	40.5	138.3 ± 40.5	138.3 ± 40.5
145.7	±	43.4	145.7 ± 43.4	145.7 ± 43.4
44.3	±	36.9	44.3 ± 36.9	44.3 ± 36.9
1,905.2	±	166.1	1,905.2 ± 166.1	1,905.2 ± 166.1
67.1	±	8.9	67.1 ± 8.9	67.1 ± 8.9
303.7	±	25.9	303.7 ± 25.9	303.7 ± 25.9
856.7	±	90.5	856.7 ± 90.5	856.7 ± 90.5
255.0	±	54.8	255.0 ± 54.8	255.0 ± 54.8
154.7	±	48.4	154.7 ± 48.4	154.7 ± 48.4
99.8	±	32.8	99.8 ± 32.8	99.8 ± 32.8
67.2	±	19.9	67.2 ± 19.9	67.2 ± 19.9
943.3	±	81.5	943.3 ± 81.5	943.3 ± 81.5
1,612.1	±	191.9	1,612.1 ± 191.9	1,612.1 ± 191.9
2,709.0	±	151.4	2,709.0 ± 151.4	2,709.0 ± 151.4
1,481.5	±	147.8	1,481.5 ± 147.8	1,481.5 ± 147.8
1,863.7	±	164.1	1,863.7 ± 164.1	1,863.7 ± 164.1
626.8	±	55.0	626.8 ± 55.0	626.8 ± 55.0
224.4	±	19.6	224.4 ± 19.6	224.4 ± 19.6
254.2	±	45.3	254.2 ± 45.3	254.2 ± 45.3
157.2	±	91.1	157.2 ± 91.1	157.2 ± 91.1
756.8	±	125.3	756.8 ± 125.3	756.8 ± 125.3
187.3	±	78.5	187.3 ± 78.5	187.3 ± 78.5
746.2	±	438.0	746.2 ± 438.0	746.2 ± 438.0
204.9	±	50.7	204.9 ± 50.7	204.9 ± 50.7
204.9	±	50.7	204.9 ± 50.7	204.9 ± 50.7
204.9	±	50.7	204.9 ± 50.7	204.9 ± 50.7
16.4	±	1.8	16.4 ± 1.8	16.4 ± 1.8
183.2	±	25.5	183.2 ± 25.5	183.2 ± 25.5
126.5	±	14.1	126.5 ± 14.1	126.5 ± 14.1
5,725.6	±	788.4	5,725.6 ± 788.4	5,725.6 ± 788.4
2,015.7	±	409.9	2,015.7 ± 409.9	2,015.7 ± 409.9
3,294.7	±	646.9	3,294.7 ± 646.9	3,294.7 ± 646.9
3,360.6	±	656.2	3,360.6 ± 656.2	3,360.6 ± 656.2
1,030.7	±	249.7	1,030.7 ± 249.7	1,030.7 ± 249.7
1,030.7	±	249.7	1,030.7 ± 249.7	1,030.7 ± 249.7
979.9	±	232.2	979.9 ± 232.2	979.9 ± 232.2
5,047.2	±	800.6	5,047.2 ± 800.6	5,047.2 ± 800.6
131.5	±	72.9	131.5 ± 72.9	131.5 ± 72.9
1,995.5	±	178.1	1,995.5 ± 178.1	1,995.5 ± 178.1
2,819.7	±	300.0	2,819.7 ± 300.0	2,819.7 ± 300.0
401.5	±	61.7	401.5 ± 61.7	401.5 ± 61.7
1,084.3	±	162.4	1,084.3 ± 162.4	1,084.3 ± 162.4
1,840.2	±	249.0	1,840.2 ± 249.0	1,840.2 ± 249.0
340.0	±	81.6	340.0 ± 81.6	340.0 ± 81.6
105.5	±	20.3	105.5 ± 20.3	105.5 ± 20.3
163.7	±	31.4	163.7 ± 31.4	163.7 ± 31.4
278.3	±	76.3	278.3 ± 76.3	278.3 ± 76.3
1,555.4	±	194.5	1,555.4 ± 194.5	1,555.4 ± 194.5
1,645.5	±	427.5	1,645.5 ± 427.5	1,645.5 ± 427.5
2,661.6	±	708.4	2,661.6 ± 708.4	2,661.6 ± 708.4
337.7	±	128.8	337.7 ± 128.8	337.7 ± 128.8
1,669.4	±	454.9	1,669.4 ± 454.9	1,669.4 ± 454.9
1,376.0	±	361.6	1,376.0 ± 361.6	1,376.0 ± 361.6
1,376.0	±	361.6	1,376.0 ± 361.6	1,376.0 ± 361.6
316.5	±	47.5	316.5 ± 47.5	316.5 ± 47.5
698.1	±	153.2	698.1 ± 153.2	698.1 ± 153.2
314.4	±	106.1	314.4 ± 106.1	314.4 ± 106.1
458.2	±	161.0	458.2 ± 161.0	458.2 ± 161.0
307.7	±	54.7	307.7 ± 54.7	307.7 ± 54.7
386.2	±	85.9	386.2 ± 85.9	386.2 ± 85.9
441.9	±	73.9	441.9 ± 73.9	441.9 ± 73.9
761.9	±	414.2	761.9 ± 414.2	761.9 ± 414.2
38.7	±	11.7	38.7 ± 11.7	38.7 ± 11.7
817.0	±	109.0	817.0 ± 109.0	817.0 ± 109.0
834.0	±	120.7	834.0 ± 120.7	834.0 ± 120.7
44.9	±	7.9	44.9 ± 7.9	44.9 ± 7.9
155.0	±	28.0	155.0 ± 28.0	155.0 ± 28.0
1,285.2	±	809.2	1,285.2 ± 809.2	1,285.2 ± 809.2
8.8	±	0.7	8.8 ± 0.7	8.8 ± 0.7
158.9	±	21.0	158.9 ± 21.0	158.9 ± 21.0
272.6	±	27.6	272.6 ± 27.6	272.6 ± 27.6
707.3	±	129.5	707.3 ± 129.5	707.3 ± 129.5
240.8	±	78.3	240.8 ± 78.3	240.8 ± 78.3
218.6	±	62.4	218.6 ± 62.4	218.6 ± 62.4
211.5	±	115.6	211.5 ± 115.6	211.5 ± 115.6
161.9	±	15.1	161.9 ± 15.1	161.9 ± 15.1
159.3	±	16.6	159.3 ± 16.6	159.3 ± 16.6
205.6	±	33.2	205.6 ± 33.2	205.6 ± 33.2
17.9	±	2.1	17.9 ± 2.1	17.9 ± 2.1
50.2	±	16.4	50.2 ± 16.4	50.2 ± 16.4
301.4	±	118.0	301.4 ± 118.0	301.4 ± 118.0
1,438.9	±	195.1	1,438.9 ± 195.1	1,438.9 ± 195.1
71.8	±	9.8	71.8 ± 9.8	71.8 ± 9.8
250.9	±	120.6	250.9 ± 120.6	250.9 ± 120.6
623.3	±	250.2	623.3 ± 250.2	623.3 ± 250.2
119.9	±	39.8	119.9 ± 39.8	119.9 ± 39.8
172.7	±	38.7	172.7 ± 38.7	172.7 ± 38.7
121.3	±	12.8	121.3 ± 12.8	121.3 ± 12.8
238.4	±	59.1	238.4 ± 59.1	238.4 ± 59.1
1,316.8	±	189.7	1,316.8 ± 189.7	1,316.8 ± 189.7
159.9	±	31.8	159.9 ± 31.8	159.9 ± 31.8
245.5	±	43.7	245.5 ± 43.7	245.5 ± 43.7
994.1	±	210.8	994.1 ± 210.8	994.1 ± 210.8
460.6	±	70.5	460.6 ± 70.5	460.6 ± 70.5
101.3	±	11.0	101.3 ± 11.0	101.3 ± 11.0
904.9	±	417.8	904.9 ± 417.8	904.9 ± 417.8
84.5	±	37.5	84.5 ± 37.5	84.5 ± 37.5
140.6	±	72.9	140.6 ± 72.9	140.6 ± 72.9
138.3	±	63.9	138.3 ± 63.9	138.3 ± 63.9
65.6	±	13.4	65.6 ± 13.4	65.6 ± 13.4
457.4	±	111.6	457.4 ± 111.6	457.4 ± 111.6
193.9	±	24.7	193.9 ± 24.7	193.9 ± 24.7
198.9	±	16.0	198.9 ± 16.0	198.9 ± 16.0
410.7	±	38.1	410.7 ± 38.1	410.7 ± 38.1
342.3	±	35.8	342.3 ± 35.8	342.3 ± 35.8
96.5	±	10.0	96.5 ± 10.0	96.5 ± 10.0
112.1	±	41.4	112.1 ± 41.4	112.1 ± 41.4
46.4	±	8.2	46.4 ± 8.2	46.4 ± 8.2
37.6	±	10.5	37.6 ± 10.5	37.6 ± 10.5
1,265.7	±	91.8	1,265.7 ± 91.8	1,265.7 ± 91.8
240.6	±	37.4	240.6 ± 37.4	240.6 ± 37.4
194.7	±	32.8	194.7 ± 32.8	194.7 ± 32.8
286.7	±	47.8	286.7 ± 47.8	286.7 ± 47.8
72.5	±	8.8	72.5 ± 8.8	72.5 ± 8.8
159.4	±	19.7	159.4 ± 19.7	159.4 ± 19.7
973.9	±	295.4	973.9 ± 295.4	973.9 ± 295.4
781.7	±	79.4	781.7 ± 79.4	781.7 ± 79.4
100.7	±	27.8	100.7 ± 27.8	100.7 ± 27.8
735.4	±	279.5	735.4 ± 279.5	735.4 ± 279.5
91.0	±	28.6	91.0 ± 28.6	91.0 ± 28.6
903.5	±	123.0	903.5 ± 123.0	903.5 ± 123.0
17.8	±	4.3	17.8 ± 4.3	17.8 ± 4.3
286.6	±	51.0	286.6 ± 51.0	286.6 ± 51.0
242.4	±	50.5	242.4 ± 50.5	242.4 ± 50.5
19.3	±	4.0	19.3 ± 4.0	19.3 ± 4.0
27.8	±	5.3	27.8 ± 5.3	27.8 ± 5.3
96.8	±	28.5	96.8 ± 28.5	96.8 ± 28.5
107.4	±	25.7	107.4 ± 25.7	107.4 ± 25.7
168.8	±	51.4	168.8 ± 51.4	168.8 ± 51.4
121.3	±	36.2	121.3 ± 36.2	121.3 ± 36.2
48.6	±	8.8	48.6 ± 8.8	48.6 ± 8.8
310.7	±	92.7	310.7 ± 92.7	310.7 ± 92.7
211.0	±	28.2	211.0 ± 28.2	211.0 ± 28.2
62.8	±	6.6	62.8 ± 6.6	62.8 ± 6.6
191.1	±	18.4	191.1 ± 18.4	191.1 ± 18.4
40.7	±	26.7	40.7 ± 26.7	40.7 ± 26.7
25.1	±	21.1	25.1 ± 21.1	25.1 ± 21.1
997.3	±	136.0	997.3 ± 136.0	997.3 ± 136.0
1,065.8	±	143.8	1,065.8 ± 143.8	1,065.8 ± 143.8
444.8	±	83.5	444.8 ± 83.5	444.8 ± 83.5
832.9	±	392.6	832.9 ± 392.6	832.9 ± 392.6
3,482.0	±	991.5	3,482.0 ± 991.5	3,482.0 ± 991.5
188.7	±	55.1	188.7 ± 55.1	188.7 ± 55.1
57.7	±	20.2	57.7 ± 20.2	57.7 ± 20.2
72.4	±	23.7	72.4 ± 23.7	72.4 ± 23.7
177.3	±	68.9	177.3 ± 68.9	177.3 ± 68.9
467.5	±	101.8	467.5 ± 101.8	467.5 ± 101.8
390.4	±	227.5	390.4 ± 227.5	390.4 ± 227.5
662.8	±	113.6	662.8 ± 113.6	662.8 ± 113.6
983.5	±	169.8	983.5 ± 169.8	983.5 ± 169.8
181.3	±	65.5	181.3 ± 65.5	181.3 ± 65.5
376.6	±	56.6	376.6 ± 56.6	376.6 ± 56.6
321.6	±	38.1	321.6 ± 38.1	321.6 ± 38.1
2,148.3	±	427.8	2,148.3 ± 427.8	2,148.3 ± 427.8
246.8	±	90.9	246.8 ± 90.9	246.8 ± 90.9
1,537.2	±	214.2	1,537.2 ± 214.2	1,537.2 ± 214.2
1,158.7	±	267.3	1,158.7 ± 267.3	1,158.7 ± 267.3
1,143.9	±	546.3	1,143.9 ± 546.3	1,143.9 ± 546.3
156.9	±	49.1	156.9 ± 49.1	156.9 ± 49.1
1,195.0	±	187.3	1,195.0 ± 187.3	1,195.0 ± 187.3
100.9	±	17.7	100.9 ± 17.7	100.9 ± 17.7
594.2	±	79.7	594.2 ± 79.7	594.2 ± 79.7
45.8	±	6.3	45.8 ± 6.3	45.8 ± 6.3
203.6	±	74.3	203.6 ± 74.3	203.6 ± 74.3
139.0	±	48.9	139.0 ± 48.9	139.0 ± 48.9
650.1	±	211.1	650.1 ± 211.1	650.1 ± 211.1
103.5	±	28.0	103.5 ± 28.0	103.5 ± 28.0
868.4	±	164.9	868.4 ± 164.9	868.4 ± 164.9
162.4	±	27.8	162.4 ± 27.8	162.4 ± 27.8
143.7	±	24.5	143.7 ± 24.5	143.7 ± 24.5
919.0	±	173.4	919.0 ± 173.4	919.0 ± 173.4
817.5	±	275.8	817.5 ± 275.8	817.5 ± 275.8
2,941.9	±	512.9	2,941.9 ± 512.9	2,941.9 ± 512.9
1,512.7	±	116.0	1,512.7 ± 116.0	1,512.7 ± 116.0
209.9	±	39.7	209.9 ± 39.7	209.9 ± 39.7
190.0	±	22.1	190.0 ± 22.1	190.0 ± 22.1
125.9	±	49.0	125.9 ± 49.0	125.9 ± 49.0
553.7	±	125.4	553.7 ± 125.4	553.7 ± 125.4
35.2	±	5.7	35.2 ± 5.7	35.2 ± 5.7
15.1	±	5.0	15.1 ± 5.0	15.1 ± 5.0
286.2	±	113.9	286.2 ± 113.9	286.2 ± 113.9
153.2	±	48.6	153.2 ± 48.6	153.2 ± 48.6
116.5	±	12.2	116.5 ± 12.2	116.5 ± 12.2
116.5	±	12.2	116.5 ± 12.2	116.5 ± 12.2
24.8	±	4.1	24.8 ± 4.1	24.8 ± 4.1
748.0	±	129.3	748.0 ± 129.3	748.0 ± 129.3
217.9	±	44.8	217.9 ± 44.8	217.9 ± 44.8
67.1	±	15.7	67.1 ± 15.7	67.1 ± 15.7
33.8	±	17.2	33.8 ± 17.2	33.8 ± 17.2
226.7	±	24.0	226.7 ± 24.0	226.7 ± 24.0
274.6	±	43.7	274.6 ± 43.7	274.6 ± 43.7
96.3	±	53.6	96.3 ± 53.6	96.3 ± 53.6
89.8	±	26.5	89.8 ± 26.5	89.8 ± 26.5
92.8	±	10.5	92.8 ± 10.5	92.8 ± 10.5
279.7	±	50.6	279.7 ± 50.6	279.7 ± 50.6
704.0	±	92.2	704.0 ± 92.2	704.0 ± 92.2
496.8	±	107.2	496.8 ± 107.2	496.8 ± 107.2
88.2	±	32.4	88.2 ± 32.4	88.2 ± 32.4
219.1	±	40.5	219.1 ± 40.5	219.1 ± 40.5
346.6	±	62.4	346.6 ± 62.4	346.6 ± 62.4
227.8	±	35.7	227.8 ± 35.7	227.8 ± 35.7
14.3	±	11.2	14.3 ± 11.2	14.3 ± 11.2
215.4	±	51.1	215.4 ± 51.1	215.4 ± 51.1
47.5	±	15.2	47.5 ± 15.2	47.5 ± 15.2
82.2	±	35.9	82.2 ± 35.9	82.2 ± 35.9
1,080.9	±	136.9	1,080.9 ± 136.9	1,080.9 ± 136.9
510.3	±	28.0	510.3 ± 28.0	510.3 ± 28.0
133.8	±	93.1	133.8 ± 93.1	133.8 ± 93.1
904.3	±	66.0	904.3 ± 66.0	904.3 ± 66.0
294.3	±	81.1	294.3 ± 81.1	294.3 ± 81.1
195.8	±	70.1	195.8 ± 70.1	195.8 ± 70.1
179.3	±	43.7	179.3 ± 43.7	179.3 ± 43.7
2,015.6	±	1,719.4	2,015.6 ± 1,719.4	2,015.6 ± 1,719.4
599.2	±	183.0	599.2 ± 183.0	599.2 ± 183.0
512.1	±	32.2	512.1 ± 32.2	512.1 ± 32.2
102.7	±	26.7	102.7 ± 26.7	102.7 ± 26.7
119.5	±	23.9	119.5 ± 23.9	119.5 ± 23.9
101.5	±	13.6	101.5 ± 13.6	101.5 ± 13.6
182.6	±	22.6	182.6 ± 22.6	182.6 ± 22.6
165.0	±	23.5	165.0 ± 23.5	165.0 ± 23.5
204.0	±	58.3	204.0 ± 58.3	204.0 ± 58.3
872.0	±	256.3	872.0 ± 256.3	872.0 ± 256.3
252.6	±	70.9	252.6 ± 70.9	252.6 ± 70.9
187.0	±	57.7	187.0 ± 57.7	187.0 ± 57.7
268.8	±	63.0	268.8 ± 63.0	268.8 ± 63.0
424.2	±	72.7	424.2 ± 72.7	424.2 ± 72.7
143.0	±	33.2	143.0 ± 33.2	143.0 ± 33.2
1,073.3	±	79.7	1,073.3 ± 79.7	1,073.3 ± 79.7
568.3	±	65.6	568.3 ± 65.6	568.3 ± 65.6
869.1	±	98.7	869.1 ± 98.7	869.1 ± 98.7
410.0	±	65.9	410.0 ± 65.9	410.0 ± 65.9
122.3	±	20.2	122.3 ± 20.2	122.3 ± 20.2
875.2	±	94.2	875.2 ± 94.2	875.2 ± 94.2
128.8	±	56.2	128.8 ± 56.2	128.8 ± 56.2
435.2	±	196.3	435.2 ± 196.3	435.2 ± 196.3
466.7	±	121.1	466.7 ± 121.1	466.7 ± 121.1
131.2	±	26.6	131.2 ± 26.6	131.2 ± 26.6
427.3	±	71.2	427.3 ± 71.2	427.3 ± 71.2
242.3	±	36.1	242.3 ± 36.1	242.3 ± 36.1
188.7	±	15.8	188.7 ± 15.8	188.7 ± 15.8
315.6	±	46.0	315.6 ± 46.0	315.6 ± 46.0
614.9	±	91.3	614.9 ± 91.3	614.9 ± 91.3
491.6	±	143.6	491.6 ± 143.6	491.6 ± 143.6
33.2	±	9.8	33.2 ± 9.8	33.2 ± 9.8
111.6	±	44.9	111.6 ± 44.9	111.6 ± 44.9
622.3	±	58.8	622.3 ± 58.8	622.3 ± 58.8
460.2	±	76.8	460.2 ± 76.8	460.2 ± 76.8
1,217.2	±	105.9	1,217.2 ± 105.9	1,217.2 ± 105.9
169.7	±	70.4	169.7 ± 70.4	169.7 ± 70.4
89.7	±	17.7	89.7 ± 17.7	89.7 ± 17.7
103.6	±	15.9	103.6 ± 15.9	103.6 ± 15.9
285.5	±	59.8	285.5 ± 59.8	285.5 ± 59.8
71.7	±	8.1	71.7 ± 8.1	71.7 ± 8.1
111.7	±	10.7	111.7 ± 10.7	111.7 ± 10.7
199.9	±	13.8	199.9 ± 13.8	199.9 ± 13.8
610.5	±	156.0	610.5 ± 156.0	610.5 ± 156.0
74.2	±	29.0	74.2 ± 29.0	74.2 ± 29.0
199.0	±	34.0	199.0 ± 34.0	199.0 ± 34.0
79.5	±	11.8	79.5 ± 11.8	79.5 ± 11.8
199.2	±	21.4	199.2 ± 21.4	199.2 ± 21.4
277.3	±	126.9	277.3 ± 126.9	277.3 ± 126.9
616.8	±	60.2	616.8 ± 60.2	616.8 ± 60.2
504.8	±	202.9	504.8 ± 202.9	504.8 ± 202.9
231.8	±	43.8	231.8 ± 43.8	231.8 ± 43.8
337.1	±	52.4	337.1 ± 52.4	337.1 ± 52.4
223.0	±	20.2	223.0 ± 20.2	223.0 ± 20.2
125.3	±	21.4	125.3 ± 21.4	125.3 ± 21.4
1,316.8	±	173.7	1,316.8 ± 173.7	1,316.8 ± 173.7
135.9	±	29.9	135.9 ± 29.9	135.9 ± 29.9
627.5	±	132.6	627.5 ± 132.6	627.5 ± 132.6
2,630.0	±	165.1	2,630.0 ± 165.1	2,630.0 ± 165.1
352.2	±	37.2	352.2 ± 37.2	352.2 ± 37.2
376.0	±	61.8	376.0 ± 61.8	376.0 ± 61.8
215.5	±	47.9	215.5 ± 47.9	215.5 ± 47.9
1,013.1	±	208.8	1,013.1 ± 208.8	1,013.1 ± 208.8
885.1	±	65.7	885.1 ± 65.7	885.1 ± 65.7
98.6	±	8.4	98.6 ± 8.4	98.6 ± 8.4
109.9	±	15.7	109.9 ± 15.7	109.9 ± 15.7
460.3	±	38.2	460.3 ± 38.2	460.3 ± 38.2
117.0	±	23.7	117.0 ± 23.7	117.0 ± 23.7
408.3	±	40.2	408.3 ± 40.2	408.3 ± 40.2
185.5	±	24.2	185.5 ± 24.2	185.5 ± 24.2
836.7	±	333.2	836.7 ± 333.2	836.7 ± 333.2
594.6	±	242.1	594.6 ± 242.1	594.6 ± 242.1
402.1	±	100.2	402.1 ± 100.2	402.1 ± 100.2
363.5	±	84.6	363.5 ± 84.6	363.5 ± 84.6
703.1	±	427.7	703.1 ± 427.7	703.1 ± 427.7
398.1	±	296.8	398.1 ± 296.8	398.1 ± 296.8
436.2	±	92.4	436.2 ± 92.4	436.2 ± 92.4
110.3	±	38.6	110.3 ± 38.6	110.3 ± 38.6
171.8	±	19.3	171.8 ± 19.3	171.8 ± 19.3
242.4	±	26.1	242.4 ± 26.1	242.4 ± 26.1
123.1	±	9.2	123.1 ± 9.2	123.1 ± 9.2
221.8	±	44.6	221.8 ± 44.6	221.8 ± 44.6
4,379.0	±	339.0	4,379.0 ± 339.0	4,379.0 ± 339.0
371.8	±	119.5	371.8 ± 119.5	371.8 ± 119.5
477.3	±	69.0	477.3 ± 69.0	477.3 ± 69.0
270.6	±	44.7	270.6 ± 44.7	270.6 ± 44.7
286.3	±	58.5	286.3 ± 58.5	286.3 ± 58.5
61.6	±	16.3	61.6 ± 16.3	61.6 ± 16.3
107.8	±	19.2	107.8 ± 19.2	107.8 ± 19.2
1,045.5	±	107.1	1,045.5 ± 107.1	1,045.5 ± 107.1
406.4	±	56.2	406.4 ± 56.2	406.4 ± 56.2
50.6	±	17.9	50.6 ± 17.9	50.6 ± 17.9
100.9	±	36.7	100.9 ± 36.7	100.9 ± 36.7
2,884.2	±	210.2	2,884.2 ± 210.2	2,884.2 ± 210.2
160.0	±	15.9	160.0 ± 15.9	160.0 ± 15.9
225.4	±	46.0	225.4 ± 46.0	225.4 ± 46.0
99.8	±	19.3	99.8 ± 19.3	99.8 ± 19.3
252.9	±	33.9	252.9 ± 33.9	252.9 ± 33.9
35.0	±	11.5	35.0 ± 11.5	35.0 ± 11.5
428.2	±	108.0	428.2 ± 108.0	428.2 ± 108.0
1,653.2	±	203.3	1,653.2 ± 203.3	1,653.2 ± 203.3
501.9	±	90.6	501.9 ± 90.6	501.9 ± 90.6
1,542.3	±	113.8	1,542.3 ± 113.8	1,542.3 ± 113.8
359.2	±	36.9	359.2 ± 36.9	359.2 ± 36.9
542.4	±	80.1	542.4 ± 80.1	542.4 ± 80.1
283.6	±	94.4	283.6 ± 94.4	283.6 ± 94.4
427.8	±	96.8	427.8 ± 96.8	427.8 ± 96.8
104.9	±	9.9	104.9 ± 9.9	104.9 ± 9.9
195.9	±	26.0	195.9 ± 26.0	195.9 ± 26.0
1,076.0	±	104.4	1,076.0 ± 104.4	1,076.0 ± 104.4
1,002.2	±	124.5	1,002.2 ± 124.5	1,002.2 ± 124.5
813.2	±	96.5	813.2 ± 96.5	813.2 ± 96.5
531.0	±	398.4	531.0 ± 398.4	531.0 ± 398.4
349.4	±	54.3	349.4 ± 54.3	349.4 ± 54.3
118.3	±	27.0	118.3 ± 27.0	118.3 ± 27.0
480.4	±	79.9	480.4 ± 79.9	480.4 ± 79.9
357.3	±	83.0	357.3 ± 83.0	357.3 ± 83.0
1,481.1	±	246.8	1,481.1 ± 246.8	1,481.1 ± 246.8
1,295.5	±	211.6	1,295.5 ± 211.6	1,295.5 ± 211.6
1,295.5	±	211.6	1,295.5 ± 211.6	1,295.5 ± 211.6
980.6	±	426.5	980.6 ± 426.5	980.6 ± 426.5
143.5	±	27.6	143.5 ± 27.6	143.5 ± 27.6
233.0	±	101.1	233.0 ± 101.1	233.0 ± 101.1
177.4	±	37.2	177.4 ± 37.2	177.4 ± 37.2
185.6	±	26.7	185.6 ± 26.7	185.6 ± 26.7
277.3	±	24.6	277.3 ± 24.6	277.3 ± 24.6
122.2	±	42.6	122.2 ± 42.6	122.2 ± 42.6
131.3	±	20.4	131.3 ± 20.4	131.3 ± 20.4
219.4	±	30.3	219.4 ± 30.3	219.4 ± 30.3
363.5	±	42.7	363.5 ± 42.7	363.5 ± 42.7
335.6	±	156.0	335.6 ± 156.0	335.6 ± 156.0
789.2	±	101.3	789.2 ± 101.3	789.2 ± 101.3
791.9	±	136.9	791.9 ± 136.9	791.9 ± 136.9
1,946.0	±	105.8	1,946.0 ± 105.8	1,946.0 ± 105.8
281.3	±	105.9	281.3 ± 105.9	281.3 ± 105.9
173.3	±	19.1	173.3 ± 19.1	173.3 ± 19.1
204.9	±	34.5	204.9 ± 34.5	204.9 ± 34.5
1,450.3	±	237.2	1,450.3 ± 237.2	1,450.3 ± 237.2
97.2	±	39.2	97.2 ± 39.2	97.2 ± 39.2
2,632.6	±	1,248.4	2,632.6 ± 1,248.4	2,632.6 ± 1,248.4
134.4	±	106.0	134.4 ± 106.0	134.4 ± 106.0
27.1	±	14.1	27.1 ± 14.1	27.1 ± 14.1
548.3	±	170.5	548.3 ± 170.5	548.3 ± 170.5
30.8	±	16.1	30.8 ± 16.1	30.8 ± 16.1
137.1	±	22.9	137.1 ± 22.9	137.1 ± 22.9
127.9	±	32.0	127.9 ± 32.0	127.9 ± 32.0
76.0	±	14.7	76.0 ± 14.7	76.0 ± 14.7
772.7	±	363.5	772.7 ± 363.5	772.7 ± 363.5
104.4	±	12.0	104.4 ± 12.0	104.4 ± 12.0
360.8	±	63.0	360.8 ± 63.0	360.8 ± 63.0
548.1	±	148.6	548.1 ± 148.6	548.1 ± 148.6
747.1	±	122.4	747.1 ± 122.4	747.1 ± 122.4
266.1	±	39.9	266.1 ± 39.9	266.1 ± 39.9
418.8	±	134.1	418.8 ± 134.1	418.8 ± 134.1
2,061.0	±	566.5	2,061.0 ± 566.5	2,061.0 ± 566.5
519.5	±	120.1	519.5 ± 120.1	519.5 ± 120.1
78.9	±	4.7	78.9 ± 4.7	78.9 ± 4.7
22.1	±	4.7	22.1 ± 4.7	22.1 ± 4.7
286.1	±	36.4	286.1 ± 36.4	286.1 ± 36.4
573.5	±	90.6	573.5 ± 90.6	573.5 ± 90.6
1,969.9	±	404.6	1,969.9 ± 404.6	1,969.9 ± 404.6
75.6	±	13.5	75.6 ± 13.5	75.6 ± 13.5
4,926.3	±	2,045.2	4,926.3 ± 2,045.2	4,926.3 ± 2,045.2
419.9	±	64.4	419.9 ± 64.4	419.9 ± 64.4
122.0	±	18.3	122.0 ± 18.3	122.0 ± 18.3
11.1	±	1.3	11.1 ± 1.3	11.1 ± 1.3
17.6	±	2.7	17.6 ± 2.7	17.6 ± 2.7
6.5	±	0.8	6.5 ± 0.8	6.5 ± 0.8
11.9	±	1.7	11.9 ± 1.7	11.9 ± 1.7
479.2	±	59.1	479.2 ± 59.1	479.2 ± 59.1
1,197.1	±	130.8	1,197.1 ± 130.8	1,197.1 ± 130.8
491.3	±	61.4	491.3 ± 61.4	491.3 ± 61.4
33.0	±	7.2	33.0 ± 7.2	33.0 ± 7.2
1,069.1	±	156.6	1,069.1 ± 156.6	1,069.1 ± 156.6
81.8	±	33.5	81.8 ± 33.5	81.8 ± 33.5
79.8	±	34.3	79.8 ± 34.3	79.8 ± 34.3
972.5	±	333.9	972.5 ± 333.9	972.5 ± 333.9
4,440.6	±	1,304.3	4,440.6 ± 1,304.3	4,440.6 ± 1,304.3
307.7	±	38.8	307.7 ± 38.8	307.7 ± 38.8
300.3	±	34.7	300.3 ± 34.7	300.3 ± 34.7
43.5	±	7.8	43.5 ± 7.8	43.5 ± 7.8
399.4	±	54.8	399.4 ± 54.8	399.4 ± 54.8
109.7	±	42.5	109.7 ± 42.5	109.7 ± 42.5
638.3	±	113.5	638.3 ± 113.5	638.3 ± 113.5
350.4	±	98.2	350.4 ± 98.2	350.4 ± 98.2
24.8	±	9.5	24.8 ± 9.5	24.8 ± 9.5
115.6	±	40.4	115.6 ± 40.4	115.6 ± 40.4
506.9	±	62.2	506.9 ± 62.2	506.9 ± 62.2
333.7	±	37.6	333.7 ± 37.6	333.7 ± 37.6
576.7	±	128.1	576.7 ± 128.1	576.7 ± 128.1
86.7	±	39.3	86.7 ± 39.3	86.7 ± 39.3
333.5	±	175.2	333.5 ± 175.2	333.5 ± 175.2
1,276.5	±	133.7	1,276.5 ± 133.7	1,276.5 ± 133.7
493.2	±	98.5	493.2 ± 98.5	493.2 ± 98.5
377.0	±	76.1	377.0 ± 76.1	377.0 ± 76.1
309.8	±	43.5	309.8 ± 43.5	309.8 ± 43.5
5,381.2	±	1,765.8	5,381.2 ± 1,765.8	5,381.2 ± 1,765.8
72.9	±	20.9	72.9 ± 20.9	72.9 ± 20.9
829.2	±	129.5	829.2 ± 129.5	829.2 ± 129.5
1,496.4	±	175.9	1,496.4 ± 175.9	1,496.4 ± 175.9
33.5	±	10.5	33.5 ± 10.5	33.5 ± 10.5
75.6	±	26.8	75.6 ± 26.8	75.6 ± 26.8
165.5	±	35.8	165.5 ± 35.8	165.5 ± 35.8
41.5	±	8.6	41.5 ± 8.6	41.5 ± 8.6
263.3	±	147.5	263.3 ± 147.5	263.3 ± 147.5
124.0	±	62.3	124.0 ± 62.3	124.0 ± 62.3
347.8	±	152.3	347.8 ± 152.3	347.8 ± 152.3
660.3	±	80.7	660.3 ± 80.7	660.3 ± 80.7
1,286.6	±	256.1	1,286.6 ± 256.1	1,286.6 ± 256.1
3,706.4	±	941.1	3,706.4 ± 941.1	3,706.4 ± 941.1
484.6	±	60.7	484.6 ± 60.7	484.6 ± 60.7
854.1	±	72.5	854.1 ± 72.5	854.1 ± 72.5
74.9	±	10.1	74.9 ± 10.1	74.9 ± 10.1
179.6	±	97.6	179.6 ± 97.6	179.6 ± 97.6
13.1	±	2.6	13.1 ± 2.6	13.1 ± 2.6
97.6	±	27.9	97.6 ± 27.9	97.6 ± 27.9
2,743.2	±	1,037.7	2,743.2 ± 1,037.7	2,743.2 ± 1,037.7
122.7	±	40.4	122.7 ± 40.4	122.7 ± 40.4
444.9	±	32.3	444.9 ± 32.3	444.9 ± 32.3
694.6	±	87.3	694.6 ± 87.3	694.6 ± 87.3
393.3	±	96.0	393.3 ± 96.0	393.3 ± 96.0
296.2	±	38.6	296.2 ± 38.6	296.2 ± 38.6
322.8	±	45.3	322.8 ± 45.3	322.8 ± 45.3
936.6	±	110.5	936.6 ± 110.5	936.6 ± 110.5
1,176.8	±	99.9	1,176.8 ± 99.9	1,176.8 ± 99.9
278.2	±	45.0	278.2 ± 45.0	278.2 ± 45.0
328.0	±	36.5	328.0 ± 36.5	328.0 ± 36.5
62.6	±	36.7	62.6 ± 36.7	62.6 ± 36.7
124.0	±	50.8	124.0 ± 50.8	124.0 ± 50.8
746.9	±	129.7	746.9 ± 129.7	746.9 ± 129.7
162.0	±	10.7	162.0 ± 10.7	162.0 ± 10.7
766.6	±	525.4	766.6 ± 525.4	766.6 ± 525.4
270.1	±	27.6	270.1 ± 27.6	270.1 ± 27.6
276.1	±	111.3	276.1 ± 111.3	276.1 ± 111.3
69.6	±	8.7	69.6 ± 8.7	69.6 ± 8.7
317.7	±	84.4	317.7 ± 84.4	317.7 ± 84.4
243.6	±	44.3	243.6 ± 44.3	243.6 ± 44.3
80.6	±	11.1	80.6 ± 11.1	80.6 ± 11.1
51.8	±	15.4	51.8 ± 15.4	51.8 ± 15.4
407.4	±	85.0	407.4 ± 85.0	407.4 ± 85.0
49.3	±	19.3	49.3 ± 19.3	49.3 ± 19.3
95.2	±	20.5	95.2 ± 20.5	95.2 ± 20.5
560.6	±	57.2	560.6 ± 57.2	560.6 ± 57.2
320.9	±	84.5	320.9 ± 84.5	320.9 ± 84.5
196.3	±	28.6	196.3 ± 28.6	196.3 ± 28.6
86.0	±	28.1	86.0 ± 28.1	86.0 ± 28.1
17.4	±	9.2	17.4 ± 9.2	17.4 ± 9.2
167.5	±	81.5	167.5 ± 81.5	167.5 ± 81.5
392.8	±	163.5	392.8 ± 163.5	392.8 ± 163.5
193.4	±	72.6	193.4 ± 72.6	193.4 ± 72.6
134.0	±	32.8	134.0 ± 32.8	134.0 ± 32.8
261.0	±	81.4	261.0 ± 81.4	261.0 ± 81.4
234.1	±	60.9	234.1 ± 60.9	234.1 ± 60.9
233.2	±	87.4	233.2 ± 87.4	233.2 ± 87.4
124.5	±	14.2	124.5 ± 14.2	124.5 ± 14.2
189.7	±	50.7	189.7 ± 50.7	189.7 ± 50.7
98.1	±	12.3	98.1 ± 12.3	98.1 ± 12.3
20.5	±	4.9	20.5 ± 4.9	20.5 ± 4.9
1,304.6	±	206.0	1,304.6 ± 206.0	1,304.6 ± 206.0
673.7	±	174.4	673.7 ± 174.4	673.7 ± 174.4
401.1	±	121.8	401.1 ± 121.8	401.1 ± 121.8
188.2	±	50.6	188.2 ± 50.6	188.2 ± 50.6
107.9	±	30.3	107.9 ± 30.3	107.9 ± 30.3
463.4	±	74.3	463.4 ± 74.3	463.4 ± 74.3
110.2	±	58.1	110.2 ± 58.1	110.2 ± 58.1
703.1	±	264.4	703.1 ± 264.4	703.1 ± 264.4
230.0	±	35.3	230.0 ± 35.3	230.0 ± 35.3
148.4	±	18.6	148.4 ± 18.6	148.4 ± 18.6
111.9	±	11.5	111.9 ± 11.5	111.9 ± 11.5
1,964.5	±	1,480.7	1,964.5 ± 1,480.7	1,964.5 ± 1,480.7
363.9	±	337.8	363.9 ± 337.8	363.9 ± 337.8
33.8	±	3.5	33.8 ± 3.5	33.8 ± 3.5
204.1	±	69.4	204.1 ± 69.4	204.1 ± 69.4
154.8	±	61.1	154.8 ± 61.1	154.8 ± 61.1
157.8	±	23.2	157.8 ± 23.2	157.8 ± 23.2
342.9	±	66.0	342.9 ± 66.0	342.9 ± 66.0
189.1	±	27.0	189.1 ± 27.0	189.1 ± 27.0
846.5	±	198.5	846.5 ± 198.5	846.5 ± 198.5
169.6	±	12.0	169.6 ± 12.0	169.6 ± 12.0
8.6	±	1.1	8.6 ± 1.1	8.6 ± 1.1
137.1	±	24.8	137.1 ± 24.8	137.1 ± 24.8
342.4	±	92.7	342.4 ± 92.7	342.4 ± 92.7
131.7	±	41.1	131.7 ± 41.1	131.7 ± 41.1
2,583.1	±	216.6	2,583.1 ± 216.6	2,583.1 ± 216.6
758.1	±	239.4	758.1 ± 239.4	758.1 ± 239.4
90.5	±	21.2	90.5 ± 21.2	90.5 ± 21.2
279.4	±	27.5	279.4 ± 27.5	279.4 ± 27.5
190.0	±	74.4	190.0 ± 74.4	190.0 ± 74.4
2,473.2	±	205.2	2,473.2 ± 205.2	2,473.2 ± 205.2
319.2	±	109.8	319.2 ± 109.8	319.2 ± 109.8
180.3	±	50.2	180.3 ± 50.2	180.3 ± 50.2
91.2	±	24.1	91.2 ± 24.1	91.2 ± 24.1
211.9	±	18.2	211.9 ± 18.2	211.9 ± 18.2
402.3	±	59.2	402.3 ± 59.2	402.3 ± 59.2
1,811.9	±	241.1	1,811.9 ± 241.1	1,811.9 ± 241.1
2,549.0	±	429.5	2,549.0 ± 429.5	2,549.0 ± 429.5
105.2	±	25.2	105.2 ± 25.2	105.2 ± 25.2
169.4	±	38.7	169.4 ± 38.7	169.4 ± 38.7
758.5	±	112.1	758.5 ± 112.1	758.5 ± 112.1
40.9	±	4.4	40.9 ± 4.4	40.9 ± 4.4
3,284.5	±	583.2	3,284.5 ± 583.2	3,284.5 ± 583.2
216.5	±	67.8	216.5 ± 67.8	216.5 ± 67.8
194.9	±	31.0	194.9 ± 31.0	194.9 ± 31.0
322.4	±	57.0	322.4 ± 57.0	322.4 ± 57.0
584.7	±	311.9	584.7 ± 311.9	584.7 ± 311.9
131.9	±	26.7	131.9 ± 26.7	131.9 ± 26.7
499.3	±	50.7	499.3 ± 50.7	499.3 ± 50.7
135.6	±	24.2	135.6 ± 24.2	135.6 ± 24.2
165.3	±	63.0	165.3 ± 63.0	165.3 ± 63.0
280.9	±	63.4	280.9 ± 63.4	280.9 ± 63.4
19.4	±	4.1	19.4 ± 4.1	19.4 ± 4.1
207.3	±	57.2	207.3 ± 57.2	207.3 ± 57.2
710.6	±	102.7	710.6 ± 102.7	710.6 ± 102.7
1,451.2	±	140.5	1,451.2 ± 140.5	1,451.2 ± 140.5
1,365.2	±	91.8	1,365.2 ± 91.8	1,365.2 ± 91.8
885.8	±	94.5	885.8 ± 94.5	885.8 ± 94.5
297.9	±	40.4	297.9 ± 40.4	297.9 ± 40.4
484.8	±	73.8	484.8 ± 73.8	484.8 ± 73.8
436.2	±	71.1	436.2 ± 71.1	436.2 ± 71.1
123.1	±	20.9	123.1 ± 20.9	123.1 ± 20.9
358.0	±	65.7	358.0 ± 65.7	358.0 ± 65.7
275.5	±	75.5	275.5 ± 75.5	275.5 ± 75.5
4,983.4	±	606.2	4,983.4 ± 606.2	4,983.4 ± 606.2
4,492.5	±	547.7	4,492.5 ± 547.7	4,492.5 ± 547.7
1,159.9	±	143.3	1,159.9 ± 143.3	1,159.9 ± 143.3
1,727.6	±	233.7	1,727.6 ± 233.7	1,727.6 ± 233.7
556.4	±	111.3	556.4 ± 111.3	556.4 ± 111.3
126.1	±	8.7	126.1 ± 8.7	126.1 ± 8.7
544.1	±	172.1	544.1 ± 172.1	544.1 ± 172.1
57.1	±	16.7	57.1 ± 16.7	57.1 ± 16.7
93.9	±	18.0	93.9 ± 18.0	93.9 ± 18.0
458.1	±	118.9	458.1 ± 118.9	458.1 ± 118.9
1,322.5	±	615.0	1,322.5 ± 615.0	1,322.5 ± 615.0
122.9	±	9.7	122.9 ± 9.7	122.9 ± 9.7
281.5	±	30.8	281.5 ± 30.8	281.5 ± 30.8
235.8	±	69.4	235.8 ± 69.4	235.8 ± 69.4
205.4	±	28.6	205.4 ± 28.6	205.4 ± 28.6
134.4	±	17.9	134.4 ± 17.9	134.4 ± 17.9
1,783.5	±	133.2	1,783.5 ± 133.2	1,783.5 ± 133.2
88.3	±	17.8	88.3 ± 17.8	88.3 ± 17.8
156.1	±	87.5	156.1 ± 87.5	156.1 ± 87.5
283.8	±	53.0	283.8 ± 53.0	283.8 ± 53.0
109.0	±	14.2	109.0 ± 14.2	109.0 ± 14.2
467.6	±	166.1	467.6 ± 166.1	467.6 ± 166.1
1,632.5	±	163.2	1,632.5 ± 163.2	1,632.5 ± 163.2
457.6	±	118.7	457.6 ± 118.7	457.6 ± 118.7
175.6	±	34.2	175.6 ± 34.2	175.6 ± 34.2
1,294.7	±	186.8	1,294.7 ± 186.8	1,294.7 ± 186.8
110.5	±	16.7	110.5 ± 16.7	110.5 ± 16.7
19.6	±	5.2	19.6 ± 5.2	19.6 ± 5.2
290.3	±	46.3	290.3 ± 46.3	290.3 ± 46.3
593.1	±	48.7	593.1 ± 48.7	593.1 ± 48.7
51.8	±	17.7	51.8 ± 17.7	51.8 ± 17.7
74.9	±	21.3	74.9 ± 21.3	74.9 ± 21.3
68.6	±	14.5	68.6 ± 14.5	68.6 ± 14.5
101.4	±	14.8	101.4 ± 14.8	101.4 ± 14.8
138.0	±	46.7	138.0 ± 46.7	138.0 ± 46.7
70.1	±	30.8	70.1 ± 30.8	70.1 ± 30.8
141.4	±	26.5	141.4 ± 26.5	141.4 ± 26.5
174.9	±	22.7	174.9 ± 22.7	174.9 ± 22.7
176.5	±	17.9	176.5 ± 17.9	176.5 ± 17.9
164.0	±	39.7	164.0 ± 39.7	164.0 ± 39.7
165.7	±	14.5	165.7 ± 14.5	165.7 ± 14.5
988.7	±	146.7	988.7 ± 146.7	988.7 ± 146.7
422.9	±	110.6	422.9 ± 110.6	422.9 ± 110.6
248.6	±	86.1	248.6 ± 86.1	248.6 ± 86.1
519.7	±	256.1	519.7 ± 256.1	519.7 ± 256.1
444.1	±	84.0	444.1 ± 84.0	444.1 ± 84.0
114.5	±	29.4	114.5 ± 29.4	114.5 ± 29.4
643.5	±	90.8	643.5 ± 90.8	643.5 ± 90.8
245.4	±	14.0	245.4 ± 14.0	245.4 ± 14.0
245.4	±	14.0	245.4 ± 14.0	245.4 ± 14.0
245.4	±	14.0	245.4 ± 14.0	245.4 ± 14.0
338.5	±	96.4	338.5 ± 96.4	338.5 ± 96.4
108.7	±	18.9	108.7 ± 18.9	108.7 ± 18.9
163.7	±	47.4	163.7 ± 47.4	163.7 ± 47.4
68.1	±	19.5	68.1 ± 19.5	68.1 ± 19.5
272.6	±	97.2	272.6 ± 97.2	272.6 ± 97.2
61.0	±	6.3	61.0 ± 6.3	61.0 ± 6.3
34.8	±	12.4	34.8 ± 12.4	34.8 ± 12.4
89.5	±	11.9	89.5 ± 11.9	89.5 ± 11.9
198.8	±	33.7	198.8 ± 33.7	198.8 ± 33.7
80.3	±	12.6	80.3 ± 12.6	80.3 ± 12.6
231.9	±	61.1	231.9 ± 61.1	231.9 ± 61.1
147.9	±	33.9	147.9 ± 33.9	147.9 ± 33.9
205.8	±	51.1	205.8 ± 51.1	205.8 ± 51.1
164.1	±	67.7	164.1 ± 67.7	164.1 ± 67.7
664.2	±	307.9	664.2 ± 307.9	664.2 ± 307.9
122.1	±	47.0	122.1 ± 47.0	122.1 ± 47.0
224.4	±	77.6	224.4 ± 77.6	224.4 ± 77.6
290.2	±	69.0	290.2 ± 69.0	290.2 ± 69.0
82.6	±	19.0	82.6 ± 19.0	82.6 ± 19.0
53.0	±	9.9	53.0 ± 9.9	53.0 ± 9.9
616.8	±	127.1	616.8 ± 127.1	616.8 ± 127.1
1,207.0	±	393.9	1,207.0 ± 393.9	1,207.0 ± 393.9
176.3	±	29.2	176.3 ± 29.2	176.3 ± 29.2
271.8	±	33.1	271.8 ± 33.1	271.8 ± 33.1
118.9	±	26.4	118.9 ± 26.4	118.9 ± 26.4
325.3	±	46.4	325.3 ± 46.4	325.3 ± 46.4
744.2	±	183.6	744.2 ± 183.6	744.2 ± 183.6
324.4	±	84.6	324.4 ± 84.6	324.4 ± 84.6
50.7	±	4.9	50.7 ± 4.9	50.7 ± 4.9
595.0	±	85.9	595.0 ± 85.9	595.0 ± 85.9
1,478.1	±	993.3	1,478.1 ± 993.3	1,478.1 ± 993.3
1,478.1	±	993.3	1,478.1 ± 993.3	1,478.1 ± 993.3
1,262.0	±	817.1	1,262.0 ± 817.1	1,262.0 ± 817.1
1,262.0	±	817.1	1,262.0 ± 817.1	1,262.0 ± 817.1
1,262.0	±	817.1	1,262.0 ± 817.1	1,262.0 ± 817.1
1,262.0	±	817.1	1,262.0 ± 817.1	1,262.0 ± 817.1
1,262.0	±	817.1	1,262.0 ± 817.1	1,262.0 ± 817.1
1,261.9	±	817.8	1,261.9 ± 817.8	1,261.9 ± 817.8
1,261.9	±	817.8	1,261.9 ± 817.8	1,261.9 ± 817.8
273.6	±	104.6	273.6 ± 104.6	273.6 ± 104.6
223.5	±	24.9	223.5 ± 24.9	223.5 ± 24.9
248.3	±	25.9	248.3 ± 25.9	248.3 ± 25.9
317.0	±	48.0	317.0 ± 48.0	317.0 ± 48.0
406.0	±	70.0	406.0 ± 70.0	406.0 ± 70.0
249.2	±	102.3	249.2 ± 102.3	249.2 ± 102.3
1,482.5	±	342.3	1,482.5 ± 342.3	1,482.5 ± 342.3
7,080.1	±	711.2	7,080.1 ± 711.2	7,080.1 ± 711.2
3,356.1	±	417.4	3,356.1 ± 417.4	3,356.1 ± 417.4
4,609.9	±	389.2	4,609.9 ± 389.2	4,609.9 ± 389.2
4,130.9	±	354.8	4,130.9 ± 354.8	4,130.9 ± 354.8
82.4	±	9.3	82.4 ± 9.3	82.4 ± 9.3
1,388.2	±	202.0	1,388.2 ± 202.0	1,388.2 ± 202.0
1,152.0	±	105.6	1,152.0 ± 105.6	1,152.0 ± 105.6
4,762.9	±	301.0	4,762.9 ± 301.0	4,762.9 ± 301.0
5,475.0	±	310.8	5,475.0 ± 310.8	5,475.0 ± 310.8
6,365.3	±	555.2	6,365.3 ± 555.2	6,365.3 ± 555.2
587.8	±	122.2	587.8 ± 122.2	587.8 ± 122.2
3,077.9	±	204.4	3,077.9 ± 204.4	3,077.9 ± 204.4
3,147.3	±	212.5	3,147.3 ± 212.5	3,147.3 ± 212.5
139.4	±	14.7	139.4 ± 14.7	139.4 ± 14.7
2,342.1	±	267.1	2,342.1 ± 267.1	2,342.1 ± 267.1
3,459.5	±	387.4	3,459.5 ± 387.4	3,459.5 ± 387.4
1,731.8	±	378.3	1,731.8 ± 378.3	1,731.8 ± 378.3
124.9	±	30.5	124.9 ± 30.5	124.9 ± 30.5
4,022.2	±	594.6	4,022.2 ± 594.6	4,022.2 ± 594.6
72.3	±	9.0	72.3 ± 9.0	72.3 ± 9.0
3,084.9	±	256.3	3,084.9 ± 256.3	3,084.9 ± 256.3
1,781.8	±	316.8	1,781.8 ± 316.8	1,781.8 ± 316.8
3,716.1	±	367.7	3,716.1 ± 367.7	3,716.1 ± 367.7
2,705.0	±	202.3	2,705.0 ± 202.3	2,705.0 ± 202.3
572.3	±	91.0	572.3 ± 91.0	572.3 ± 91.0
1,976.5	±	162.1	1,976.5 ± 162.1	1,976.5 ± 162.1
1,305.8	±	258.0	1,305.8 ± 258.0	1,305.8 ± 258.0
1,245.2	±	237.3	1,245.2 ± 237.3	1,245.2 ± 237.3
137.9	±	23.4	137.9 ± 23.4	137.9 ± 23.4
5,436.7	±	427.7	5,436.7 ± 427.7	5,436.7 ± 427.7
5,678.5	±	445.2	5,678.5 ± 445.2	5,678.5 ± 445.2
5,536.2	±	433.4	5,536.2 ± 433.4	5,536.2 ± 433.4
4,420.8	±	269.3	4,420.8 ± 269.3	4,420.8 ± 269.3
1,861.2	±	333.7	1,861.2 ± 333.7	1,861.2 ± 333.7
265.6	±	55.8	265.6 ± 55.8	265.6 ± 55.8
2,216.3	±	308.5	2,216.3 ± 308.5	2,216.3 ± 308.5
4,141.8	±	223.8	4,141.8 ± 223.8	4,141.8 ± 223.8
3,712.1	±	461.6	3,712.1 ± 461.6	3,712.1 ± 461.6
4,144.2	±	333.9	4,144.2 ± 333.9	4,144.2 ± 333.9
4,144.2	±	333.9	4,144.2 ± 333.9	4,144.2 ± 333.9
2,116.1	±	382.8	2,116.1 ± 382.8	2,116.1 ± 382.8
2,116.1	±	382.8	2,116.1 ± 382.8	2,116.1 ± 382.8
2,116.1	±	382.8	2,116.1 ± 382.8	2,116.1 ± 382.8
98.3	±	18.0	98.3 ± 18.0	98.3 ± 18.0
1,876.5	±	301.5	1,876.5 ± 301.5	1,876.5 ± 301.5
363.8	±	50.0	363.8 ± 50.0	363.8 ± 50.0
1,136.8	±	318.9	1,136.8 ± 318.9	1,136.8 ± 318.9
3,780.7	±	366.9	3,780.7 ± 366.9	3,780.7 ± 366.9
3,593.0	±	360.6	3,593.0 ± 360.6	3,593.0 ± 360.6
3,213.7	±	353.4	3,213.7 ± 353.4	3,213.7 ± 353.4
584.8	±	133.7	584.8 ± 133.7	584.8 ± 133.7
1,053.2	±	164.6	1,053.2 ± 164.6	1,053.2 ± 164.6
3,886.9	±	507.7	3,886.9 ± 507.7	3,886.9 ± 507.7
5,109.5	±	608.5	5,109.5 ± 608.5	5,109.5 ± 608.5
832.4	±	210.7	832.4 ± 210.7	832.4 ± 210.7
179.4	±	26.5	179.4 ± 26.5	179.4 ± 26.5
553.4	±	71.2	553.4 ± 71.2	553.4 ± 71.2
2,445.8	±	180.5	2,445.8 ± 180.5	2,445.8 ± 180.5
2,267.8	±	406.6	2,267.8 ± 406.6	2,267.8 ± 406.6
2,828.7	±	501.9	2,828.7 ± 501.9	2,828.7 ± 501.9
47.7	±	15.1	47.7 ± 15.1	47.7 ± 15.1
229.5	±	87.3	229.5 ± 87.3	229.5 ± 87.3
35.2	±	12.1	35.2 ± 12.1	35.2 ± 12.1
420.8	±	72.8	420.8 ± 72.8	420.8 ± 72.8
171.8	±	16.8	171.8 ± 16.8	171.8 ± 16.8
157.6	±	17.9	157.6 ± 17.9	157.6 ± 17.9
126.0	±	23.8	126.0 ± 23.8	126.0 ± 23.8
504.1	±	78.0	504.1 ± 78.0	504.1 ± 78.0
454.3	±	78.3	454.3 ± 78.3	454.3 ± 78.3
102.8	±	14.7	102.8 ± 14.7	102.8 ± 14.7
1,196.8	±	212.8	1,196.8 ± 212.8	1,196.8 ± 212.8
90.3	±	15.8	90.3 ± 15.8	90.3 ± 15.8
167.2	±	90.6	167.2 ± 90.6	167.2 ± 90.6
196.8	±	21.0	196.8 ± 21.0	196.8 ± 21.0
291.6	±	109.8	291.6 ± 109.8	291.6 ± 109.8
117.5	±	27.5	117.5 ± 27.5	117.5 ± 27.5
27.7	±	9.3	27.7 ± 9.3	27.7 ± 9.3
261.2	±	69.8	261.2 ± 69.8	261.2 ± 69.8
377.6	±	50.4	377.6 ± 50.4	377.6 ± 50.4
637.1	±	54.2	637.1 ± 54.2	637.1 ± 54.2
2,354.0	±	189.6	2,354.0 ± 189.6	2,354.0 ± 189.6
532.7	±	40.7	532.7 ± 40.7	532.7 ± 40.7
2,853.2	±	1,023.9	2,853.2 ± 1,023.9	2,853.2 ± 1,023.9
55.2	±	16.6	55.2 ± 16.6	55.2 ± 16.6
179.7	±	58.0	179.7 ± 58.0	179.7 ± 58.0
81.3	±	20.4	81.3 ± 20.4	81.3 ± 20.4
149.7	±	66.6	149.7 ± 66.6	149.7 ± 66.6
63.4	±	28.3	63.4 ± 28.3	63.4 ± 28.3
594.7	±	129.2	594.7 ± 129.2	594.7 ± 129.2
104.5	±	38.2	104.5 ± 38.2	104.5 ± 38.2
217.8	±	43.9	217.8 ± 43.9	217.8 ± 43.9
1,950.2	±	178.6	1,950.2 ± 178.6	1,950.2 ± 178.6
334.4	±	58.5	334.4 ± 58.5	334.4 ± 58.5
1,098.8	±	144.9	1,098.8 ± 144.9	1,098.8 ± 144.9
1,139.0	±	155.6	1,139.0 ± 155.6	1,139.0 ± 155.6
171.6	±	31.0	171.6 ± 31.0	171.6 ± 31.0
422.4	±	55.3	422.4 ± 55.3	422.4 ± 55.3
1,369.8	±	214.9	1,369.8 ± 214.9	1,369.8 ± 214.9
726.1	±	161.3	726.1 ± 161.3	726.1 ± 161.3
1,462.1	±	90.7	1,462.1 ± 90.7	1,462.1 ± 90.7
1,231.1	±	186.6	1,231.1 ± 186.6	1,231.1 ± 186.6
1,217.1	±	162.3	1,217.1 ± 162.3	1,217.1 ± 162.3
208.3	±	50.0	208.3 ± 50.0	208.3 ± 50.0
736.3	±	46.4	736.3 ± 46.4	736.3 ± 46.4
261.8	±	45.2	261.8 ± 45.2	261.8 ± 45.2
158.2	±	59.7	158.2 ± 59.7	158.2 ± 59.7
125.0	±	40.4	125.0 ± 40.4	125.0 ± 40.4
192.0	±	66.5	192.0 ± 66.5	192.0 ± 66.5
142.2	±	35.2	142.2 ± 35.2	142.2 ± 35.2
292.1	±	96.2	292.1 ± 96.2	292.1 ± 96.2
57.1	±	7.3	57.1 ± 7.3	57.1 ± 7.3
6,669.7	±	2,302.6	6,669.7 ± 2,302.6	6,669.7 ± 2,302.6
313.3	±	120.8	313.3 ± 120.8	313.3 ± 120.8
442.1	±	206.1	442.1 ± 206.1	442.1 ± 206.1
167.8	±	96.2	167.8 ± 96.2	167.8 ± 96.2
698.6	±	342.3	698.6 ± 342.3	698.6 ± 342.3
58.8	±	57.7	58.8 ± 57.7	58.8 ± 57.7
187.6	±	95.9	187.6 ± 95.9	187.6 ± 95.9
153.2	±	39.8	153.2 ± 39.8	153.2 ± 39.8
516.7	±	184.7	516.7 ± 184.7	516.7 ± 184.7
495.8	±	65.3	495.8 ± 65.3	495.8 ± 65.3
407.1	±	174.6	407.1 ± 174.6	407.1 ± 174.6
329.1	±	97.4	329.1 ± 97.4	329.1 ± 97.4
569.5	±	64.7	569.5 ± 64.7	569.5 ± 64.7
298.6	±	110.5	298.6 ± 110.5	298.6 ± 110.5
330.6	±	67.7	330.6 ± 67.7	330.6 ± 67.7
114.3	±	44.9	114.3 ± 44.9	114.3 ± 44.9
238.4	±	72.6	238.4 ± 72.6	238.4 ± 72.6
609.6	±	150.3	609.6 ± 150.3	609.6 ± 150.3
97.1	±	22.2	97.1 ± 22.2	97.1 ± 22.2
144.0	±	50.9	144.0 ± 50.9	144.0 ± 50.9
911.2	±	204.5	911.2 ± 204.5	911.2 ± 204.5
564.4	±	71.7	564.4 ± 71.7	564.4 ± 71.7
103.3	±	17.0	103.3 ± 17.0	103.3 ± 17.0
314.7	±	51.7	314.7 ± 51.7	314.7 ± 51.7
95.4	±	46.7	95.4 ± 46.7	95.4 ± 46.7
38.1	±	8.6	38.1 ± 8.6	38.1 ± 8.6
1,448.1	±	97.0	1,448.1 ± 97.0	1,448.1 ± 97.0
52.3	±	9.5	52.3 ± 9.5	52.3 ± 9.5
643.2	±	157.6	643.2 ± 157.6	643.2 ± 157.6
122.7	±	28.7	122.7 ± 28.7	122.7 ± 28.7
505.2	±	115.3	505.2 ± 115.3	505.2 ± 115.3
206.1	±	30.8	206.1 ± 30.8	206.1 ± 30.8
529.8	±	150.3	529.8 ± 150.3	529.8 ± 150.3
263.0	±	25.8	263.0 ± 25.8	263.0 ± 25.8
257.3	±	33.9	257.3 ± 33.9	257.3 ± 33.9
482.9	±	98.1	482.9 ± 98.1	482.9 ± 98.1
131.5	±	18.3	131.5 ± 18.3	131.5 ± 18.3
11.1	±	3.4	11.1 ± 3.4	11.1 ± 3.4
421.8	±	118.7	421.8 ± 118.7	421.8 ± 118.7
185.4	±	95.6	185.4 ± 95.6	185.4 ± 95.6
58.3	±	25.4	58.3 ± 25.4	58.3 ± 25.4
64.9	±	17.5	64.9 ± 17.5	64.9 ± 17.5
308.9	±	128.7	308.9 ± 128.7	308.9 ± 128.7
40.1	±	17.8	40.1 ± 17.8	40.1 ± 17.8
350.7	±	172.7	350.7 ± 172.7	350.7 ± 172.7
96.6	±	48.8	96.6 ± 48.8	96.6 ± 48.8
295.8	±	80.9	295.8 ± 80.9	295.8 ± 80.9
251.7	±	40.5	251.7 ± 40.5	251.7 ± 40.5
359.2	±	66.0	359.2 ± 66.0	359.2 ± 66.0
773.7	±	311.9	773.7 ± 311.9	773.7 ± 311.9
271.4	±	60.6	271.4 ± 60.6	271.4 ± 60.6
94.2	±	23.8	94.2 ± 23.8	94.2 ± 23.8
77.4	±	12.7	77.4 ± 12.7	77.4 ± 12.7
230.2	±	19.2	230.2 ± 19.2	230.2 ± 19.2
324.7	±	47.7	324.7 ± 47.7	324.7 ± 47.7
147.1	±	37.7	147.1 ± 37.7	147.1 ± 37.7
172.9	±	20.4	172.9 ± 20.4	172.9 ± 20.4
161.0	±	56.5	161.0 ± 56.5	161.0 ± 56.5
177.7	±	58.3	177.7 ± 58.3	177.7 ± 58.3
664.2	±	517.2	664.2 ± 517.2	664.2 ± 517.2
4,762.5	±	1,777.0	4,762.5 ± 1,777.0	4,762.5 ± 1,777.0
432.6	±	67.2	432.6 ± 67.2	432.6 ± 67.2
85.3	±	9.5	85.3 ± 9.5	85.3 ± 9.5
26.1	±	5.5	26.1 ± 5.5	26.1 ± 5.5
2,158.9	±	577.6	2,158.9 ± 577.6	2,158.9 ± 577.6
201.6	±	42.6	201.6 ± 42.6	201.6 ± 42.6
408.2	±	86.7	408.2 ± 86.7	408.2 ± 86.7
210.2	±	130.6	210.2 ± 130.6	210.2 ± 130.6
1,886.3	±	346.2	1,886.3 ± 346.2	1,886.3 ± 346.2
947.3	±	265.3	947.3 ± 265.3	947.3 ± 265.3
628.3	±	116.6	628.3 ± 116.6	628.3 ± 116.6
260.8	±	68.5	260.8 ± 68.5	260.8 ± 68.5
890.2	±	281.2	890.2 ± 281.2	890.2 ± 281.2
890.2	±	281.2	890.2 ± 281.2	890.2 ± 281.2
890.2	±	281.2	890.2 ± 281.2	890.2 ± 281.2
132.7	±	45.6	132.7 ± 45.6	132.7 ± 45.6
200.7	±	60.5	200.7 ± 60.5	200.7 ± 60.5
776.3	±	368.9	776.3 ± 368.9	776.3 ± 368.9
176.3	±	27.7	176.3 ± 27.7	176.3 ± 27.7
197.8	±	51.7	197.8 ± 51.7	197.8 ± 51.7
53.7	±	28.1	53.7 ± 28.1	53.7 ± 28.1
232.9	±	90.1	232.9 ± 90.1	232.9 ± 90.1
518.5	±	73.5	518.5 ± 73.5	518.5 ± 73.5
657.2	±	254.0	657.2 ± 254.0	657.2 ± 254.0
53.4	±	12.5	53.4 ± 12.5	53.4 ± 12.5
2,026.5	±	793.9	2,026.5 ± 793.9	2,026.5 ± 793.9
165.3	±	16.8	165.3 ± 16.8	165.3 ± 16.8
44.2	±	4.5	44.2 ± 4.5	44.2 ± 4.5
136.7	±	38.5	136.7 ± 38.5	136.7 ± 38.5
38.7	±	8.3	38.7 ± 8.3	38.7 ± 8.3
36.6	±	7.3	36.6 ± 7.3	36.6 ± 7.3
702.3	±	361.8	702.3 ± 361.8	702.3 ± 361.8
326.4	±	190.1	326.4 ± 190.1	326.4 ± 190.1
98.1	±	7.4	98.1 ± 7.4	98.1 ± 7.4
1,065.5	±	349.8	1,065.5 ± 349.8	1,065.5 ± 349.8
1,329.3	±	132.2	1,329.3 ± 132.2	1,329.3 ± 132.2
358.5	±	33.7	358.5 ± 33.7	358.5 ± 33.7
775.7	±	57.2	775.7 ± 57.2	775.7 ± 57.2
104.9	±	36.9	104.9 ± 36.9	104.9 ± 36.9
229.6	±	48.9	229.6 ± 48.9	229.6 ± 48.9
186.6	±	60.0	186.6 ± 60.0	186.6 ± 60.0
516.4	±	90.6	516.4 ± 90.6	516.4 ± 90.6
398.1	±	170.2	398.1 ± 170.2	398.1 ± 170.2
90.8	±	10.3	90.8 ± 10.3	90.8 ± 10.3
267.0	±	123.8	267.0 ± 123.8	267.0 ± 123.8
136.5	±	19.9	136.5 ± 19.9	136.5 ± 19.9
223.9	±	112.2	223.9 ± 112.2	223.9 ± 112.2
371.1	±	47.2	371.1 ± 47.2	371.1 ± 47.2
157.4	±	25.8	157.4 ± 25.8	157.4 ± 25.8
173.2	±	20.9	173.2 ± 20.9	173.2 ± 20.9
307.9	±	46.7	307.9 ± 46.7	307.9 ± 46.7
431.4	±	41.8	431.4 ± 41.8	431.4 ± 41.8
610.6	±	77.4	610.6 ± 77.4	610.6 ± 77.4
109.1	±	18.1	109.1 ± 18.1	109.1 ± 18.1
300.9	±	46.7	300.9 ± 46.7	300.9 ± 46.7
2,052.2	±	328.0	2,052.2 ± 328.0	2,052.2 ± 328.0
398.1	±	104.3	398.1 ± 104.3	398.1 ± 104.3
470.7	±	152.8	470.7 ± 152.8	470.7 ± 152.8
400.1	±	150.3	400.1 ± 150.3	400.1 ± 150.3
139.7	±	29.1	139.7 ± 29.1	139.7 ± 29.1
855.3	±	83.0	855.3 ± 83.0	855.3 ± 83.0
4,150.9	±	1,885.1	4,150.9 ± 1,885.1	4,150.9 ± 1,885.1
100.8	±	44.2	100.8 ± 44.2	100.8 ± 44.2
141.1	±	35.0	141.1 ± 35.0	141.1 ± 35.0
5,741.9	±	1,819.6	5,741.9 ± 1,819.6	5,741.9 ± 1,819.6
208.6	±	32.5	208.6 ± 32.5	208.6 ± 32.5
518.7	±	89.1	518.7 ± 89.1	518.7 ± 89.1
82.1	±	20.3	82.1 ± 20.3	82.1 ± 20.3
2,870.4	±	471.5	2,870.4 ± 471.5	2,870.4 ± 471.5
136.2	±	10.3	136.2 ± 10.3	136.2 ± 10.3
383.0	±	137.6	383.0 ± 137.6	383.0 ± 137.6
1,000.7	±	113.8	1,000.7 ± 113.8	1,000.7 ± 113.8
1,468.0	±	172.7	1,468.0 ± 172.7	1,468.0 ± 172.7
1,853.7	±	230.6	1,853.7 ± 230.6	1,853.7 ± 230.6
74.3	±	24.7	74.3 ± 24.7	74.3 ± 24.7
181.5	±	81.5	181.5 ± 81.5	181.5 ± 81.5
324.1	±	31.9	324.1 ± 31.9	324.1 ± 31.9
1,159.6	±	396.4	1,159.6 ± 396.4	1,159.6 ± 396.4
543.1	±	67.4	543.1 ± 67.4	543.1 ± 67.4
3,331.1	±	217.9	3,331.1 ± 217.9	3,331.1 ± 217.9
482.7	±	62.6	482.7 ± 62.6	482.7 ± 62.6
164.8	±	38.2	164.8 ± 38.2	164.8 ± 38.2
141.5	±	30.7	141.5 ± 30.7	141.5 ± 30.7
180.6	±	30.3	180.6 ± 30.3	180.6 ± 30.3
46.9	±	7.4	46.9 ± 7.4	46.9 ± 7.4
216.5	±	22.8	216.5 ± 22.8	216.5 ± 22.8
271.4	±	41.6	271.4 ± 41.6	271.4 ± 41.6
769.4	±	108.9	769.4 ± 108.9	769.4 ± 108.9
141.1	±	52.0	141.1 ± 52.0	141.1 ± 52.0
305.8	±	40.2	305.8 ± 40.2	305.8 ± 40.2
308.0	±	74.1	308.0 ± 74.1	308.0 ± 74.1
113.2	±	20.2	113.2 ± 20.2	113.2 ± 20.2
105.0	±	30.8	105.0 ± 30.8	105.0 ± 30.8
26.0	±	5.6	26.0 ± 5.6	26.0 ± 5.6
408.7	±	142.5	408.7 ± 142.5	408.7 ± 142.5
244.7	±	55.9	244.7 ± 55.9	244.7 ± 55.9
139.5	±	12.8	139.5 ± 12.8	139.5 ± 12.8
139.5	±	12.8	139.5 ± 12.8	139.5 ± 12.8
165.8	±	16.6	165.8 ± 16.6	165.8 ± 16.6
95.6	±	11.3	95.6 ± 11.3	95.6 ± 11.3
212.9	±	34.7	212.9 ± 34.7	212.9 ± 34.7
540.2	±	132.9	540.2 ± 132.9	540.2 ± 132.9
273.0	±	29.2	273.0 ± 29.2	273.0 ± 29.2
251.5	±	55.8	251.5 ± 55.8	251.5 ± 55.8
775.6	±	345.7	775.6 ± 345.7	775.6 ± 345.7
446.4	±	108.8	446.4 ± 108.8	446.4 ± 108.8
86.8	±	17.7	86.8 ± 17.7	86.8 ± 17.7
77.1	±	16.6	77.1 ± 16.6	77.1 ± 16.6
457.1	±	70.8	457.1 ± 70.8	457.1 ± 70.8
727.1	±	106.5	727.1 ± 106.5	727.1 ± 106.5
568.1	±	40.2	568.1 ± 40.2	568.1 ± 40.2
73.1	±	9.1	73.1 ± 9.1	73.1 ± 9.1
79.0	±	13.8	79.0 ± 13.8	79.0 ± 13.8
340.8	±	57.2	340.8 ± 57.2	340.8 ± 57.2
114.0	±	21.1	114.0 ± 21.1	114.0 ± 21.1
501.3	±	62.2	501.3 ± 62.2	501.3 ± 62.2
565.2	±	223.0	565.2 ± 223.0	565.2 ± 223.0
869.3	±	101.3	869.3 ± 101.3	869.3 ± 101.3
2,132.0	±	796.7	2,132.0 ± 796.7	2,132.0 ± 796.7
562.1	±	100.9	562.1 ± 100.9	562.1 ± 100.9
948.6	±	93.7	948.6 ± 93.7	948.6 ± 93.7
391.1	±	145.7	391.1 ± 145.7	391.1 ± 145.7
112.5	±	20.9	112.5 ± 20.9	112.5 ± 20.9
274.6	±	34.7	274.6 ± 34.7	274.6 ± 34.7
143.9	±	24.6	143.9 ± 24.6	143.9 ± 24.6
249.2	±	48.7	249.2 ± 48.7	249.2 ± 48.7
552.5	±	134.6	552.5 ± 134.6	552.5 ± 134.6
230.7	±	20.1	230.7 ± 20.1	230.7 ± 20.1
228.3	±	26.3	228.3 ± 26.3	228.3 ± 26.3
372.5	±	52.6	372.5 ± 52.6	372.5 ± 52.6
84.4	±	11.0	84.4 ± 11.0	84.4 ± 11.0
206.5	±	54.3	206.5 ± 54.3	206.5 ± 54.3
98.6	±	9.4	98.6 ± 9.4	98.6 ± 9.4
322.0	±	26.5	322.0 ± 26.5	322.0 ± 26.5
146.0	±	13.9	146.0 ± 13.9	146.0 ± 13.9
95.1	±	23.8	95.1 ± 23.8	95.1 ± 23.8
1,162.4	±	377.2	1,162.4 ± 377.2	1,162.4 ± 377.2
162.3	±	15.1	162.3 ± 15.1	162.3 ± 15.1
475.4	±	170.6	475.4 ± 170.6	475.4 ± 170.6
257.6	±	35.3	257.6 ± 35.3	257.6 ± 35.3
653.3	±	175.2	653.3 ± 175.2	653.3 ± 175.2
460.3	±	51.2	460.3 ± 51.2	460.3 ± 51.2
57.1	±	6.3	57.1 ± 6.3	57.1 ± 6.3
180.2	±	28.9	180.2 ± 28.9	180.2 ± 28.9
123.7	±	27.4	123.7 ± 27.4	123.7 ± 27.4
304.8	±	199.4	304.8 ± 199.4	304.8 ± 199.4
151.2	±	46.9	151.2 ± 46.9	151.2 ± 46.9
283.0	±	43.1	283.0 ± 43.1	283.0 ± 43.1
272.5	±	46.1	272.5 ± 46.1	272.5 ± 46.1
414.9	±	123.3	414.9 ± 123.3	414.9 ± 123.3
497.6	±	243.7	497.6 ± 243.7	497.6 ± 243.7
754.6	±	189.3	754.6 ± 189.3	754.6 ± 189.3
234.6	±	59.9	234.6 ± 59.9	234.6 ± 59.9
122.5	±	26.7	122.5 ± 26.7	122.5 ± 26.7
221.3	±	68.0	221.3 ± 68.0	221.3 ± 68.0
450.1	±	70.3	450.1 ± 70.3	450.1 ± 70.3
343.0	±	71.5	343.0 ± 71.5	343.0 ± 71.5
267.5	±	55.9	267.5 ± 55.9	267.5 ± 55.9
561.8	±	57.2	561.8 ± 57.2	561.8 ± 57.2
148.1	±	25.7	148.1 ± 25.7	148.1 ± 25.7
119.7	±	46.8	119.7 ± 46.8	119.7 ± 46.8
6,758.6	±	1,682.3	6,758.6 ± 1,682.3	6,758.6 ± 1,682.3
1,481.3	±	281.7	1,481.3 ± 281.7	1,481.3 ± 281.7
307.3	±	170.9	307.3 ± 170.9	307.3 ± 170.9
398.0	±	29.1	398.0 ± 29.1	398.0 ± 29.1
114.4	±	21.4	114.4 ± 21.4	114.4 ± 21.4
31.7	±	6.8	31.7 ± 6.8	31.7 ± 6.8
55.1	±	8.1	55.1 ± 8.1	55.1 ± 8.1
80.5	±	32.5	80.5 ± 32.5	80.5 ± 32.5
160.7	±	70.7	160.7 ± 70.7	160.7 ± 70.7
39.8	±	35.8	39.8 ± 35.8	39.8 ± 35.8
3,956.5	±	1,856.2	3,956.5 ± 1,856.2	3,956.5 ± 1,856.2
3,253.2	±	260.2	3,253.2 ± 260.2	3,253.2 ± 260.2
388.7	±	182.5	388.7 ± 182.5	388.7 ± 182.5
68.4	±	19.1	68.4 ± 19.1	68.4 ± 19.1
749.7	±	83.8	749.7 ± 83.8	749.7 ± 83.8
462.1	±	54.1	462.1 ± 54.1	462.1 ± 54.1
82.0	±	16.3	82.0 ± 16.3	82.0 ± 16.3
121.9	±	40.1	121.9 ± 40.1	121.9 ± 40.1
191.3	±	74.5	191.3 ± 74.5	191.3 ± 74.5
420.3	±	45.8	420.3 ± 45.8	420.3 ± 45.8
94.5	±	49.0	94.5 ± 49.0	94.5 ± 49.0
733.5	±	68.1	733.5 ± 68.1	733.5 ± 68.1
250.4	±	52.4	250.4 ± 52.4	250.4 ± 52.4
441.4	±	109.9	441.4 ± 109.9	441.4 ± 109.9
148.8	±	59.3	148.8 ± 59.3	148.8 ± 59.3
222.1	±	22.5	222.1 ± 22.5	222.1 ± 22.5
606.5	±	59.6	606.5 ± 59.6	606.5 ± 59.6
469.6	±	55.3	469.6 ± 55.3	469.6 ± 55.3
521.2	±	52.0	521.2 ± 52.0	521.2 ± 52.0
163.3	±	33.4	163.3 ± 33.4	163.3 ± 33.4
278.4	±	122.3	278.4 ± 122.3	278.4 ± 122.3
238.1	±	74.4	238.1 ± 74.4	238.1 ± 74.4
467.1	±	83.1	467.1 ± 83.1	467.1 ± 83.1
115.7	±	8.8	115.7 ± 8.8	115.7 ± 8.8
229.4	±	24.1	229.4 ± 24.1	229.4 ± 24.1
1,221.7	±	167.8	1,221.7 ± 167.8	1,221.7 ± 167.8
141.8	±	16.1	141.8 ± 16.1	141.8 ± 16.1
364.5	±	82.6	364.5 ± 82.6	364.5 ± 82.6
246.7	±	19.4	246.7 ± 19.4	246.7 ± 19.4
282.2	±	64.8	282.2 ± 64.8	282.2 ± 64.8
275.8	±	120.2	275.8 ± 120.2	275.8 ± 120.2
149.1	±	19.3	149.1 ± 19.3	149.1 ± 19.3
557.3	±	68.0	557.3 ± 68.0	557.3 ± 68.0
600.0	±	94.3	600.0 ± 94.3	600.0 ± 94.3
247.7	±	30.2	247.7 ± 30.2	247.7 ± 30.2
282.1	±	156.9	282.1 ± 156.9	282.1 ± 156.9
56.0	±	23.3	56.0 ± 23.3	56.0 ± 23.3
59.0	±	9.0	59.0 ± 9.0	59.0 ± 9.0
396.8	±	64.6	396.8 ± 64.6	396.8 ± 64.6
200.8	±	22.3	200.8 ± 22.3	200.8 ± 22.3
367.1	±	139.2	367.1 ± 139.2	367.1 ± 139.2
777.3	±	191.8	777.3 ± 191.8	777.3 ± 191.8
378.7	±	35.5	378.7 ± 35.5	378.7 ± 35.5
913.4	±	363.8	913.4 ± 363.8	913.4 ± 363.8
121.9	±	13.5	121.9 ± 13.5	121.9 ± 13.5
31.9	±	3.8	31.9 ± 3.8	31.9 ± 3.8
262.2	±	97.1	262.2 ± 97.1	262.2 ± 97.1
989.8	±	188.6	989.8 ± 188.6	989.8 ± 188.6
693.4	±	90.8	693.4 ± 90.8	693.4 ± 90.8
43.4	±	16.2	43.4 ± 16.2	43.4 ± 16.2
293.0	±	43.4	293.0 ± 43.4	293.0 ± 43.4
244.8	±	60.5	244.8 ± 60.5	244.8 ± 60.5
371.3	±	94.1	371.3 ± 94.1	371.3 ± 94.1
175.4	±	51.0	175.4 ± 51.0	175.4 ± 51.0
145.4	±	35.3	145.4 ± 35.3	145.4 ± 35.3
179.4	±	73.1	179.4 ± 73.1	179.4 ± 73.1
31.5	±	8.5	31.5 ± 8.5	31.5 ± 8.5
105.7	±	18.9	105.7 ± 18.9	105.7 ± 18.9
66.4	±	9.6	66.4 ± 9.6	66.4 ± 9.6
201.5	±	58.3	201.5 ± 58.3	201.5 ± 58.3
166.2	±	20.4	166.2 ± 20.4	166.2 ± 20.4
111.8	±	34.1	111.8 ± 34.1	111.8 ± 34.1
192.3	±	29.0	192.3 ± 29.0	192.3 ± 29.0
274.3	±	26.2	274.3 ± 26.2	274.3 ± 26.2
206.8	±	55.8	206.8 ± 55.8	206.8 ± 55.8
18.5	±	2.8	18.5 ± 2.8	18.5 ± 2.8
37.9	±	6.4	37.9 ± 6.4	37.9 ± 6.4
309.9	±	37.5	309.9 ± 37.5	309.9 ± 37.5
105.3	±	37.1	105.3 ± 37.1	105.3 ± 37.1
188.1	±	24.1	188.1 ± 24.1	188.1 ± 24.1
181.0	±	91.9	181.0 ± 91.9	181.0 ± 91.9
578.9	±	223.6	578.9 ± 223.6	578.9 ± 223.6
117.3	±	12.8	117.3 ± 12.8	117.3 ± 12.8
349.3	±	134.1	349.3 ± 134.1	349.3 ± 134.1
870.6	±	550.3	870.6 ± 550.3	870.6 ± 550.3
1,268.3	±	147.7	1,268.3 ± 147.7	1,268.3 ± 147.7
254.8	±	62.1	254.8 ± 62.1	254.8 ± 62.1
664.6	±	243.2	664.6 ± 243.2	664.6 ± 243.2
150.8	±	24.5	150.8 ± 24.5	150.8 ± 24.5
10.8	±	2.8	10.8 ± 2.8	10.8 ± 2.8
538.5	±	133.4	538.5 ± 133.4	538.5 ± 133.4
936.0	±	150.8	936.0 ± 150.8	936.0 ± 150.8
63.4	±	8.4	63.4 ± 8.4	63.4 ± 8.4
292.8	±	80.0	292.8 ± 80.0	292.8 ± 80.0
337.1	±	97.6	337.1 ± 97.6	337.1 ± 97.6
491.9	±	86.5	491.9 ± 86.5	491.9 ± 86.5
55.0	±	15.9	55.0 ± 15.9	55.0 ± 15.9
94.2	±	21.1	94.2 ± 21.1	94.2 ± 21.1
919.8	±	74.6	919.8 ± 74.6	919.8 ± 74.6
1,259.0	±	170.2	1,259.0 ± 170.2	1,259.0 ± 170.2
102.1	±	22.7	102.1 ± 22.7	102.1 ± 22.7
9,603.6	±	505.3	9,603.6 ± 505.3	9,603.6 ± 505.3
260.4	±	144.7	260.4 ± 144.7	260.4 ± 144.7
246.1	±	137.0	246.1 ± 137.0	246.1 ± 137.0
63.3	±	10.7	63.3 ± 10.7	63.3 ± 10.7
276.8	±	26.8	276.8 ± 26.8	276.8 ± 26.8
452.6	±	73.5	452.6 ± 73.5	452.6 ± 73.5
183.4	±	99.6	183.4 ± 99.6	183.4 ± 99.6
1,229.9	±	142.0	1,229.9 ± 142.0	1,229.9 ± 142.0
84.4	±	42.3	84.4 ± 42.3	84.4 ± 42.3
76.0	±	37.3	76.0 ± 37.3	76.0 ± 37.3
190.0	±	110.8	190.0 ± 110.8	190.0 ± 110.8
31.7	±	25.4	31.7 ± 25.4	31.7 ± 25.4
64.4	±	49.5	64.4 ± 49.5	64.4 ± 49.5
1,394.2	±	1,331.7	1,394.2 ± 1,331.7	1,394.2 ± 1,331.7
1,394.2	±	1,331.7	1,394.2 ± 1,331.7	1,394.2 ± 1,331.7
1,682.2	±	1,628.9	1,682.2 ± 1,628.9	1,682.2 ± 1,628.9
273.6	±	124.8	273.6 ± 124.8	273.6 ± 124.8
166.6	±	31.2	166.6 ± 31.2	166.6 ± 31.2
30.7	±	5.1	30.7 ± 5.1	30.7 ± 5.1
87.9	±	19.6	87.9 ± 19.6	87.9 ± 19.6
31.0	±	5.8	31.0 ± 5.8	31.0 ± 5.8
534.6	±	44.5	534.6 ± 44.5	534.6 ± 44.5
177.9	±	34.7	177.9 ± 34.7	177.9 ± 34.7
484.0	±	32.8	484.0 ± 32.8	484.0 ± 32.8
1,433.1	±	341.6	1,433.1 ± 341.6	1,433.1 ± 341.6
77.1	±	20.2	77.1 ± 20.2	77.1 ± 20.2
652.1	±	166.3	652.1 ± 166.3	652.1 ± 166.3
490.2	±	64.4	490.2 ± 64.4	490.2 ± 64.4
128.9	±	70.7	128.9 ± 70.7	128.9 ± 70.7
309.4	±	35.0	309.4 ± 35.0	309.4 ± 35.0
139.2	±	27.6	139.2 ± 27.6	139.2 ± 27.6
195.2	±	41.1	195.2 ± 41.1	195.2 ± 41.1
237.6	±	26.1	237.6 ± 26.1	237.6 ± 26.1
237.6	±	26.1	237.6 ± 26.1	237.6 ± 26.1
56.4	±	30.0	56.4 ± 30.0	56.4 ± 30.0
206.9	±	27.6	206.9 ± 27.6	206.9 ± 27.6
155.1	±	31.4	155.1 ± 31.4	155.1 ± 31.4
33.3	±	4.2	33.3 ± 4.2	33.3 ± 4.2
941.7	±	346.4	941.7 ± 346.4	941.7 ± 346.4
97.1	±	43.2	97.1 ± 43.2	97.1 ± 43.2
17.8	±	1.5	17.8 ± 1.5	17.8 ± 1.5
110.6	±	43.4	110.6 ± 43.4	110.6 ± 43.4
803.0	±	318.2	803.0 ± 318.2	803.0 ± 318.2
582.8	±	101.4	582.8 ± 101.4	582.8 ± 101.4
138.8	±	80.8	138.8 ± 80.8	138.8 ± 80.8
168.2	±	76.7	168.2 ± 76.7	168.2 ± 76.7
190.5	±	41.5	190.5 ± 41.5	190.5 ± 41.5
164.4	±	24.3	164.4 ± 24.3	164.4 ± 24.3
858.1	±	145.6	858.1 ± 145.6	858.1 ± 145.6
171.4	±	18.2	171.4 ± 18.2	171.4 ± 18.2
351.7	±	40.3	351.7 ± 40.3	351.7 ± 40.3
1,469.6	±	270.6	1,469.6 ± 270.6	1,469.6 ± 270.6
544.6	±	95.2	544.6 ± 95.2	544.6 ± 95.2
208.7	±	40.9	208.7 ± 40.9	208.7 ± 40.9
33.7	±	6.0	33.7 ± 6.0	33.7 ± 6.0
145.6	±	18.8	145.6 ± 18.8	145.6 ± 18.8
446.6	±	259.7	446.6 ± 259.7	446.6 ± 259.7
118.7	±	13.7	118.7 ± 13.7	118.7 ± 13.7
256.5	±	99.8	256.5 ± 99.8	256.5 ± 99.8
94.5	±	18.3	94.5 ± 18.3	94.5 ± 18.3
606.6	±	89.0	606.6 ± 89.0	606.6 ± 89.0
2,112.4	±	182.8	2,112.4 ± 182.8	2,112.4 ± 182.8
591.5	±	98.0	591.5 ± 98.0	591.5 ± 98.0
456.4	±	78.7	456.4 ± 78.7	456.4 ± 78.7
309.0	±	66.7	309.0 ± 66.7	309.0 ± 66.7
15.9	±	1.8	15.9 ± 1.8	15.9 ± 1.8
48.9	±	11.5	48.9 ± 11.5	48.9 ± 11.5
486.2	±	53.0	486.2 ± 53.0	486.2 ± 53.0
125.8	±	22.4	125.8 ± 22.4	125.8 ± 22.4
1,115.0	±	136.0	1,115.0 ± 136.0	1,115.0 ± 136.0
171.9	±	16.5	171.9 ± 16.5	171.9 ± 16.5
1,174.0	±	232.6	1,174.0 ± 232.6	1,174.0 ± 232.6
290.0	±	62.0	290.0 ± 62.0	290.0 ± 62.0
242.8	±	44.4	242.8 ± 44.4	242.8 ± 44.4
411.4	±	58.0	411.4 ± 58.0	411.4 ± 58.0
154.1	±	19.2	154.1 ± 19.2	154.1 ± 19.2
208.5	±	24.8	208.5 ± 24.8	208.5 ± 24.8
861.5	±	106.3	861.5 ± 106.3	861.5 ± 106.3
208.7	±	27.0	208.7 ± 27.0	208.7 ± 27.0
349.7	±	45.9	349.7 ± 45.9	349.7 ± 45.9
214.7	±	15.3	214.7 ± 15.3	214.7 ± 15.3
237.2	±	47.4	237.2 ± 47.4	237.2 ± 47.4
627.8	±	81.2	627.8 ± 81.2	627.8 ± 81.2
1,823.4	±	223.4	1,823.4 ± 223.4	1,823.4 ± 223.4
578.5	±	80.4	578.5 ± 80.4	578.5 ± 80.4
437.3	±	57.6	437.3 ± 57.6	437.3 ± 57.6
724.4	±	108.9	724.4 ± 108.9	724.4 ± 108.9
180.5	±	46.4	180.5 ± 46.4	180.5 ± 46.4
168.4	±	27.1	168.4 ± 27.1	168.4 ± 27.1
330.6	±	113.6	330.6 ± 113.6	330.6 ± 113.6
125.1	±	21.2	125.1 ± 21.2	125.1 ± 21.2
257.4	±	93.7	257.4 ± 93.7	257.4 ± 93.7
387.2	±	146.9	387.2 ± 146.9	387.2 ± 146.9
167.8	±	29.8	167.8 ± 29.8	167.8 ± 29.8
131.9	±	17.8	131.9 ± 17.8	131.9 ± 17.8
51.6	±	10.5	51.6 ± 10.5	51.6 ± 10.5
89.0	±	35.7	89.0 ± 35.7	89.0 ± 35.7
134.1	±	19.8	134.1 ± 19.8	134.1 ± 19.8
114.5	±	17.5	114.5 ± 17.5	114.5 ± 17.5
253.8	±	53.4	253.8 ± 53.4	253.8 ± 53.4
843.4	±	148.3	843.4 ± 148.3	843.4 ± 148.3
146.3	±	18.9	146.3 ± 18.9	146.3 ± 18.9
67.4	±	6.0	67.4 ± 6.0	67.4 ± 6.0
318.9	±	83.5	318.9 ± 83.5	318.9 ± 83.5
71.1	±	10.4	71.1 ± 10.4	71.1 ± 10.4
