# Supplementary material for: Effects of palmitate on genome-wide mRNA expression and DNA methylation patterns in human pancreatic islets
Source: BMC Med. 2014 Jun 23;12:103. doi: 10.1186/1741-7015-12-103 (PMC4065864; doi:10.1186/1741-7015-12-103)
Supplement: Additional file 10: Table S10 — CpG sites with differential DNA methylation in human pancreatic islets exposed to palmitate compared to control treatment P <0.05. [file 1741-7015-12-103-S10.xls]

## Sheet: Sheet1
Supplementary Table 10: CpG sites with differential methylation due to palmitate treatment P <0.05
Gene symbol	Probe ID	Chromosome	Gene region	CpG island region	Control mean ± sd	Palmitate mean ± sd	Difference (palmitate - control)	P-value
A1BG	cg22286978	19	Body	Island	2.4 ± 0.4	2.0 ± 0.6	-0.3	1.3 X 10-02
A2BP1;A2BP1	cg08255211	16	TSS1500;TSS1500	N Shore	58.2 ± 6.8	60.8 ± 5.5	2.6	7.7 X 10-03
A2BP1;A2BP1	cg06233376	16	5'UTR;5'UTR	N Shore	25.5 ± 3.2	27.4 ± 3.0	1.9	1.2 X 10-02
A2BP1;A2BP1	cg04383979	16	5'UTR;5'UTR	Open sea	12.8 ± 2.7	14.1 ± 2.2	1.3	1.4 X 10-02
A2BP1;A2BP1	cg09243507	16	5'UTR;5'UTR	Open sea	64.0 ± 3.3	66.1 ± 2.0	2.1	2.7 X 10-02
A2BP1;A2BP1	cg04973802	16	5'UTR;5'UTR	Open sea	54.5 ± 6.6	56.8 ± 6.8	2.3	3.0 X 10-02
A2BP1;A2BP1	cg10013324	16	5'UTR;5'UTR	Open sea	55.2 ± 4.7	57.6 ± 5.1	2.4	3.9 X 10-02
A2BP1;A2BP1	cg06035708	16	5'UTR;5'UTR	S Shelf	36.7 ± 3.4	39.1 ± 4.0	2.4	4.9 X 10-02
A2BP1;A2BP1;A2BP1	cg03623568	16	5'UTR;5'UTR;5'UTR	Open sea	75.9 ± 2.5	77.9 ± 2.5	2.0	1.7 X 10-02
A2BP1;A2BP1;A2BP1	cg03391464	16	Body;Body;Body	Open sea	11.0 ± 1.9	11.9 ± 2.5	0.9	3.7 X 10-02
A2BP1;A2BP1;A2BP1;A2BP1;A2BP1;A2BP1	cg07568233	16	Body;TSS1500;TSS1500;Body;TSS1500;Body	Open sea	71.8 ± 4.1	74.8 ± 4.2	3.0	1.2 X 10-02
A2BP1;A2BP1;A2BP1;A2BP1;A2BP1;A2BP1	cg07196505	16	Body;Body;Body;Body;Body;Body	N Shelf	59.8 ± 5.8	62.1 ± 4.8	2.3	1.5 X 10-02
A2BP1;A2BP1;A2BP1;A2BP1;A2BP1;A2BP1	cg01050225	16	Body;Body;Body;Body;Body;Body	Island	73.8 ± 4.4	75.0 ± 4.0	1.1	3.6 X 10-02
A2BP1;A2BP1;A2BP1;A2BP1;A2BP1;A2BP1;A2BP1;A2BP1;A2BP1	cg00480381	16	Body;5'UTR;Body;1stExon;5'UTR;1stExon;1stExon;5'UTR;Body	Open sea	61.3 ± 4.3	64.2 ± 4.8	2.9	8.1 X 10-03
A2LD1	cg17371841	13	3'UTR	N Shore	87.6 ± 3.7	88.7 ± 3.4	1.1	4.6 X 10-03
A2ML1	cg23546356	12	TSS1500	Open sea	60.6 ± 4.8	64.4 ± 2.7	3.7	1.7 X 10-02
A2ML1	cg11756734	12	3'UTR	Open sea	71.5 ± 4.3	73.8 ± 3.8	2.3	2.6 X 10-02
A2ML1;A2ML1	cg13863204	12	1stExon;5'UTR	Open sea	83.0 ± 1.9	84.7 ± 1.3	1.7	3.2 X 10-02
A4GALT	cg19778944	22	5'UTR	Island	2.9 ± 0.6	2.5 ± 0.3	-0.4	6.9 X 10-03
A4GALT	cg09744051	22	5'UTR	N Shore	51.5 ± 4.5	53.8 ± 5.1	2.3	1.9 X 10-02
A4GNT	cg23669440	3	TSS1500	Open sea	67.0 ± 5.0	70.5 ± 4.6	3.4	1.3 X 10-04
A4GNT	cg19734045	3	TSS1500	Open sea	82.1 ± 2.4	84.0 ± 2.2	1.9	4.8 X 10-02
AAA1;NPSR1;NPSR1	cg20495677	7	Body;Body;Body	Open sea	81.6 ± 4.1	84.4 ± 2.6	2.7	2.4 X 10-03
AAA1;NPSR1;NPSR1	cg03538079	7	TSS1500;Body;Body	Open sea	83.8 ± 2.2	85.3 ± 1.7	1.5	1.8 X 10-02
AAAS	cg00559473	12	TSS200	S Shore	10.0 ± 2.4	11.0 ± 2.4	1.0	2.8 X 10-02
AACS	cg00522288	12	Body	Open sea	64.8 ± 5.6	67.1 ± 3.8	2.3	2.4 X 10-02
AACS	cg25626298	12	Body	Open sea	83.7 ± 3.9	85.5 ± 2.4	1.8	3.3 X 10-02
AACS	cg03625512	12	Body	Island	78.1 ± 3.8	79.8 ± 2.1	1.7	4.0 X 10-02
AACS	cg06758781	12	Body	S Shore	89.4 ± 1.6	90.6 ± 1.3	1.2	4.5 X 10-02
AACSL	cg01834305	5	Body	Open sea	88.8 ± 1.7	90.1 ± 1.5	1.3	2.3 X 10-03
AACSL	cg15296538	5	TSS200	Open sea	90.2 ± 1.2	91.0 ± 1.1	0.7	3.4 X 10-02
AACSL	cg21227060	5	Body	Open sea	75.2 ± 8.7	76.6 ± 9.8	1.4	4.1 X 10-02
AADAC	cg10110884	3	1stExon	Open sea	78.7 ± 4.7	81.6 ± 3.7	2.8	4.5 X 10-02
AADAC	cg13001012	3	TSS1500	Open sea	72.7 ± 5.0	75.2 ± 4.2	2.4	5.0 X 10-02
AADACL2	cg25159668	3	TSS1500	Open sea	78.6 ± 2.7	80.0 ± 2.8	1.5	1.7 X 10-02
AADACL3;AADACL3	cg22803477	1	5'UTR;Body	Open sea	83.8 ± 1.5	85.5 ± 2.4	1.7	1.9 X 10-02
AAGAB	cg22940988	15	Body	Open sea	79.7 ± 3.7	81.8 ± 4.4	2.1	7.1 X 10-03
AAK1	cg21174435	2	TSS1500	Island	4.9 ± 0.9	5.8 ± 0.8	0.8	2.1 X 10-02
AAK1	cg01604601	2	Body	Open sea	81.3 ± 3.0	82.7 ± 1.6	1.4	2.4 X 10-02
AAK1	cg17101703	2	Body	Open sea	59.9 ± 5.9	62.3 ± 5.4	2.4	2.6 X 10-02
AAK1	cg15906181	2	5'UTR	Island	8.2 ± 1.6	9.0 ± 1.8	0.8	2.7 X 10-02
AAK1	cg27117980	2	Body	Open sea	82.0 ± 3.7	83.9 ± 2.3	1.9	4.8 X 10-02
AANAT;UBE2O	cg18673409	17	TSS1500;Body	N Shore	22.3 ± 2.7	24.1 ± 3.2	1.8	1.1 X 10-02
AARS	ch.16.1565572R	16	Body	Open sea	4.9 ± 0.8	6.0 ± 1.2	1.0	4.5 X 10-03
AARS	cg03818826	16	TSS1500	S Shore	8.1 ± 1.2	9.1 ± 1.8	1.0	4.7 X 10-02
AARS2	cg10192145	6	3'UTR	S Shelf	87.4 ± 1.0	88.4 ± 0.9	1.0	4.4 X 10-02
AARS2	cg04911280	6	TSS200	Island	12.1 ± 3.6	10.9 ± 2.4	-1.2	4.9 X 10-02
AARSD1;AARSD1;AARSD1;AARSD1	cg16981346	17	Body;Body;Body;Body	N Shelf	80.3 ± 3.1	82.7 ± 2.5	2.5	5.7 X 10-03
AARSD1;AARSD1;AARSD1;AARSD1;RUNDC1	cg12578182	17	TSS200;TSS1500;TSS200;TSS200;1stExon	Island	5.2 ± 1.1	4.5 ± 1.1	-0.7	4.6 X 10-03
AASDH	cg02373435	4	5'UTR	N Shore	6.9 ± 2.0	8.6 ± 2.0	1.7	2.1 X 10-05
AASDH	cg06649691	4	TSS1500	S Shore	7.0 ± 1.1	7.8 ± 2.1	0.8	3.0 X 10-02
AASDH	cg25660405	4	5'UTR	N Shore	7.8 ± 1.2	9.0 ± 3.1	1.1	4.1 X 10-02
AASS	cg13561372	7	5'UTR	N Shelf	61.0 ± 5.4	65.0 ± 5.4	4.0	3.6 X 10-03
AASS	cg07577900	7	5'UTR	N Shore	10.1 ± 2.0	10.9 ± 2.1	0.8	3.0 X 10-02
AASS	cg25741731	7	TSS200	Island	6.6 ± 0.9	7.2 ± 1.0	0.6	4.3 X 10-02
AASS	cg24133836	7	TSS200	Island	3.6 ± 0.6	3.2 ± 0.6	-0.4	4.3 X 10-02
AASS	cg11685489	7	Body	Open sea	82.4 ± 2.2	84.6 ± 2.4	2.2	4.9 X 10-02
AATF	cg25742201	17	Body	S Shore	10.9 ± 4.0	14.6 ± 4.9	3.8	4.1 X 10-03
AATF	cg20151045	17	3'UTR	Open sea	91.8 ± 1.4	92.9 ± 1.1	1.1	1.6 X 10-02
AATF	cg10760240	17	3'UTR	Open sea	77.7 ± 16.1	78.3 ± 16.6	0.6	2.6 X 10-02
AATF	cg06971602	17	TSS200	Island	4.6 ± 0.7	5.0 ± 0.8	0.3	4.6 X 10-02
AATF;AATF	cg12996119	17	5'UTR;1stExon	Island	2.6 ± 0.6	2.2 ± 0.4	-0.4	2.8 X 10-03
AATK	cg07971007	17	Body	Open sea	73.5 ± 3.7	76.3 ± 5.1	2.8	2.5 X 10-02
AATK	cg26783127	17	Body	N Shelf	89.6 ± 1.5	90.8 ± 1.6	1.2	2.6 X 10-02
AATK	cg23499929	17	Body	S Shore	82.5 ± 2.8	84.4 ± 2.0	1.9	2.8 X 10-02
AATK	cg22497856	17	Body	Island	67.7 ± 5.1	70.4 ± 4.0	2.7	3.4 X 10-02
AATK	cg13781408	17	Body	Island	74.0 ± 5.4	77.0 ± 6.4	3.0	4.2 X 10-02
AATK;LOC388428	cg26717786	17	Body;Body	Island	8.1 ± 1.8	8.7 ± 1.4	0.6	2.8 X 10-02
AATK;MIR1250	cg20273576	17	Body;TSS1500	N Shore	83.7 ± 8.5	80.6 ± 12.4	-3.1	1.9 X 10-02
ABAT	cg05075996	16	TSS1500	N Shore	83.7 ± 1.7	85.5 ± 1.6	1.8	2.7 X 10-03
ABAT	cg16704802	16	TSS200	Island	3.4 ± 0.5	3.0 ± 0.5	-0.3	4.4 X 10-02
ABCA1	cg14313833	9	5'UTR	Open sea	82.5 ± 2.2	83.7 ± 2.5	1.2	3.8 X 10-02
ABCA11P;ZNF721	cg16937333	4	TSS1500;5'UTR	S Shore	7.5 ± 0.9	8.6 ± 1.6	1.1	2.4 X 10-03
ABCA17P	cg04119462	16	Body	Open sea	82.0 ± 2.6	84.0 ± 2.2	2.1	2.1 X 10-02
ABCA2;ABCA2	cg14625975	9	Body;Body	N Shore	75.2 ± 3.1	77.5 ± 1.8	2.4	2.3 X 10-02
ABCA2;ABCA2	cg03349123	9	Body;Body	N Shore	70.7 ± 5.6	72.8 ± 5.0	2.1	4.1 X 10-02
ABCA2;ABCA2	cg20850800	9	Body;Body	Island	79.5 ± 4.6	81.9 ± 2.5	2.4	4.1 X 10-02
ABCA2;ABCA2	cg06400857	9	3'UTR;3'UTR	Island	65.5 ± 5.9	68.1 ± 6.3	2.5	4.3 X 10-02
ABCA3	cg10275969	16	Body	Open sea	72.1 ± 2.5	74.2 ± 2.2	2.1	8.6 X 10-03
ABCA3	cg00718541	16	Body	N Shore	80.9 ± 2.6	82.7 ± 2.0	1.8	1.2 X 10-02
ABCA3	cg10125193	16	Body	S Shore	78.9 ± 3.2	81.1 ± 2.0	2.2	2.4 X 10-02
ABCA4	cg09234454	1	Body	Open sea	87.0 ± 4.3	88.8 ± 4.3	1.7	7.9 X 10-03
ABCA4	cg01922613	1	Body	Open sea	67.8 ± 3.1	70.4 ± 4.0	2.6	1.3 X 10-02
ABCA4	cg01807748	1	Body	Open sea	13.5 ± 1.7	15.4 ± 4.5	1.9	3.5 X 10-02
ABCA5	cg24127866	17	5'UTR	Island	8.0 ± 1.8	8.9 ± 1.7	0.9	1.3 X 10-03
ABCA5	cg17302455	17	5'UTR	N Shelf	70.9 ± 4.7	73.5 ± 5.0	2.6	3.1 X 10-02
ABCA7	cg02959678	19	Body	Island	83.8 ± 4.3	86.3 ± 1.9	2.5	7.6 X 10-03
ABCA7	cg10749413	19	5'UTR	S Shore	7.3 ± 1.7	8.7 ± 3.0	1.3	1.3 X 10-02
ABCA7	cg07951348	19	5'UTR	Island	16.8 ± 4.5	18.8 ± 4.1	2.0	1.9 X 10-02
ABCA9	cg06213598	17	TSS1500	Open sea	76.2 ± 3.4	79.0 ± 4.3	2.8	2.0 X 10-02
ABCB1	cg23479988	7	Body	N Shelf	72.2 ± 6.3	76.1 ± 2.4	3.9	1.7 X 10-02
ABCB1	cg16288248	7	5'UTR	Island	8.2 ± 1.4	9.0 ± 1.4	0.8	1.9 X 10-02
ABCB1	cg00862116	7	5'UTR	S Shore	7.6 ± 1.9	7.9 ± 1.0	0.2	2.4 X 10-02
ABCB1	cg22899422	7	5'UTR	S Shelf	74.5 ± 3.7	77.0 ± 3.5	2.5	2.4 X 10-02
ABCB10	cg05552534	1	Body	N Shore	8.6 ± 1.3	9.5 ± 1.3	0.9	4.4 X 10-03
ABCB11	cg20118424	2	5'UTR	Open sea	85.8 ± 3.1	87.9 ± 1.8	2.1	1.3 X 10-02
ABCB4;ABCB4;ABCB4	cg04219946	7	Body;Body;Body	Island	14.8 ± 2.1	15.7 ± 1.8	0.9	3.8 X 10-02
ABCB5	cg20966504	7	TSS1500	Open sea	75.6 ± 2.2	77.5 ± 1.7	2.0	3.6 X 10-02
ABCB5;ABCB5;ABCB5;ABCB5	cg23626475	7	Body;TSS1500;TSS1500;TSS1500	Open sea	77.5 ± 4.9	81.5 ± 2.8	4.1	8.3 X 10-04
ABCB5;ABCB5;ABCB5;ABCB5	cg21643191	7	Body;TSS1500;TSS1500;TSS1500	Open sea	81.4 ± 3.7	84.0 ± 2.8	2.6	4.3 X 10-02
ABCB6	cg18014247	2	TSS200	Island	8.7 ± 2.2	9.4 ± 1.6	0.7	3.9 X 10-02
ABCB7	cg27419400	X	TSS200	Open sea	17.9 ± 8.3	20.5 ± 9.1	2.5	1.9 X 10-03
ABCB7	cg20972834	X	Body	Open sea	14.4 ± 13.7	16.0 ± 14.3	1.6	1.4 X 10-02
ABCB7	cg01717812	X	TSS200	Open sea	18.3 ± 14.6	20.3 ± 15.7	2.1	1.4 X 10-02
ABCB7	cg16227775	X	TSS200	Open sea	19.2 ± 10.3	21.4 ± 11.2	2.2	2.7 X 10-02
ABCB9;ABCB9;ABCB9	cg05943731	12	Body;Body;Body	Island	93.8 ± 1.5	95.0 ± 0.9	1.2	1.2 X 10-02
ABCB9;ABCB9;ABCB9	cg15656257	12	5'UTR;5'UTR;5'UTR	N Shore	63.1 ± 4.2	65.5 ± 5.0	2.4	2.7 X 10-02
ABCC1;ABCC1;ABCC1;ABCC1;ABCC1	cg03653601	16	Body;Body;Body;Body;Body	Open sea	77.2 ± 3.1	79.1 ± 3.5	1.9	8.4 X 10-03
ABCC1;ABCC1;ABCC1;ABCC1;ABCC1	cg10118456	16	Body;Body;Body;Body;Body	Open sea	90.3 ± 1.7	91.1 ± 1.1	0.8	3.0 X 10-02
ABCC11;ABCC11	cg08404739	16	TSS1500;TSS1500	Open sea	63.4 ± 7.4	65.3 ± 7.7	2.0	1.7 X 10-02
ABCC12;ABCC12	cg12940073	16	5'UTR;1stExon	Open sea	83.5 ± 2.8	86.0 ± 2.1	2.5	2.3 X 10-03
ABCC2	cg17044311	10	Body	Open sea	83.8 ± 1.3	85.3 ± 1.8	1.5	2.3 X 10-02
ABCC2	cg07520093	10	Body	Open sea	6.0 ± 1.7	7.0 ± 1.9	1.1	2.7 X 10-02
ABCC3	cg04433051	17	Body	Open sea	46.9 ± 3.0	49.0 ± 2.6	2.1	2.2 X 10-02
ABCC4;ABCC4	cg18016288	13	Body;Body	Open sea	72.5 ± 9.1	74.8 ± 10.5	2.2	1.2 X 10-02
ABCC4;ABCC4	cg09138272	13	Body;Body	Open sea	79.5 ± 2.8	81.3 ± 1.9	1.8	1.2 X 10-02
ABCC4;ABCC4	cg24476569	13	TSS1500;TSS1500	S Shore	31.5 ± 4.7	33.9 ± 5.5	2.3	2.0 X 10-02
ABCC4;ABCC4	cg05228196	13	Body;Body	Open sea	88.3 ± 1.2	89.2 ± 1.5	0.9	2.4 X 10-02
ABCC4;ABCC4	cg25868675	13	Body;Body	N Shore	2.8 ± 0.6	2.4 ± 0.4	-0.5	3.9 X 10-02
ABCC5	cg15732221	3	Body	Open sea	52.1 ± 8.5	54.8 ± 10.0	2.7	4.8 X 10-02
ABCC5;ABCC5	cg00581783	3	Body;Body	N Shelf	78.8 ± 3.1	81.1 ± 3.3	2.4	3.8 X 10-02
ABCC6P1	cg06289735	16	TSS1500	N Shore	83.6 ± 2.6	85.1 ± 2.3	1.5	1.0 X 10-02
ABCC8	cg11981631	11	Body	Island	6.2 ± 1.6	7.0 ± 1.9	0.8	2.5 X 10-03
ABCD1	cg22534545	X	Body	S Shelf	74.0 ± 3.3	76.7 ± 2.3	2.6	1.4 X 10-02
ABCD2;ABCD2	cg11790681	12	1stExon;5'UTR	Open sea	9.7 ± 2.6	10.2 ± 2.1	0.5	4.5 X 10-02
ABCD3	cg11689700	1	3'UTR	Open sea	73.2 ± 4.6	76.0 ± 5.6	2.7	4.9 X 10-02
ABCD3;ABCD3	cg24215727	1	TSS1500;TSS1500	N Shore	9.7 ± 2.4	10.6 ± 2.3	0.9	7.7 X 10-03
ABCD3;ABCD3	cg26908356	1	Body;Body	Open sea	59.2 ± 19.5	59.6 ± 19.8	0.4	4.8 X 10-02
ABCD4;ABCD4	cg21520131	14	TSS200;TSS200	S Shore	8.4 ± 1.1	9.3 ± 0.8	0.9	9.7 X 10-03
ABCD4;ABCD4	cg10071848	14	TSS1500;TSS1500	S Shore	38.1 ± 4.7	40.3 ± 3.6	2.2	3.9 X 10-02
ABCE1;ANAPC10;ABCE1	cg21253282	4	TSS200;5'UTR;TSS200	N Shore	7.7 ± 1.8	8.7 ± 2.6	1.0	1.0 X 10-02
ABCE1;ANAPC10;ABCE1	cg00375964	4	TSS200;5'UTR;TSS200	N Shore	7.2 ± 1.1	7.8 ± 1.0	0.6	1.9 X 10-02
ABCF1;ABCF1	cg00678158	6	TSS1500;TSS1500	N Shore	6.4 ± 1.2	7.5 ± 1.4	1.1	8.1 X 10-03
ABCF1;ABCF1	cg24946044	6	TSS1500;TSS1500	N Shore	6.9 ± 1.1	7.7 ± 1.2	0.8	1.3 X 10-02
ABCF1;ABCF1	cg24297727	6	TSS1500;TSS1500	N Shore	9.8 ± 2.3	10.7 ± 2.1	0.9	1.7 X 10-02
ABCF1;ABCF1	cg03239591	6	Body;Body	S Shore	5.6 ± 1.4	6.3 ± 1.3	0.7	2.3 X 10-02
ABCF1;ABCF1	cg14793544	6	TSS1500;TSS1500	N Shore	10.7 ± 1.9	12.7 ± 3.7	2.0	2.8 X 10-02
ABCF1;ABCF1	cg07983888	6	Body;Body	S Shelf	73.4 ± 2.6	75.1 ± 1.8	1.7	3.2 X 10-02
ABCF1;ABCF1	cg22953267	6	Body;Body	S Shelf	60.2 ± 3.5	62.3 ± 3.2	2.1	4.2 X 10-02
ABCG1;ABCG1	cg14982472	21	TSS1500;TSS200	Open sea	41.4 ± 5.7	44.0 ± 6.2	2.6	4.6 X 10-02
ABCG1;ABCG1;ABCG1;ABCG1;ABCG1;ABCG1	cg01176028	21	Body;Body;Body;Body;Body;Body	N Shore	43.8 ± 8.3	46.3 ± 8.2	2.5	1.5 X 10-02
ABCG5;ABCG8	cg18281102	2	Body;TSS1500	Open sea	76.0 ± 2.2	78.1 ± 1.5	2.2	2.1 X 10-02
ABCG5;ABCG8	cg21783355	2	TSS1500;1stExon	Open sea	79.1 ± 4.2	81.2 ± 2.4	2.1	4.2 X 10-02
ABCG5;ABCG8;ABCG5	cg08453096	2	5'UTR;TSS1500;1stExon	Open sea	75.8 ± 2.6	77.8 ± 2.0	1.9	2.2 X 10-02
ABHD1	cg20353465	2	TSS200	Island	6.1 ± 1.1	7.1 ± 1.2	1.0	1.3 X 10-03
ABHD10	cg24631360	3	Body	Island	3.2 ± 0.6	3.7 ± 0.6	0.5	9.0 X 10-03
ABHD10	cg22488352	3	TSS1500	N Shore	7.8 ± 1.0	8.8 ± 1.9	1.0	1.5 X 10-02
ABHD10	cg19947061	3	TSS200	N Shore	7.1 ± 1.1	8.0 ± 1.4	0.9	1.6 X 10-02
ABHD11;ABHD11;ABHD11;ABHD11;ABHD11;ABHD11;ABHD11	cg23795429	7	Body;3'UTR;3'UTR;Body;Body;Body;Body	N Shore	84.5 ± 2.8	86.2 ± 1.2	1.7	4.8 X 10-02
ABHD12;ABHD12	cg05320259	20	Body;Body	Island	6.1 ± 1.1	6.9 ± 1.3	0.9	7.8 X 10-03
ABHD12;ABHD12	cg19434221	20	TSS1500;TSS1500	Island	5.6 ± 1.1	6.4 ± 0.9	0.8	1.1 X 10-02
ABHD12;ABHD12;ABHD12;ABHD12	cg13407422	20	1stExon;5'UTR;5'UTR;1stExon	Island	3.9 ± 0.8	3.7 ± 0.7	-0.3	2.9 X 10-02
ABHD12B;ABHD12B	cg17352004	14	TSS1500;TSS1500	N Shore	84.1 ± 2.8	85.5 ± 2.4	1.4	3.4 X 10-02
ABHD12B;ABHD12B	cg26993848	14	5'UTR;Body	Island	58.3 ± 3.5	60.5 ± 2.1	2.2	4.1 X 10-02
ABHD13;ABHD13;LIG4	cg08859912	13	5'UTR;1stExon;TSS200	Island	3.6 ± 0.7	3.0 ± 0.5	-0.6	2.6 X 10-02
ABHD15	cg03739177	17	Body	N Shelf	86.7 ± 3.2	88.6 ± 2.0	2.0	3.1 X 10-02
ABHD2;ABHD2	cg03346410	15	TSS200;TSS200	N Shore	10.6 ± 2.6	11.3 ± 2.4	0.6	4.4 X 10-02
ABHD3	cg18756868	18	TSS200	Island	2.9 ± 0.5	2.6 ± 0.4	-0.3	4.6 X 10-02
ABHD4	cg19482581	14	Body	N Shore	6.9 ± 1.0	7.7 ± 1.5	0.7	1.0 X 10-02
ABHD4	cg26394737	14	TSS200	N Shore	10.5 ± 1.0	11.3 ± 1.5	0.9	3.0 X 10-02
ABHD6	cg23196919	3	Body	Open sea	82.7 ± 3.3	84.7 ± 2.2	2.0	2.7 X 10-02
ABHD6	cg19178320	3	5'UTR	Island	5.6 ± 0.7	6.1 ± 1.0	0.5	4.1 X 10-02
ABHD8	cg17941109	19	Body	S Shore	46.6 ± 7.2	49.0 ± 8.3	2.4	4.0 X 10-02
ABI1;ABI1;ABI1;ABI1	cg18825419	10	TSS1500;TSS1500;TSS1500;TSS1500	S Shore	16.2 ± 2.2	18.2 ± 2.8	2.0	2.3 X 10-03
ABI1;ABI1;ABI1;ABI1	cg13023397	10	TSS1500;TSS1500;TSS1500;TSS1500	Island	9.1 ± 1.8	10.0 ± 1.5	0.9	3.2 X 10-02
ABI3;ABI3	cg11133963	17	Body;Body	S Shore	60.9 ± 3.5	63.6 ± 2.9	2.7	7.3 X 10-03
ABI3;ABI3	cg21400896	17	Body;Body	Open sea	58.1 ± 3.6	60.7 ± 3.3	2.6	4.3 X 10-02
ABI3;ABI3;GNGT2	cg24456340	17	TSS1500;TSS1500;5'UTR	Open sea	82.1 ± 2.8	84.3 ± 2.8	2.2	1.9 X 10-02
ABI3;GNGT2;ABI3	cg06874426	17	TSS200;TSS1500;TSS200	Open sea	46.5 ± 4.6	48.9 ± 3.1	2.5	1.8 X 10-02
ABI3;GNGT2;ABI3	cg05716556	17	TSS200;TSS1500;TSS200	Open sea	57.1 ± 4.9	59.8 ± 5.1	2.7	4.6 X 10-02
ABI3BP	cg21968765	3	TSS200	Open sea	13.0 ± 1.6	14.3 ± 1.7	1.3	3.7 X 10-02
ABI3BP	cg00569747	3	TSS1500	Open sea	83.5 ± 3.0	85.1 ± 2.0	1.6	4.5 X 10-02
ABI3BP	cg03443427	3	Body	Open sea	75.7 ± 3.0	77.5 ± 3.2	1.8	4.8 X 10-02
ABI3BP;ABI3BP	cg16163419	3	5'UTR;1stExon	Open sea	28.6 ± 3.1	30.5 ± 3.5	1.9	2.0 X 10-02
ABI3BP;ABI3BP	cg15028548	3	5'UTR;1stExon	Open sea	28.8 ± 3.4	31.3 ± 3.5	2.5	3.1 X 10-02
ABL1;ABL1	cg11464064	9	TSS1500;Body	Island	7.0 ± 1.6	7.9 ± 1.4	0.9	1.9 X 10-03
ABL1;ABL1	cg10288784	9	Body;Body	Island	4.9 ± 0.8	5.5 ± 1.0	0.6	1.5 X 10-02
ABL1;ABL1	cg02915920	9	Body;Body	N Shore	48.7 ± 5.1	51.1 ± 5.2	2.4	3.2 X 10-02
ABL1;ABL1	cg18986964	9	5'UTR;1stExon	S Shore	14.8 ± 3.2	15.4 ± 2.1	0.6	3.4 X 10-02
ABL2;ABL2;ABL2;ABL2;ABL2	cg12639574	1	TSS1500;TSS1500;TSS1500;TSS1500;TSS1500	S Shore	65.9 ± 5.0	72.0 ± 4.8	6.2	6.8 X 10-04
ABL2;ABL2;ABL2;ABL2;ABL2	cg05009066	1	TSS200;TSS200;TSS200;TSS200;TSS200	Island	7.8 ± 1.4	8.6 ± 0.7	0.8	1.6 X 10-02
ABL2;ABL2;ABL2;ABL2;ABL2	cg04574732	1	TSS1500;TSS1500;TSS1500;TSS1500;TSS1500	S Shore	58.7 ± 8.7	61.5 ± 9.2	2.8	1.8 X 10-02
ABLIM1;ABLIM1;ABLIM1	cg17056676	10	Body;Body;Body	Open sea	60.7 ± 4.7	63.9 ± 4.3	3.2	8.1 X 10-03
ABLIM1;ABLIM1;ABLIM1	cg04821042	10	Body;Body;Body	N Shelf	87.7 ± 1.9	89.4 ± 2.1	1.7	1.0 X 10-02
ABLIM1;ABLIM1;ABLIM1	cg16903589	10	Body;Body;1stExon	Open sea	87.3 ± 1.6	88.7 ± 1.3	1.5	1.4 X 10-02
ABLIM1;ABLIM1;ABLIM1	cg20335152	10	Body;TSS1500;Body	Open sea	78.5 ± 4.0	80.5 ± 4.0	2.1	1.5 X 10-02
ABLIM1;ABLIM1;ABLIM1	cg06848487	10	Body;Body;Body	Open sea	63.5 ± 5.3	66.2 ± 6.3	2.7	2.2 X 10-02
ABLIM1;ABLIM1;ABLIM1	cg10832998	10	Body;Body;Body	S Shore	6.7 ± 2.3	7.5 ± 1.7	0.7	3.2 X 10-02
ABLIM1;ABLIM1;ABLIM1	cg13782937	10	Body;TSS200;Body	Open sea	69.2 ± 5.4	71.6 ± 3.3	2.5	3.3 X 10-02
ABLIM1;ABLIM1;ABLIM1	cg19226626	10	Body;Body;Body	Open sea	72.2 ± 6.2	75.4 ± 5.4	3.2	3.7 X 10-02
ABLIM2;ABLIM2;ABLIM2;ABLIM2;ABLIM2;ABLIM2	cg15214694	4	Body;Body;Body;Body;Body;Body	Open sea	93.2 ± 1.9	94.4 ± 1.5	1.3	8.1 X 10-03
ABLIM2;ABLIM2;ABLIM2;ABLIM2;ABLIM2;ABLIM2	cg06161099	4	Body;Body;Body;Body;Body;Body	Open sea	72.3 ± 3.5	74.7 ± 2.5	2.5	1.4 X 10-02
ABLIM2;ABLIM2;ABLIM2;ABLIM2;ABLIM2;ABLIM2	cg05984092	4	Body;Body;Body;Body;Body;Body	Open sea	75.5 ± 3.3	77.5 ± 2.4	2.0	4.5 X 10-02
ABLIM2;ABLIM2;ABLIM2;ABLIM2;ABLIM2;ABLIM2;ABLIM2	cg01200651	4	Body;Body;Body;Body;Body;Body;Body	Island	82.6 ± 2.1	84.6 ± 1.2	2.0	5.6 X 10-03
ABLIM2;ABLIM2;ABLIM2;ABLIM2;ABLIM2;ABLIM2;ABLIM2	cg12616531	4	TSS1500;TSS1500;TSS1500;TSS1500;TSS1500;TSS1500;TSS1500	Island	7.0 ± 1.8	7.5 ± 1.2	0.5	1.3 X 10-02
ABLIM2;ABLIM2;ABLIM2;ABLIM2;ABLIM2;ABLIM2;ABLIM2	cg14513778	4	Body;Body;Body;Body;Body;Body;Body	Open sea	73.6 ± 3.4	75.7 ± 2.7	2.1	1.8 X 10-02
ABLIM2;ABLIM2;ABLIM2;ABLIM2;ABLIM2;ABLIM2;ABLIM2	cg20716915	4	Body;Body;Body;Body;Body;Body;Body	Open sea	89.3 ± 2.2	91.1 ± 1.0	1.8	1.9 X 10-02
ABLIM2;ABLIM2;ABLIM2;ABLIM2;ABLIM2;ABLIM2;ABLIM2	cg01936091	4	Body;Body;Body;Body;Body;Body;Body	N Shore	89.1 ± 1.9	90.1 ± 0.8	1.1	2.3 X 10-02
ABLIM2;ABLIM2;ABLIM2;ABLIM2;ABLIM2;ABLIM2;ABLIM2	cg21854560	4	Body;Body;Body;Body;Body;Body;Body	Open sea	77.4 ± 2.2	79.3 ± 2.6	1.9	2.6 X 10-02
ABLIM2;ABLIM2;ABLIM2;ABLIM2;ABLIM2;ABLIM2;ABLIM2	cg14529598	4	Body;Body;Body;Body;Body;Body;Body	Island	93.1 ± 1.7	93.9 ± 1.4	0.8	3.9 X 10-02
ABLIM2;ABLIM2;ABLIM2;ABLIM2;ABLIM2;ABLIM2;ABLIM2	cg20738689	4	Body;Body;Body;Body;Body;Body;Body	Island	7.2 ± 1.8	7.9 ± 1.5	0.7	4.3 X 10-02
ABLIM2;ABLIM2;ABLIM2;ABLIM2;ABLIM2;ABLIM2;ABLIM2	cg00338519	4	Body;Body;Body;Body;Body;Body;Body	S Shore	85.4 ± 1.7	86.6 ± 2.0	1.2	4.3 X 10-02
ABLIM3	cg11438560	5	5'UTR	S Shore	34.8 ± 4.7	37.1 ± 4.6	2.3	1.6 X 10-02
ABLIM3	cg25326776	5	TSS200	N Shore	17.6 ± 4.0	16.2 ± 4.1	-1.4	2.2 X 10-02
ABLIM3	cg12140854	5	TSS1500	N Shore	78.4 ± 3.2	80.5 ± 2.0	2.2	2.8 X 10-02
ABLIM3	cg18129178	5	TSS200	N Shore	49.5 ± 7.2	51.4 ± 8.5	1.8	4.1 X 10-02
ABLIM3	cg26182487	5	5'UTR	Island	7.0 ± 1.7	6.2 ± 1.8	-0.8	5.0 X 10-02
ABO	cg00017475	9	Body	Island	86.1 ± 2.6	87.9 ± 1.4	1.9	1.8 X 10-02
ABP1	cg27573031	7	Body	Island	94.8 ± 1.3	95.6 ± 0.8	0.7	3.1 X 10-02
ABP1	cg26475742	7	5'UTR	N Shelf	71.3 ± 4.2	73.6 ± 3.9	2.3	3.7 X 10-02
ABR	cg09927651	17	TSS1500	Open sea	29.5 ± 5.4	31.5 ± 4.9	2.0	3.1 X 10-02
ABR;ABR	cg26085932	17	Body;5'UTR	Open sea	75.7 ± 3.5	77.3 ± 4.1	1.6	2.6 X 10-02
ABR;ABR	cg04080005	17	Body;5'UTR	Open sea	62.1 ± 4.6	64.6 ± 2.7	2.5	3.0 X 10-02
ABR;ABR	cg23372723	17	Body;Body	S Shelf	81.7 ± 2.6	83.2 ± 2.4	1.6	4.0 X 10-02
ABR;ABR	cg03713963	17	Body;5'UTR	N Shore	62.7 ± 6.4	64.8 ± 5.8	2.1	4.2 X 10-02
ABR;ABR;ABR	cg18984809	17	Body;Body;Body	N Shelf	78.6 ± 2.6	80.6 ± 2.2	2.0	5.7 X 10-03
ABR;ABR;ABR	cg09580592	17	3'UTR;3'UTR;3'UTR	N Shelf	50.7 ± 6.0	54.4 ± 4.5	3.7	6.3 X 10-03
ABR;ABR;ABR	cg01642895	17	Body;Body;Body	S Shelf	88.4 ± 0.8	89.8 ± 1.2	1.3	6.5 X 10-03
ABR;ABR;ABR	cg09149233	17	Body;Body;Body	N Shore	79.5 ± 4.3	81.4 ± 2.8	1.9	2.1 X 10-02
ABR;ABR;ABR	cg21978135	17	Body;Body;Body	N Shelf	64.0 ± 17.3	65.4 ± 18.2	1.4	3.3 X 10-02
ABR;ABR;ABR	cg10370025	17	Body;Body;Body	Island	51.2 ± 9.5	53.7 ± 10.8	2.5	3.4 X 10-02
ABR;ABR;ABR	cg24437429	17	Body;TSS200;Body	Island	3.1 ± 0.5	2.8 ± 0.4	-0.3	3.5 X 10-02
ABR;ABR;ABR	cg02110776	17	Body;Body;Body	S Shore	67.4 ± 2.4	69.5 ± 2.0	2.1	3.5 X 10-02
ABR;ABR;ABR	cg09639964	17	3'UTR;3'UTR;3'UTR	N Shore	49.8 ± 6.7	52.9 ± 8.2	3.1	4.0 X 10-02
ABR;ABR;ABR	cg15946904	17	Body;Body;Body	Open sea	93.6 ± 2.3	94.6 ± 1.4	1.1	4.0 X 10-02
ABR;ABR;ABR	cg07941529	17	Body;Body;Body	N Shelf	90.5 ± 2.6	92.0 ± 2.1	1.5	4.2 X 10-02
ABR;ABR;ABR	cg06968724	17	Body;TSS1500;Body	Island	3.7 ± 0.8	4.1 ± 0.7	0.4	4.8 X 10-02
ABR;ABR;ABR	cg10662901	17	Body;Body;Body	S Shelf	95.7 ± 1.5	95.4 ± 1.2	-0.3	4.9 X 10-02
ABRA	cg17049320	8	TSS1500	Open sea	76.2 ± 3.0	77.8 ± 2.8	1.6	2.3 X 10-02
ABRA	cg07005767	8	TSS200	Open sea	63.2 ± 3.6	65.1 ± 2.7	1.9	4.6 X 10-02
ABT1	cg12256080	6	TSS200	N Shore	13.4 ± 2.4	15.0 ± 3.0	1.6	3.4 X 10-03
ABT1	cg02478829	6	Body	N Shore	58.9 ± 5.1	61.5 ± 4.2	2.6	9.3 X 10-03
ABT1	cg12403253	6	Body	N Shore	73.4 ± 2.3	75.3 ± 2.6	2.0	2.5 X 10-02
ABT1	cg27028749	6	Body	Island	7.4 ± 1.2	8.8 ± 2.4	1.4	2.5 X 10-02
ABT1	cg07399395	6	3'UTR	S Shore	79.0 ± 3.5	80.3 ± 3.4	1.3	3.7 X 10-02
ABT1	cg21579726	6	3'UTR	S Shore	72.9 ± 6.3	74.5 ± 6.5	1.6	4.0 X 10-02
ABTB1;ABTB1;ABTB1;ABTB1;ABTB1;ABTB1	cg17644827	3	1stExon;1stExon;5'UTR;1stExon;5'UTR;5'UTR	Island	6.2 ± 1.4	5.0 ± 0.7	-1.2	1.3 X 10-02
ABTB2	cg26252045	11	Body	Open sea	84.0 ± 1.9	85.7 ± 2.0	1.7	1.7 X 10-02
ABTB2	cg01931414	11	Body	Open sea	83.9 ± 1.9	85.6 ± 2.0	1.7	2.2 X 10-02
ABTB2	cg08663298	11	Body	Open sea	78.5 ± 1.9	80.3 ± 4.5	1.9	3.2 X 10-02
ACAA1;ACAA1;ACAA1;MYD88	cg07895684	3	TSS1500;TSS1500;TSS1500;TSS200	N Shore	15.5 ± 3.9	16.6 ± 2.6	1.0	2.9 X 10-02
ACAA1;ACAA1;ACAA1;MYD88;ACAA1;ACAA1	cg00884680	3	1stExon;Body;5'UTR;TSS1500;5'UTR;1stExon	Island	7.3 ± 1.2	8.2 ± 1.0	1.0	7.5 X 10-04
ACAA1;ACAA1;ACAA1;MYD88;MYD88	cg15348640	3	TSS1500;TSS1500;TSS1500;1stExon;5'UTR	Island	6.4 ± 1.1	7.2 ± 1.1	0.8	2.7 X 10-03
ACAA1;ACAA1;MYD88;ACAA1	cg25525163	3	TSS200;TSS200;TSS1500;TSS200	N Shore	5.2 ± 1.4	7.2 ± 3.0	2.0	4.4 X 10-03
ACAA2;ACAA2;SCARNA17	cg04171329	18	5'UTR;1stExon;TSS200	Island	5.7 ± 1.1	6.5 ± 0.8	0.8	1.3 X 10-03
ACACA;ACACA;ACACA	cg19786784	17	TSS200;5'UTR;Body	Island	3.8 ± 0.6	3.4 ± 0.7	-0.4	3.7 X 10-02
ACACA;ACACA;ACACA;ACACA;ACACA	cg26534468	17	Body;Body;Body;Body;Body	Open sea	82.2 ± 2.8	85.0 ± 2.3	2.7	9.5 X 10-03
ACACA;ACACA;ACACA;ACACA;ACACA	cg20778688	17	TSS1500;Body;TSS1500;Body;Body	Open sea	69.9 ± 2.9	72.4 ± 3.8	2.5	1.6 X 10-02
ACACB	cg21165395	12	Body	Open sea	68.3 ± 4.5	70.8 ± 4.2	2.4	7.3 X 10-03
ACACB	cg23921871	12	1stExon	Open sea	69.2 ± 5.4	73.1 ± 6.3	3.9	1.5 X 10-02
ACACB	cg06131338	12	Body	Open sea	88.9 ± 1.3	89.8 ± 1.5	1.0	1.6 X 10-02
ACACB	cg16188537	12	3'UTR	Open sea	93.8 ± 1.5	94.8 ± 1.4	1.0	1.8 X 10-02
ACACB	cg19598685	12	Body	Island	18.8 ± 4.5	16.6 ± 4.3	-2.2	2.2 X 10-02
ACACB	cg13253199	12	Body	Open sea	85.1 ± 2.4	86.2 ± 1.4	1.1	5.0 X 10-02
ACAD11	cg05279761	3	Body	Open sea	49.7 ± 6.2	53.5 ± 4.5	3.8	2.2 X 10-02
ACAD11	cg05296856	3	3'UTR	Open sea	84.8 ± 2.3	86.1 ± 2.1	1.3	4.3 X 10-02
ACAD8	cg13253303	11	Body	S Shelf	79.6 ± 2.5	80.9 ± 2.0	1.3	3.2 X 10-02
ACADL	cg16316649	2	TSS200	S Shore	12.9 ± 3.2	15.3 ± 5.6	2.3	9.0 X 10-03
ACADS	cg24768164	12	TSS1500	N Shore	10.2 ± 3.3	10.8 ± 2.0	0.6	6.3 X 10-03
ACADS	cg01225086	12	Body	N Shore	97.7 ± 0.3	97.9 ± 0.3	0.2	4.5 X 10-02
ACADS	cg25730309	12	Body	Island	85.9 ± 3.6	87.7 ± 1.5	1.8	4.9 X 10-02
ACAN;ACAN	cg07884251	15	Body;Body	Open sea	69.5 ± 3.4	71.6 ± 3.1	2.1	2.9 X 10-02
ACAP2	cg05141059	3	Body	N Shore	36.4 ± 9.1	38.8 ± 9.4	2.4	1.6 X 10-02
ACAP3	cg01515136	1	Body	Island	65.4 ± 5.5	68.1 ± 5.3	2.8	2.1 X 10-02
ACAP3	cg17405058	1	Body	Open sea	86.6 ± 1.8	88.1 ± 1.2	1.5	2.1 X 10-02
ACAT1	cg03920739	11	TSS200	Island	4.1 ± 0.6	3.6 ± 0.4	-0.5	1.5 X 10-02
ACAT1	cg08152564	11	TSS1500	Island	14.5 ± 2.4	15.8 ± 2.7	1.3	3.7 X 10-02
ACAT2	cg25736982	6	TSS1500	Island	14.1 ± 6.3	15.1 ± 6.7	1.0	1.6 X 10-02
ACBD3;ACBD3	cg25746764	1	5'UTR;1stExon	Island	2.9 ± 0.7	2.5 ± 0.6	-0.4	1.9 X 10-02
ACBD4;ACBD4;ACBD4;ACBD4;ACBD4	cg06770114	17	TSS200;TSS200;TSS200;TSS200;5'UTR	S Shelf	5.9 ± 1.2	6.5 ± 1.0	0.6	2.1 X 10-03
ACBD4;ACBD4;ACBD4;ACBD4;ACBD4	cg21695836	17	TSS1500;TSS1500;5'UTR;TSS1500;TSS1500	S Shelf	5.5 ± 0.7	6.1 ± 1.2	0.6	2.8 X 10-02
ACBD5;ACBD5	cg14240646	10	TSS1500;TSS1500	S Shore	28.5 ± 8.6	30.4 ± 9.2	1.8	1.4 X 10-02
ACBD5;ACBD5;ACBD5;ACBD5	cg06185924	10	5'UTR;5'UTR;1stExon;Body	Island	6.9 ± 1.7	5.9 ± 1.3	-1.0	1.9 X 10-02
ACBD5;ACBD5;ACBD5;ACBD5	cg04557105	10	5'UTR;5'UTR;1stExon;Body	Island	11.4 ± 2.3	12.3 ± 2.1	0.9	3.9 X 10-02
ACBD6	cg20824549	1	TSS1500	S Shore	9.5 ± 1.8	10.8 ± 1.4	1.3	1.6 X 10-02
ACBD6	cg01559031	1	Body	Open sea	75.9 ± 4.8	79.3 ± 2.8	3.3	1.9 X 10-02
ACBD6	cg04852103	1	1stExon	Island	2.5 ± 0.5	2.0 ± 0.4	-0.4	3.2 X 10-02
ACBD6	cg03896269	1	Body	Open sea	52.4 ± 5.0	54.3 ± 4.1	1.9	4.7 X 10-02
ACBD6;ACBD6	cg09062138	1	1stExon;5'UTR	Island	4.8 ± 6.6	5.5 ± 7.7	0.7	2.7 X 10-02
ACBD7	cg25695166	10	TSS1500	S Shore	8.6 ± 1.5	10.3 ± 2.4	1.7	1.8 X 10-03
ACBD7	cg03408893	10	TSS200	Island	6.8 ± 1.7	7.2 ± 0.9	0.4	2.4 X 10-02
ACBD7	cg02317321	10	TSS1500	S Shore	12.0 ± 1.9	12.9 ± 1.7	0.8	4.6 X 10-02
ACBD7	cg12905608	10	Body	Island	12.2 ± 2.4	13.0 ± 2.2	0.8	4.8 X 10-02
ACCN1;ACCN1	cg14827740	17	Body;Body	Open sea	73.6 ± 6.3	76.3 ± 4.3	2.7	3.4 X 10-02
ACCN2;ACCN2	cg17948386	12	TSS1500;TSS1500	Island	7.8 ± 1.5	8.4 ± 1.5	0.6	3.7 X 10-02
ACCN3;ACCN3;ACCN3;ACCN3;ACCN3;ACCN3	cg09782903	7	1stExon;1stExon;5'UTR;5'UTR;5'UTR;1stExon	N Shore	80.3 ± 2.9	82.1 ± 2.5	1.8	1.6 X 10-02
ACCS;ACCS	cg00452199	11	5'UTR;5'UTR	S Shore	9.5 ± 2.2	10.3 ± 2.9	0.8	2.3 X 10-02
ACCS;ACCS	cg09920268	11	3'UTR;3'UTR	Open sea	80.8 ± 3.2	82.6 ± 1.1	1.9	3.5 X 10-02
ACCSL	cg14686207	11	TSS1500	Open sea	54.6 ± 4.1	56.7 ± 3.0	2.1	2.5 X 10-02
ACCSL;ACCSL	cg23980760	11	1stExon;5'UTR	Open sea	71.0 ± 3.2	73.0 ± 2.7	2.0	4.3 X 10-02
ACE;ACE	cg19826045	17	Body;TSS1500	Open sea	82.5 ± 3.0	84.5 ± 1.6	2.0	2.8 X 10-02
ACE2	cg21598868	X	TSS1500	Open sea	79.2 ± 7.3	81.2 ± 8.0	2.0	7.4 X 10-03
ACE2	cg23232263	X	3'UTR	Open sea	73.8 ± 6.5	75.5 ± 5.5	1.6	1.4 X 10-02
ACE2	cg08559914	X	TSS200	Open sea	80.7 ± 5.5	83.8 ± 2.6	3.1	1.8 X 10-02
ACE2;ACE2	cg16734967	X	1stExon;5'UTR	Open sea	71.9 ± 9.3	74.5 ± 9.3	2.6	8.0 X 10-03
ACER1	cg02665611	19	TSS1500	Open sea	74.9 ± 4.0	76.6 ± 3.1	1.6	2.7 X 10-02
ACER1	cg17667294	19	TSS200	Open sea	65.1 ± 3.8	67.4 ± 3.3	2.2	2.8 X 10-02
ACER2	ch.9.377428R	9	Body	Open sea	9.9 ± 1.8	11.2 ± 2.8	1.3	3.6 X 10-03
ACER2	cg25772769	9	Body	Island	10.1 ± 1.8	11.5 ± 1.4	1.4	1.7 X 10-02
ACER2	cg04674056	9	TSS200	Island	6.2 ± 1.2	6.9 ± 1.5	0.7	2.7 X 10-02
ACER2	cg14628274	9	Body	Open sea	32.6 ± 4.5	34.0 ± 4.1	1.4	3.8 X 10-02
ACER3	cg19314992	11	Body	Open sea	22.0 ± 2.6	24.0 ± 3.6	2.0	1.0 X 10-02
ACER3	cg02208432	11	TSS1500	N Shore	73.7 ± 4.0	76.5 ± 6.2	2.8	1.6 X 10-02
ACER3	cg12511579	11	Body	Open sea	89.4 ± 2.7	88.2 ± 2.0	-1.2	2.3 X 10-02
ACER3	cg17838626	11	TSS1500	N Shore	13.5 ± 2.9	14.4 ± 2.1	0.9	3.7 X 10-02
ACHE;ACHE	cg14204266	7	Body;Body	Island	96.2 ± 1.2	95.7 ± 1.0	-0.5	2.5 X 10-03
ACIN1;ACIN1;ACIN1;ACIN1;ACIN1	cg04735908	14	Body;Body;Body;Body;Body	Open sea	6.4 ± 1.5	7.0 ± 1.3	0.5	4.3 X 10-02
ACIN1;ACIN1;ACIN1;ACIN1;C14orf119;ACIN1;ACIN1	cg25140501	14	5'UTR;5'UTR;5'UTR;1stExon;TSS200;1stExon;1stExon	Island	4.5 ± 1.0	5.1 ± 0.9	0.6	1.4 X 10-02
ACN9	cg12459759	7	Body	Open sea	68.1 ± 5.7	71.4 ± 4.1	3.3	3.8 X 10-02
ACO1	cg14237843	9	TSS200	Island	3.9 ± 0.4	3.4 ± 0.4	-0.5	4.6 X 10-03
ACO1	cg15714041	9	TSS1500	N Shore	6.5 ± 1.4	7.1 ± 1.3	0.6	1.6 X 10-02
ACO2;PHF5A	cg05593780	22	TSS200;TSS1500	Island	5.4 ± 1.0	5.7 ± 0.8	0.3	3.4 X 10-02
ACO2;PHF5A	cg05365887	22	TSS200;TSS1500	Island	7.9 ± 1.2	8.6 ± 1.4	0.7	3.8 X 10-02
ACOT11;FAM151A	cg10490746	1	Body;TSS1500	Open sea	80.1 ± 6.1	83.2 ± 2.4	3.1	9.0 X 10-03
ACOT11;FAM151A	cg26045205	1	Body;1stExon	Open sea	87.9 ± 1.2	89.1 ± 1.1	1.2	4.2 X 10-02
ACOT11;FAM151A;FAM151A	cg11177235	1	Body;1stExon;5'UTR	Open sea	28.6 ± 3.7	30.3 ± 4.4	1.7	3.3 X 10-02
ACOT13;ACOT13	cg00518152	6	Body;5'UTR	S Shelf	53.6 ± 3.0	55.7 ± 2.3	2.1	3.9 X 10-02
ACOT13;TTRAP;ACOT13;ACOT13;ACOT13	cg11611950	6	5'UTR;TSS200;1stExon;5'UTR;1stExon	Island	2.5 ± 0.4	2.3 ± 0.3	-0.2	4.1 X 10-02
ACOT2	cg12773217	14	Body	S Shelf	78.9 ± 2.3	80.9 ± 2.2	1.9	2.3 X 10-02
ACOT4	cg13197457	14	Body	S Shore	76.5 ± 2.9	78.5 ± 3.4	2.1	1.8 X 10-02
ACOT6	cg23657782	14	Body	Open sea	89.1 ± 2.4	89.8 ± 1.2	0.7	4.1 X 10-02
ACOT7	cg09273516	1	TSS1500	S Shore	14.2 ± 2.5	15.5 ± 3.5	1.4	4.7 X 10-02
ACOT7;ACOT7;ACOT7;ACOT7	cg04309375	1	Body;Body;Body;Body	Open sea	57.1 ± 3.4	59.2 ± 3.5	2.1	1.8 X 10-02
ACOT7;ACOT7;ACOT7;ACOT7	cg04354126	1	Body;Body;Body;Body	N Shore	83.8 ± 2.4	85.4 ± 0.9	1.5	2.5 X 10-02
ACOT7;ACOT7;ACOT7;ACOT7	cg19308185	1	Body;Body;Body;Body	Open sea	88.8 ± 1.9	89.8 ± 1.1	1.0	4.1 X 10-02
ACOT7;ACOT7;ACOT7;ACOT7	cg06834177	1	Body;Body;Body;Body	Open sea	84.8 ± 9.6	84.3 ± 6.7	-0.5	4.8 X 10-02
ACOT9;ACOT9	cg13984511	X	Body;Body	N Shore	33.2 ± 14.2	35.4 ± 15.5	2.2	2.0 X 10-02
ACOX1;ACOX1;C17orf106	cg16419345	17	TSS1500;TSS1500;5'UTR	S Shore	8.9 ± 1.7	11.1 ± 3.8	2.2	6.4 X 10-04
ACOX1;ACOX1;C17orf106	cg10931252	17	TSS1500;TSS1500;5'UTR	S Shore	9.4 ± 2.3	11.0 ± 1.8	1.6	1.3 X 10-02
ACOX3;ACOX3	cg27505348	4	5'UTR;5'UTR	N Shore	44.5 ± 5.9	47.1 ± 4.9	2.5	3.2 X 10-03
ACOX3;ACOX3	cg08206079	4	Body;Body	N Shelf	88.5 ± 1.7	89.8 ± 1.4	1.3	1.0 X 10-02
ACOX3;ACOX3	cg18502306	4	Body;Body	Island	93.5 ± 1.2	94.4 ± 1.3	0.8	1.5 X 10-02
ACOX3;ACOX3	cg03734680	4	Body;Body	S Shore	80.5 ± 3.3	82.2 ± 2.6	1.8	2.6 X 10-02
ACOX3;ACOX3	cg19544746	4	Body;Body	Open sea	23.4 ± 4.1	24.4 ± 3.4	1.0	3.7 X 10-02
ACOX3;ACOX3	cg12026479	4	Body;Body	N Shore	97.7 ± 0.5	98.1 ± 0.4	0.4	4.0 X 10-02
ACOX3;ACOX3	cg18845838	4	5'UTR;5'UTR	N Shore	7.3 ± 2.0	7.9 ± 2.0	0.6	4.3 X 10-02
ACOX3;ACOX3	cg20926183	4	Body;Body	S Shelf	94.2 ± 1.7	93.5 ± 2.0	-0.6	4.6 X 10-02
ACOX3;ACOX3	cg26004639	4	Body;Body	S Shore	86.8 ± 2.2	88.2 ± 1.2	1.4	4.6 X 10-02
ACOXL;ACOXL;ACOXL	cg18282393	2	Body;Body;Body	Open sea	73.6 ± 7.9	77.9 ± 6.5	4.3	1.7 X 10-02
ACOXL;ACOXL;ACOXL	cg14667175	2	Body;Body;Body	Open sea	60.4 ± 5.3	62.4 ± 5.8	2.0	2.9 X 10-02
ACP1;SH3YL1;SH3YL1;ACP1;ACP1;ACP1	cg21825027	2	TSS1500;TSS200;TSS200;TSS1500;TSS1500;TSS1500	Island	3.5 ± 0.6	3.1 ± 0.5	-0.4	1.8 X 10-02
ACP2;NR1H3;ACP2	cg22207207	11	Body;TSS1500;Body	N Shore	9.3 ± 1.4	10.6 ± 1.7	1.3	1.6 X 10-02
ACP5;ACP5;ACP5;ACP5	cg17658002	19	TSS1500;TSS1500;TSS200;TSS200	S Shore	84.7 ± 2.3	86.4 ± 1.6	1.7	3.3 X 10-02
ACP6	cg01834614	1	TSS1500	S Shore	16.0 ± 2.5	17.8 ± 2.9	1.8	1.0 X 10-03
ACP6	cg15636040	1	TSS200	Island	4.9 ± 0.9	5.3 ± 0.8	0.5	2.7 X 10-02
ACPT	cg22277847	19	TSS200	N Shore	86.3 ± 1.8	87.4 ± 1.0	1.0	4.5 X 10-02
ACRBP	cg23983517	12	TSS200	S Shore	26.9 ± 3.8	28.9 ± 4.8	2.0	2.5 X 10-02
ACRC;BCYRN1	cg13445089	X	Body;Body	N Shelf	84.8 ± 3.5	87.4 ± 3.3	2.6	1.9 X 10-02
ACRV1;ACRV1;ACRV1;ACRV1;ACRV1;ACRV1;ACRV1;ACRV1;ACRV1;ACRV1;ACRV1;ACRV1;ACRV1;ACRV1;ACRV1;ACRV1;ACRV1;ACRV1	cg00066153	11	1stExon;1stExon;5'UTR;1stExon;5'UTR;5'UTR;5'UTR;5'UTR;5'UTR;1stExon;1stExon;1stExon;1stExon;1stExon;5'UTR;1stExon;5'UTR;5'UTR	Open sea	90.0 ± 1.2	90.8 ± 1.1	0.8	3.1 X 10-02
ACSF3;ACSF3;ACSF3	cg10453148	16	Body;Body;Body	Open sea	95.4 ± 0.9	94.5 ± 0.9	-0.9	6.8 X 10-04
ACSF3;ACSF3;ACSF3	cg07882243	16	Body;Body;Body	N Shore	81.3 ± 2.0	84.1 ± 2.2	2.8	1.5 X 10-03
ACSF3;ACSF3;ACSF3	cg05032150	16	Body;Body;Body	Island	88.3 ± 2.2	90.0 ± 1.3	1.7	1.3 X 10-02
ACSF3;ACSF3;ACSF3	cg05445348	16	Body;Body;Body	Island	89.9 ± 0.9	90.9 ± 1.0	1.0	1.9 X 10-02
ACSF3;ACSF3;ACSF3	cg09384766	16	Body;5'UTR;5'UTR	Island	8.3 ± 2.1	9.0 ± 1.6	0.6	2.4 X 10-02
ACSF3;ACSF3;ACSF3	cg06245181	16	Body;Body;Body	Island	90.4 ± 2.3	91.7 ± 1.8	1.3	2.4 X 10-02
ACSF3;ACSF3;ACSF3	cg08015503	16	Body;Body;Body	S Shelf	83.5 ± 4.4	84.5 ± 5.5	1.1	3.8 X 10-02
ACSF3;ACSF3;ACSF3	cg09834822	16	Body;Body;Body	Open sea	84.0 ± 1.5	85.3 ± 2.7	1.2	3.8 X 10-02
ACSL1;SLED1	cg00287477	4	Body;TSS1500	N Shelf	49.0 ± 5.3	51.1 ± 3.7	2.1	4.6 X 10-02
ACSL3;ACSL3	cg10146146	2	Body;Body	Open sea	84.9 ± 1.7	86.7 ± 2.0	1.8	1.3 X 10-02
ACSL3;ACSL3	cg14685946	2	Body;Body	Open sea	73.1 ± 2.5	75.2 ± 2.5	2.1	2.0 X 10-02
ACSL3;ACSL3	cg08147886	2	5'UTR;5'UTR	S Shore	6.6 ± 2.9	7.2 ± 2.6	0.7	4.6 X 10-02
ACSL4;ACSL4	cg11072201	X	5'UTR;5'UTR	Island	21.1 ± 16.7	23.0 ± 17.4	1.9	2.0 X 10-02
ACSL5;ACSL5;ACSL5	cg02574374	10	Body;Body;Body	Open sea	80.0 ± 5.0	82.8 ± 2.6	2.7	4.8 X 10-02
ACSL5;ACSL5;ACSL5;ACSL5	cg02402091	10	TSS1500;1stExon;5'UTR;5'UTR	Open sea	69.1 ± 5.2	71.7 ± 2.8	2.6	4.2 X 10-02
ACSL6;ACSL6	cg10200391	5	Body;Body	Open sea	83.1 ± 2.7	85.2 ± 2.7	2.1	2.0 X 10-02
ACSM1	cg02009395	16	TSS200	Open sea	69.7 ± 3.2	71.8 ± 4.7	2.2	3.0 X 10-02
ACSM3;ACSM3	cg16672922	16	5'UTR;5'UTR	Open sea	82.0 ± 2.5	83.6 ± 1.8	1.6	3.4 X 10-02
ACSS2;ACSS2;ACSS2	cg19310375	20	Body;1stExon;1stExon	Island	6.9 ± 1.2	6.2 ± 1.1	-0.8	3.1 X 10-02
ACSS3	cg19981475	12	Body	Open sea	50.0 ± 11.1	53.6 ± 12.9	3.7	4.8 X 10-02
ACTA1	cg00064261	1	TSS1500	Island	19.2 ± 4.4	20.8 ± 4.6	1.5	2.7 X 10-02
ACTA2;ACTA2	cg19015961	10	TSS200;5'UTR	Open sea	73.4 ± 2.7	75.5 ± 3.1	2.1	3.3 X 10-02
ACTA2;ACTA2	cg09990481	10	TSS200;5'UTR	Open sea	76.1 ± 3.3	78.2 ± 4.4	2.1	3.6 X 10-02
ACTA2;FAS;FAS;FAS;FAS;FAS;FAS;FAS	cg05358439	10	TSS200;Body;Body;Body;Body;Body;Body;Body	S Shore	10.4 ± 1.4	11.2 ± 1.3	0.8	3.7 X 10-02
ACTBL2	cg26657920	5	TSS1500	Open sea	72.9 ± 4.2	74.5 ± 4.3	1.6	1.1 X 10-02
ACTBL2	cg20772593	5	TSS200	Open sea	73.0 ± 2.3	75.0 ± 2.6	2.0	2.5 X 10-02
ACTBL2;ACTBL2	cg11022768	5	1stExon;3'UTR	Open sea	89.0 ± 2.2	90.4 ± 1.5	1.4	2.2 X 10-02
ACTG1	cg05984533	17	5'UTR	Island	7.4 ± 1.4	6.3 ± 1.1	-1.1	5.9 X 10-03
ACTG2;ACTG2	cg12039197	2	1stExon;5'UTR	Open sea	66.0 ± 2.4	68.0 ± 2.8	2.0	2.6 X 10-02
ACTL6A;ACTL6A;ACTL6A;ACTL6A;ACTL6A;ACTL6A	cg25575835	3	5'UTR;5'UTR;5'UTR;1stExon;1stExon;1stExon	Island	6.9 ± 1.7	7.6 ± 1.7	0.6	4.7 X 10-02
ACTL7B	cg21239572	9	1stExon	Island	96.6 ± 0.8	97.1 ± 0.6	0.5	1.0 X 10-02
ACTL8	cg06687562	1	TSS200	Open sea	10.4 ± 1.6	11.6 ± 1.7	1.2	1.5 X 10-02
ACTL8	cg03220543	1	5'UTR	Open sea	48.2 ± 4.3	50.6 ± 3.5	2.3	4.8 X 10-02
ACTL9	cg02825211	19	1stExon	Island	8.7 ± 2.5	7.6 ± 3.1	-1.1	4.9 X 10-02
ACTN1;ACTN1;ACTN1	cg11072851	14	3'UTR;3'UTR;3'UTR	Island	80.3 ± 3.0	82.8 ± 3.9	2.5	1.6 X 10-03
ACTN2	cg20410675	1	Body	Open sea	85.9 ± 1.8	88.0 ± 2.1	2.0	8.4 X 10-03
ACTN2	cg02659402	1	Body	Open sea	88.0 ± 2.2	89.4 ± 1.7	1.3	2.4 X 10-02
ACTN2	cg23109559	1	Body	Open sea	80.6 ± 4.8	83.4 ± 2.3	2.7	3.6 X 10-02
ACTR10	cg18116486	14	Body	S Shore	9.2 ± 1.6	10.5 ± 2.7	1.3	6.6 X 10-03
ACTR10	cg12085852	14	TSS1500	N Shore	15.5 ± 2.0	16.8 ± 1.8	1.2	3.3 X 10-02
ACTR10	cg08825816	14	TSS200	Island	10.9 ± 2.1	11.5 ± 1.8	0.6	4.5 X 10-02
ACTR1A	cg19045729	10	Body	Open sea	69.3 ± 4.5	71.9 ± 5.5	2.6	1.7 X 10-02
ACTR1A	ch.10.2196322F	10	Body	Open sea	7.8 ± 1.9	8.8 ± 2.0	1.0	1.9 X 10-02
ACTR1B	cg27141863	2	TSS1500	Island	2.4 ± 0.6	2.0 ± 0.3	-0.4	3.6 X 10-03
ACTR1B	cg26690525	2	Body	Open sea	89.7 ± 2.9	91.0 ± 1.6	1.3	3.9 X 10-02
ACTR1B	cg22411710	2	TSS1500	Island	3.8 ± 0.7	3.3 ± 0.6	-0.5	4.9 X 10-02
ACTR1B	cg11939193	2	Body	Open sea	74.7 ± 4.1	76.9 ± 2.5	2.3	5.0 X 10-02
ACTR2;ACTR2	cg16480634	2	3'UTR;3'UTR	Open sea	68.4 ± 4.6	71.0 ± 5.9	2.5	4.8 X 10-02
ACTR3	cg00558358	2	Body	Island	18.0 ± 3.0	15.8 ± 2.7	-2.2	2.1 X 10-02
ACTR3	cg15993876	2	TSS200	N Shore	3.6 ± 0.5	3.1 ± 0.4	-0.5	2.2 X 10-02
ACTR3B;ACTR3B	cg04220881	7	Body;Body	Open sea	76.7 ± 9.2	79.0 ± 8.6	2.3	2.6 X 10-02
ACTR3B;ACTR3B	cg03678189	7	Body;Body	Open sea	86.7 ± 2.6	87.9 ± 2.2	1.2	3.1 X 10-02
ACTR3B;ACTR3B	cg14001429	7	Body;Body	Open sea	80.5 ± 3.4	82.3 ± 3.6	1.9	4.7 X 10-02
ACTR5	cg15298358	20	TSS200	Island	9.6 ± 2.5	10.2 ± 1.5	0.6	4.0 X 10-02
ACTR6	cg26647736	12	TSS1500	Island	4.3 ± 0.7	3.5 ± 0.6	-0.7	4.2 X 10-03
ACTR6	cg02741744	12	Body	Island	6.5 ± 1.7	7.2 ± 1.1	0.7	7.6 X 10-03
ACTR6	cg00393279	12	Body	Island	7.2 ± 1.2	7.9 ± 1.1	0.6	3.3 X 10-02
ACTRT2	cg13871495	1	TSS1500	N Shore	93.3 ± 1.2	94.6 ± 1.3	1.3	5.5 X 10-04
ACVR1;ACVR1	cg16141784	2	5'UTR;5'UTR	Open sea	79.5 ± 4.0	81.9 ± 3.3	2.4	1.3 X 10-02
ACVR1;ACVR1;ACVR1	cg24749947	2	1stExon;5'UTR;5'UTR	Open sea	9.4 ± 1.6	10.3 ± 1.9	0.9	1.1 X 10-02
ACVR1B	cg17516106	12	3'UTR	Open sea	91.6 ± 1.7	92.6 ± 1.2	1.0	3.5 X 10-02
ACVR1C;ACVR1C;ACVR1C	cg18156033	2	TSS200;TSS200;TSS200	Island	11.0 ± 1.3	12.3 ± 1.3	1.3	8.6 X 10-03
ACVR1C;ACVR1C;ACVR1C	cg07909418	2	Body;Body;Body	N Shelf	80.5 ± 1.9	82.1 ± 2.9	1.6	1.2 X 10-02
ACVR1C;ACVR1C;ACVR1C;ACVR1C	cg18061904	2	TSS200;Body;Body;Body	Island	9.5 ± 1.2	10.8 ± 1.3	1.2	2.1 X 10-03
ACVR1C;ACVR1C;ACVR1C;ACVR1C	cg21442003	2	TSS200;Body;Body;Body	S Shore	15.9 ± 2.1	18.3 ± 3.3	2.4	1.4 X 10-02
ACVR1C;ACVR1C;ACVR1C;ACVR1C	cg16171838	2	TSS200;Body;Body;Body	Island	15.7 ± 2.8	13.7 ± 3.1	-2.0	5.0 X 10-02
ACVR2B	cg16870585	3	Body	Open sea	85.8 ± 1.8	87.2 ± 1.4	1.4	1.7 X 10-02
ACVR2B;LOC100128640	cg01850202	3	Body;TSS1500	S Shore	67.6 ± 3.5	69.4 ± 3.6	1.8	1.9 X 10-02
ACVR2B;LOC100128640	cg09238483	3	Body;TSS1500	Island	9.6 ± 1.2	10.2 ± 1.0	0.6	3.5 X 10-02
ACVRL1	cg20707780	12	TSS200	Island	5.0 ± 1.7	4.3 ± 1.3	-0.6	6.9 X 10-03
ACVRL1;ACVRL1	cg21415035	12	TSS1500;5'UTR	N Shelf	74.5 ± 5.7	77.3 ± 6.0	2.8	3.3 X 10-02
ACY1	cg16159313	3	Body	S Shore	88.7 ± 1.7	90.0 ± 0.9	1.2	2.2 X 10-02
ACY1	cg13151269	3	Body	Open sea	72.4 ± 3.7	74.4 ± 2.0	2.0	4.4 X 10-02
ACYP1;ACYP1	cg01903327	14	TSS1500;TSS1500	Open sea	46.2 ± 5.0	48.7 ± 4.3	2.4	7.9 X 10-03
ACYP1;ACYP1	cg16235008	14	TSS200;TSS200	Open sea	8.5 ± 1.5	9.3 ± 1.3	0.7	3.3 X 10-02
ACYP1;ACYP1	cg01578221	14	TSS200;TSS200	Open sea	5.6 ± 1.4	6.0 ± 1.2	0.4	3.8 X 10-02
ACYP2	cg26149131	2	Body	S Shore	13.0 ± 1.9	14.7 ± 2.1	1.7	3.6 X 10-03
ACYP2	cg09921423	2	Body	Open sea	82.9 ± 4.0	84.7 ± 3.4	1.8	9.4 X 10-03
ADAD1	cg03155733	4	TSS1500	N Shore	74.8 ± 4.7	78.0 ± 3.4	3.2	1.0 X 10-03
ADAD1;ADAD1;ADAD1	cg22162821	4	Body;5'UTR;Body	S Shore	86.1 ± 1.9	87.8 ± 1.3	1.7	8.6 X 10-03
ADAD1;ADAD1;ADAD1	cg17139861	4	Body;Body;Body	S Shelf	51.9 ± 5.2	55.5 ± 5.6	3.6	1.1 X 10-02
ADAD1;ADAD1;ADAD1	cg10668096	4	5'UTR;TSS200;TSS200	Island	82.8 ± 5.6	84.7 ± 3.8	2.0	2.0 X 10-02
ADAL;LCMT2;ADAL	cg13568334	15	5'UTR;TSS1500;5'UTR	S Shore	6.4 ± 1.3	7.0 ± 1.7	0.6	2.2 X 10-02
ADAM11	cg16626236	17	Body	Island	7.9 ± 0.9	8.8 ± 1.0	0.9	8.3 X 10-03
ADAM12;ADAM12	cg02235497	10	Body;Body	Open sea	70.5 ± 4.5	73.3 ± 4.4	2.7	1.3 X 10-03
ADAM12;ADAM12	cg02494582	10	Body;Body	Open sea	87.2 ± 1.4	88.7 ± 1.4	1.5	1.0 X 10-02
ADAM12;ADAM12	cg05229965	10	Body;Body	Open sea	43.4 ± 6.6	45.4 ± 5.6	2.1	3.6 X 10-02
ADAM12;ADAM12	cg14621053	10	TSS200;TSS200	Island	24.1 ± 6.3	21.7 ± 5.8	-2.4	4.3 X 10-02
ADAM12;ADAM12	cg11660308	10	Body;Body	Open sea	85.7 ± 4.5	88.1 ± 3.4	2.4	4.8 X 10-02
ADAM12;ADAM12	cg25223716	10	Body;Body	Open sea	83.2 ± 4.5	86.4 ± 2.8	3.2	4.9 X 10-02
ADAM12;ADAM12	cg24194674	10	Body;Body	Open sea	70.7 ± 5.1	73.0 ± 5.1	2.4	4.9 X 10-02
ADAM12;ADAM12;ADAM12;ADAM12	cg00922781	10	1stExon;5'UTR;5'UTR;1stExon	Island	9.6 ± 2.4	10.3 ± 1.7	0.7	4.5 X 10-02
ADAM15;ADAM15;ADAM15;ADAM15;ADAM15;ADAM15	cg17949364	1	Body;Body;Body;Body;Body;Body	Open sea	89.4 ± 1.5	90.5 ± 1.6	1.1	1.2 X 10-02
ADAM17	cg17603321	2	TSS1500	Island	5.8 ± 1.2	6.6 ± 1.4	0.8	6.6 X 10-03
ADAM18	cg17126348	8	TSS200	Open sea	89.3 ± 1.4	90.4 ± 1.5	1.1	1.3 X 10-02
ADAM19	cg07257747	5	Body	Open sea	59.2 ± 4.0	62.1 ± 5.3	2.9	2.5 X 10-02
ADAM19	cg00119387	5	3'UTR	Open sea	87.2 ± 1.4	88.4 ± 1.3	1.2	2.7 X 10-02
ADAM2	cg20335590	8	TSS1500	Open sea	73.2 ± 5.7	71.5 ± 4.6	-1.7	2.0 X 10-02
ADAM21	cg03512208	14	TSS1500	Open sea	79.1 ± 3.1	80.7 ± 3.2	1.7	1.1 X 10-02
ADAM22;ADAM22;ADAM22;ADAM22;ADAM22	cg05131524	7	TSS1500;TSS1500;TSS1500;TSS1500;TSS1500	N Shore	6.8 ± 0.7	7.9 ± 1.3	1.1	6.3 X 10-03
ADAM22;ADAM22;ADAM22;ADAM22;ADAM22	cg27410756	7	Body;Body;Body;Body;Body	Island	6.3 ± 1.4	6.8 ± 1.3	0.5	4.1 X 10-02
ADAM23	cg26799816	2	Body	Open sea	83.1 ± 2.7	85.6 ± 2.0	2.5	3.0 X 10-03
ADAM23	cg06637961	2	Body	Open sea	44.5 ± 4.7	47.7 ± 6.8	3.2	9.5 X 10-03
ADAM23	cg04371413	2	Body	Open sea	73.6 ± 2.4	75.5 ± 2.5	1.9	2.0 X 10-02
ADAM23	cg26258845	2	TSS1500	N Shore	6.5 ± 1.5	7.4 ± 0.9	0.9	2.1 X 10-02
ADAM28;ADAM28;ADAM28;ADAM28	cg22915945	8	1stExon;1stExon;5'UTR;5'UTR	Open sea	53.6 ± 5.1	57.2 ± 4.4	3.6	1.4 X 10-03
ADAM29;ADAM29;ADAM29;ADAM29	cg24131786	4	5'UTR;5'UTR;5'UTR;5'UTR	Open sea	84.7 ± 2.2	86.4 ± 1.5	1.7	7.5 X 10-03
ADAM29;ADAM29;ADAM29;ADAM29	cg13513349	4	5'UTR;5'UTR;5'UTR;5'UTR	Open sea	84.2 ± 1.7	86.1 ± 2.3	1.9	8.2 X 10-03
ADAM29;ADAM29;ADAM29;ADAM29	cg27078562	4	TSS1500;TSS1500;TSS1500;TSS1500	Open sea	74.0 ± 3.6	76.9 ± 2.1	2.9	1.4 X 10-02
ADAM29;ADAM29;ADAM29;ADAM29	cg14561282	4	TSS200;TSS200;TSS200;TSS200	Open sea	73.6 ± 3.0	75.2 ± 3.6	1.6	2.1 X 10-02
ADAM29;ADAM29;ADAM29;ADAM29	cg25097705	4	5'UTR;5'UTR;5'UTR;5'UTR	Open sea	75.0 ± 4.4	76.7 ± 3.3	1.7	4.9 X 10-02
ADAM29;ADAM29;ADAM29;ADAM29;ADAM29;ADAM29;ADAM29;ADAM29	cg16411152	4	1stExon;5'UTR;1stExon;5'UTR;1stExon;5'UTR;1stExon;5'UTR	Open sea	76.3 ± 2.7	77.9 ± 3.9	1.6	4.0 X 10-02
ADAM32	cg08827307	8	TSS200	Island	21.8 ± 4.7	23.5 ± 4.5	1.7	2.2 X 10-02
ADAM32	cg11052259	8	TSS1500	N Shore	67.6 ± 4.8	70.7 ± 3.4	3.1	4.2 X 10-02
ADAM33;ADAM33	cg00539386	20	Body;Body	Island	5.5 ± 1.2	6.3 ± 1.4	0.8	1.5 X 10-02
ADAM33;ADAM33	cg04368843	20	Body;Body	N Shore	49.9 ± 3.1	52.4 ± 3.9	2.6	3.3 X 10-02
ADAM33;ADAM33	cg22333888	20	TSS1500;TSS1500	S Shore	34.5 ± 4.5	36.5 ± 4.1	1.9	3.9 X 10-02
ADAM33;ADAM33	cg08424491	20	Body;Body	S Shore	32.7 ± 3.9	34.4 ± 3.2	1.7	4.6 X 10-02
ADAM5P	cg19512903	8	TSS1500	Open sea	54.0 ± 4.3	57.0 ± 3.2	3.1	1.5 X 10-02
ADAMDEC1;ADAMDEC1;ADAMDEC1	cg01759110	8	TSS200;TSS200;TSS200	Open sea	80.2 ± 1.6	82.4 ± 2.3	2.2	4.5 X 10-03
ADAMTS1	cg02855633	21	TSS1500	N Shore	6.6 ± 1.0	7.3 ± 1.1	0.7	1.5 X 10-02
ADAMTS1	cg15621322	21	TSS1500	Island	10.2 ± 2.1	12.4 ± 3.7	2.1	2.2 X 10-02
ADAMTS12	cg26077446	5	Body	Open sea	68.6 ± 3.4	72.0 ± 3.3	3.4	1.1 X 10-03
ADAMTS12	cg07043044	5	Body	Open sea	55.4 ± 5.7	57.7 ± 4.1	2.3	4.5 X 10-02
ADAMTS13;ADAMTS13;ADAMTS13;ADAMTS13	cg13822791	9	Body;Body;Body;Body	N Shore	83.4 ± 2.4	85.6 ± 2.2	2.2	4.3 X 10-03
ADAMTS13;ADAMTS13;ADAMTS13;ADAMTS13	cg16112945	9	Body;TSS1500;TSS1500;TSS1500	S Shelf	72.7 ± 1.9	74.5 ± 2.3	1.8	2.9 X 10-02
ADAMTS14;ADAMTS14	cg00618155	10	Body;Body	Open sea	87.0 ± 1.3	88.6 ± 1.5	1.5	1.4 X 10-02
ADAMTS14;ADAMTS14	cg18968090	10	TSS200;TSS200	Island	7.3 ± 4.3	6.3 ± 2.8	-0.9	3.6 X 10-02
ADAMTS15	cg10249997	11	TSS1500	N Shore	19.6 ± 2.3	21.4 ± 3.8	1.8	3.8 X 10-02
ADAMTS16	cg01881590	5	Body	N Shore	82.9 ± 2.5	84.5 ± 2.0	1.5	2.6 X 10-03
ADAMTS16	cg06843687	5	Body	S Shore	13.0 ± 4.0	14.8 ± 4.5	1.9	2.1 X 10-02
ADAMTS16	cg15411554	5	Body	Open sea	52.8 ± 4.7	55.2 ± 4.7	2.4	2.1 X 10-02
ADAMTS16	cg21926451	5	Body	Open sea	88.4 ± 1.1	89.6 ± 1.5	1.2	2.7 X 10-02
ADAMTS16	cg26892415	5	Body	Open sea	69.8 ± 5.1	72.0 ± 4.2	2.2	2.9 X 10-02
ADAMTS17	cg09939229	15	3'UTR	Open sea	86.4 ± 2.7	88.3 ± 1.6	1.9	3.3 X 10-03
ADAMTS17	cg07394446	15	Body	Island	4.2 ± 0.8	3.6 ± 0.7	-0.5	5.6 X 10-03
ADAMTS17	cg24027853	15	Body	Open sea	82.4 ± 2.8	84.2 ± 2.0	1.8	2.3 X 10-02
ADAMTS17	cg06764665	15	Body	S Shelf	80.7 ± 2.7	82.6 ± 2.2	1.8	2.7 X 10-02
ADAMTS17	cg16954223	15	Body	Island	84.9 ± 2.2	86.5 ± 1.8	1.6	3.4 X 10-02
ADAMTS17	cg26589251	15	Body	Open sea	79.3 ± 9.7	80.6 ± 10.7	1.2	4.8 X 10-02
ADAMTS18	cg00866321	16	Body	Open sea	81.2 ± 3.9	83.6 ± 2.5	2.3	1.8 X 10-02
ADAMTS18	cg07497907	16	Body	Open sea	71.3 ± 5.7	74.5 ± 4.1	3.2	2.1 X 10-02
ADAMTS19	cg07781332	5	Body	Island	8.7 ± 1.5	9.8 ± 1.5	1.1	1.4 X 10-02
ADAMTS2	cg25930161	5	Body	Island	91.4 ± 3.0	91.1 ± 2.1	-0.3	1.5 X 10-02
ADAMTS2	cg01387905	5	Body	N Shore	54.6 ± 18.0	57.2 ± 19.2	2.6	3.9 X 10-02
ADAMTS2;ADAMTS2	cg09800974	5	Body;Body	S Shelf	78.6 ± 10.1	76.8 ± 11.8	-1.8	1.6 X 10-02
ADAMTS2;ADAMTS2	cg02683350	5	Body;Body	Open sea	75.0 ± 6.8	77.0 ± 5.9	2.0	2.6 X 10-02
ADAMTS2;ADAMTS2	cg05703112	5	Body;Body	S Shore	58.6 ± 5.1	61.1 ± 5.7	2.5	3.0 X 10-02
ADAMTS2;ADAMTS2	cg20422099	5	Body;Body	Island	8.2 ± 1.7	8.8 ± 1.5	0.5	3.5 X 10-02
ADAMTS2;ADAMTS2	cg11553045	5	Body;Body	S Shelf	96.5 ± 0.8	97.0 ± 0.9	0.5	4.0 X 10-02
ADAMTS2;ADAMTS2	cg21052104	5	Body;Body	Open sea	50.8 ± 5.2	52.9 ± 5.7	2.0	4.3 X 10-02
ADAMTS2;ADAMTS2	cg17745098	5	Body;Body	Island	85.7 ± 2.0	87.3 ± 2.8	1.6	4.7 X 10-02
ADAMTS2;ADAMTS2	cg08902683	5	Body;Body	Open sea	82.4 ± 3.4	84.3 ± 2.9	1.8	4.9 X 10-02
ADAMTS20	cg21911301	12	TSS1500	S Shore	57.0 ± 3.8	60.0 ± 4.5	3.0	2.6 X 10-02
ADAMTS20	cg24643381	12	Body	N Shelf	73.4 ± 4.1	75.4 ± 3.3	2.0	3.4 X 10-02
ADAMTS3	cg01664241	4	TSS1500	S Shore	21.9 ± 4.6	23.1 ± 4.3	1.2	3.9 X 10-02
ADAMTS3	cg19475535	4	TSS1500	N Shore	9.0 ± 1.9	9.8 ± 1.2	0.8	4.2 X 10-02
ADAMTS3	cg07974833	4	Body	N Shelf	81.7 ± 1.9	83.2 ± 2.7	1.5	5.0 X 10-02
ADAMTS5	cg18895813	21	TSS1500	Island	15.3 ± 2.5	16.7 ± 2.1	1.4	5.6 X 10-03
ADAMTS5	cg07771160	21	Body	N Shore	60.9 ± 4.6	63.8 ± 5.2	2.9	1.2 X 10-02
ADAMTS5	cg02462195	21	TSS1500	S Shore	34.0 ± 4.1	35.9 ± 4.1	1.9	3.7 X 10-02
ADAMTS5;ADAMTS5	cg23986671	21	1stExon;5'UTR	Island	10.8 ± 3.8	11.8 ± 2.3	1.0	1.3 X 10-02
ADAMTS6	cg24166172	5	TSS200	Open sea	6.7 ± 1.3	7.6 ± 1.4	0.8	6.6 X 10-03
ADAMTS6	cg10642820	5	TSS200	Open sea	8.1 ± 1.2	8.9 ± 1.2	0.7	3.4 X 10-02
ADAMTS6	cg24184449	5	TSS200	Open sea	7.9 ± 1.8	8.6 ± 1.3	0.8	4.5 X 10-02
ADAMTS8	cg16453560	11	TSS1500	S Shore	6.5 ± 1.6	7.2 ± 1.7	0.7	2.8 X 10-02
ADAMTS9	cg02246130	3	Body	Open sea	71.9 ± 3.3	73.8 ± 2.4	1.9	2.9 X 10-02
ADAMTS9	cg00508543	3	Body	Island	7.4 ± 1.5	8.0 ± 1.6	0.6	4.4 X 10-02
ADAMTSL1	cg14174232	9	3'UTR	Open sea	86.8 ± 2.7	87.8 ± 1.9	1.0	4.5 X 10-02
ADAMTSL3	cg08115297	15	3'UTR	Open sea	75.8 ± 2.2	79.0 ± 3.2	3.2	4.3 X 10-04
ADAMTSL3	cg21123577	15	Body	Open sea	88.5 ± 1.7	89.7 ± 1.4	1.3	4.9 X 10-02
ADAMTSL5	cg11782479	19	Body	Island	9.6 ± 1.8	10.2 ± 1.8	0.7	2.4 X 10-02
ADAP1	cg25668117	7	Body	Island	80.1 ± 4.4	83.2 ± 2.6	3.1	5.5 X 10-03
ADAP2	cg08242070	17	TSS1500	N Shore	79.1 ± 3.1	81.7 ± 3.4	2.6	2.5 X 10-02
ADAR	cg27530370	1	5'UTR	Open sea	45.4 ± 6.6	48.2 ± 4.5	2.8	1.0 X 10-02
ADAR;ADAR;ADAR;ADAR	cg23674107	1	5'UTR;Body;Body;Body	N Shore	6.5 ± 1.6	7.6 ± 2.3	1.1	1.0 X 10-03
ADAR;ADAR;ADAR;ADAR	cg11650704	1	3'UTR;3'UTR;3'UTR;3'UTR	Open sea	65.7 ± 4.5	67.3 ± 3.9	1.6	4.4 X 10-02
ADARB1;ADARB1;ADARB1;ADARB1;ADARB1;ADARB1;ADARB1	cg05516004	21	5'UTR;5'UTR;5'UTR;Body;Body;5'UTR;Body	S Shore	80.5 ± 2.8	82.0 ± 2.4	1.5	1.3 X 10-02
ADARB1;ADARB1;ADARB1;ADARB1;ADARB1;ADARB1;ADARB1	cg04233620	21	Body;Body;Body;Body;Body;Body;Body	Open sea	80.8 ± 2.4	83.2 ± 1.8	2.4	1.4 X 10-02
ADARB1;ADARB1;ADARB1;ADARB1;ADARB1;ADARB1;ADARB1	cg15349559	21	5'UTR;5'UTR;5'UTR;Body;Body;5'UTR;Body	S Shelf	87.0 ± 3.3	89.1 ± 2.6	2.1	1.8 X 10-02
ADARB1;ADARB1;ADARB1;ADARB1;ADARB1;ADARB1;ADARB1	cg18570853	21	5'UTR;5'UTR;5'UTR;Body;Body;5'UTR;Body	S Shelf	35.4 ± 5.3	38.3 ± 4.6	2.9	1.8 X 10-02
ADARB1;ADARB1;ADARB1;ADARB1;ADARB1;ADARB1;ADARB1	cg14526825	21	3'UTR;Body;3'UTR;3'UTR;Body;3'UTR;Body	Open sea	62.3 ± 3.6	64.9 ± 3.2	2.6	2.3 X 10-02
ADARB1;ADARB1;ADARB1;ADARB1;ADARB1;ADARB1;ADARB1	cg25894939	21	5'UTR;5'UTR;5'UTR;Body;Body;5'UTR;Body	Island	85.4 ± 6.1	86.4 ± 6.5	1.0	2.8 X 10-02
ADARB2	cg10496420	10	Body	Open sea	70.9 ± 3.6	74.0 ± 3.3	3.2	7.1 X 10-04
ADARB2	cg04089420	10	Body	N Shelf	75.8 ± 5.5	78.8 ± 5.0	3.0	1.3 X 10-03
ADARB2	cg12438430	10	Body	S Shore	58.0 ± 4.8	61.2 ± 4.3	3.2	3.9 X 10-03
ADARB2	cg05630272	10	Body	Island	51.4 ± 5.2	55.3 ± 6.1	4.0	9.2 X 10-03
ADARB2	cg04910505	10	Body	Open sea	88.6 ± 2.2	89.7 ± 1.5	1.1	1.2 X 10-02
ADARB2	cg08678202	10	Body	Open sea	78.0 ± 2.5	80.2 ± 2.1	2.2	1.2 X 10-02
ADARB2	cg10916515	10	Body	Open sea	73.8 ± 5.3	76.7 ± 4.5	2.9	1.3 X 10-02
ADARB2	cg12205554	10	Body	Open sea	73.3 ± 4.4	76.5 ± 3.2	3.2	1.3 X 10-02
ADARB2	cg03717931	10	Body	Open sea	88.7 ± 1.6	89.6 ± 1.4	1.0	1.4 X 10-02
ADARB2	cg09867002	10	Body	S Shore	76.9 ± 3.1	78.7 ± 4.2	1.8	1.4 X 10-02
ADARB2	cg12557867	10	Body	Island	10.5 ± 2.4	11.3 ± 2.1	0.8	1.6 X 10-02
ADARB2	cg11270017	10	Body	N Shelf	83.5 ± 3.1	85.2 ± 3.2	1.7	1.7 X 10-02
ADARB2	cg17951991	10	Body	Open sea	85.9 ± 3.7	88.9 ± 2.9	2.9	1.7 X 10-02
ADARB2	cg16549151	10	Body	Open sea	85.2 ± 2.0	86.6 ± 2.0	1.4	1.8 X 10-02
ADARB2	cg04525441	10	Body	S Shelf	83.1 ± 2.9	84.9 ± 2.4	1.8	2.1 X 10-02
ADARB2	cg12533206	10	Body	Open sea	71.3 ± 3.8	73.3 ± 3.5	2.0	2.2 X 10-02
ADARB2	cg06385202	10	Body	N Shore	57.8 ± 6.0	60.5 ± 6.2	2.6	2.3 X 10-02
ADARB2	cg08978835	10	Body	N Shelf	86.7 ± 3.6	88.2 ± 2.5	1.6	2.4 X 10-02
ADARB2	cg17486764	10	Body	S Shelf	70.0 ± 5.1	72.6 ± 6.1	2.6	2.5 X 10-02
ADARB2	cg00525508	10	Body	Open sea	85.5 ± 1.4	86.5 ± 1.1	1.0	2.5 X 10-02
ADARB2	cg07869405	10	Body	Open sea	80.3 ± 1.7	81.7 ± 2.2	1.4	2.6 X 10-02
ADARB2	cg03754605	10	Body	N Shelf	81.8 ± 3.4	84.1 ± 2.8	2.3	2.7 X 10-02
ADARB2	cg18489675	10	Body	S Shelf	70.0 ± 6.2	72.7 ± 6.9	2.8	2.8 X 10-02
ADARB2	cg25970447	10	Body	Open sea	96.4 ± 1.0	95.8 ± 0.9	-0.7	2.8 X 10-02
ADARB2	cg18944640	10	Body	Island	90.5 ± 3.4	91.9 ± 4.6	1.4	2.8 X 10-02
ADARB2	cg25884812	10	Body	S Shore	73.3 ± 3.4	75.6 ± 2.8	2.3	3.0 X 10-02
ADARB2	cg15479754	10	Body	Open sea	71.1 ± 2.5	73.2 ± 3.7	2.1	3.2 X 10-02
ADARB2	cg00513169	10	Body	Open sea	72.5 ± 5.7	74.8 ± 5.2	2.3	3.4 X 10-02
ADARB2	cg17922326	10	Body	Open sea	82.6 ± 3.1	84.2 ± 2.8	1.5	3.6 X 10-02
ADARB2	cg01364755	10	Body	S Shore	49.9 ± 14.7	55.4 ± 11.5	5.5	3.6 X 10-02
ADARB2	cg26345613	10	Body	Open sea	84.8 ± 4.1	86.6 ± 3.5	1.8	3.7 X 10-02
ADARB2	cg13178198	10	Body	Open sea	78.1 ± 4.4	80.5 ± 3.2	2.4	4.1 X 10-02
ADARB2	cg13911959	10	Body	N Shore	89.2 ± 1.8	90.3 ± 2.4	1.1	4.3 X 10-02
ADARB2	cg04344021	10	Body	Open sea	82.3 ± 4.2	83.7 ± 3.6	1.4	4.4 X 10-02
ADARB2	cg23375593	10	Body	Open sea	77.5 ± 3.8	79.2 ± 4.2	1.6	4.6 X 10-02
ADARB2	cg12508258	10	Body	Open sea	67.9 ± 4.5	69.7 ± 4.5	1.8	4.6 X 10-02
ADARB2	cg01277072	10	Body	Open sea	72.6 ± 4.7	74.8 ± 4.8	2.3	4.7 X 10-02
ADARB2	cg11142437	10	Body	Open sea	87.1 ± 1.7	88.1 ± 0.8	1.0	4.8 X 10-02
ADARB2	cg04513549	10	Body	Open sea	32.3 ± 8.4	34.4 ± 8.1	2.1	4.9 X 10-02
ADAT1	cg02576610	16	TSS1500	S Shore	5.9 ± 1.1	6.4 ± 0.9	0.4	2.2 X 10-02
ADAT1	cg16478896	16	5'UTR	Island	7.0 ± 1.4	7.4 ± 1.3	0.4	4.6 X 10-02
ADAT2	cg23949519	6	Body	N Shelf	78.6 ± 4.7	80.2 ± 3.7	1.6	4.5 X 10-02
ADAT2;PEX3	cg10184649	6	Body;TSS1500	N Shore	8.2 ± 1.6	9.1 ± 1.3	0.8	1.4 X 10-02
ADAT2;PEX3	cg08856920	6	Body;TSS1500	Island	11.0 ± 1.9	12.0 ± 1.9	1.0	2.6 X 10-02
ADCK1;ADCK1	cg11731031	14	TSS1500;TSS1500	N Shore	75.5 ± 2.9	77.3 ± 2.1	1.7	3.8 X 10-02
ADCK4;ADCK4	cg11596498	19	5'UTR;TSS200	Island	3.6 ± 0.6	2.9 ± 0.7	-0.6	1.3 X 10-02
ADCK4;ADCK4	cg23925301	19	5'UTR;5'UTR	Island	10.4 ± 1.4	11.6 ± 0.9	1.2	1.4 X 10-02
ADCK4;ADCK4	cg12154103	19	5'UTR;TSS1500	Island	12.4 ± 2.1	13.2 ± 1.5	0.7	3.0 X 10-02
ADCK5	cg24513449	8	Body	S Shore	81.2 ± 3.0	83.4 ± 3.2	2.2	1.9 X 10-02
ADCY1	cg14919164	7	Body	Open sea	83.8 ± 8.4	84.9 ± 9.4	1.1	3.1 X 10-02
ADCY10;ADCY10	cg17296053	1	TSS1500;TSS1500	Open sea	87.1 ± 1.9	88.6 ± 1.8	1.4	1.7 X 10-02
ADCY2	cg05921947	5	Body	Open sea	65.3 ± 3.2	69.3 ± 3.6	3.9	1.9 X 10-03
ADCY2	cg14116052	5	Body	Open sea	74.5 ± 4.8	77.1 ± 5.9	2.5	1.8 X 10-02
ADCY2	cg10994511	5	TSS1500	Island	3.2 ± 0.6	2.9 ± 0.5	-0.3	3.6 X 10-02
ADCY2	cg20950146	5	3'UTR	Open sea	88.8 ± 1.3	88.0 ± 1.4	-0.8	4.4 X 10-02
ADCY2	cg21633134	5	Body	Open sea	17.2 ± 3.3	18.0 ± 2.9	0.8	4.9 X 10-02
ADCY3;CENPO	cg27449030	2	3'UTR;3'UTR	Open sea	79.9 ± 3.2	82.1 ± 3.2	2.2	2.4 X 10-03
ADCY5	cg14696064	3	Body	Open sea	85.0 ± 2.0	86.8 ± 1.3	1.8	9.7 X 10-03
ADCY5	cg04890266	3	Body	Open sea	74.4 ± 4.4	78.5 ± 3.5	4.1	9.9 X 10-03
ADCY5	cg13483026	3	TSS1500	Island	8.8 ± 1.5	9.6 ± 1.5	0.8	2.1 X 10-02
ADCY5	cg20789595	3	Body	Open sea	88.5 ± 2.0	89.8 ± 1.5	1.3	2.6 X 10-02
ADCY6	cg25350635	12	TSS200	N Shore	11.4 ± 3.3	12.2 ± 2.8	0.8	2.1 X 10-02
ADCY6	cg25312763	12	TSS200	N Shore	8.3 ± 1.5	9.1 ± 1.1	0.8	4.4 X 10-02
ADCY6;ADCY6	cg00160359	12	5'UTR;TSS1500	S Shore	82.3 ± 3.0	84.3 ± 1.7	1.9	3.8 X 10-02
ADCY7	cg16548911	16	Body	Open sea	76.2 ± 2.9	78.6 ± 3.3	2.5	1.3 X 10-02
ADCY7	cg01187464	16	3'UTR	Open sea	52.0 ± 12.0	55.3 ± 13.0	3.3	3.5 X 10-02
ADCY8	cg22304522	8	Body	Open sea	72.4 ± 4.0	74.5 ± 3.5	2.1	2.9 X 10-02
ADCY9	cg00036258	16	Body	Island	81.8 ± 2.5	83.2 ± 2.2	1.4	2.2 X 10-02
ADCY9	cg10533538	16	TSS1500	Island	2.7 ± 0.5	3.1 ± 0.6	0.4	2.4 X 10-02
ADCY9	cg11637718	16	Body	Island	71.5 ± 3.3	73.9 ± 2.1	2.4	2.5 X 10-02
ADCY9	cg13574337	16	Body	Island	69.8 ± 2.6	71.4 ± 2.0	1.6	4.6 X 10-02
ADCYAP1;ADCYAP1	cg17439660	18	Body;Body	Island	11.5 ± 2.4	13.4 ± 2.3	1.9	1.1 X 10-02
ADCYAP1R1	cg11218385	7	5'UTR	Island	9.8 ± 2.1	10.8 ± 2.4	0.9	2.3 X 10-02
ADCYAP1R1	cg13886135	7	Body	Open sea	87.0 ± 1.0	88.0 ± 1.4	1.1	3.7 X 10-02
ADCYAP1R1	cg02846790	7	5'UTR	Open sea	73.2 ± 3.5	75.7 ± 3.7	2.5	3.8 X 10-02
ADD1;ADD1;ADD1;ADD1	cg12655250	4	5'UTR;5'UTR;5'UTR;5'UTR	Open sea	84.2 ± 2.9	86.7 ± 1.7	2.4	2.5 X 10-03
ADD1;ADD1;ADD1;ADD1	cg15457390	4	TSS1500;TSS1500;TSS1500;TSS1500	N Shore	11.2 ± 1.9	12.2 ± 2.2	1.0	3.0 X 10-02
ADD2;ADD2;ADD2;ADD2;ADD2	cg22370480	2	TSS1500;TSS1500;TSS1500;TSS1500;TSS1500	S Shore	11.1 ± 2.6	12.4 ± 3.1	1.3	2.4 X 10-03
ADD2;ADD2;ADD2;ADD2;ADD2	cg02012731	2	5'UTR;5'UTR;5'UTR;5'UTR;5'UTR	Island	8.3 ± 1.3	9.1 ± 1.2	0.8	8.7 X 10-03
ADD2;ADD2;ADD2;ADD2;ADD2	cg14981468	2	5'UTR;5'UTR;5'UTR;5'UTR;5'UTR	Open sea	84.8 ± 1.8	86.3 ± 1.3	1.5	3.3 X 10-02
ADD2;ADD2;ADD2;ADD2;ADD2	cg08857144	2	TSS200;TSS200;TSS200;TSS200;TSS200	Island	5.7 ± 1.8	4.8 ± 0.9	-0.8	3.5 X 10-02
ADD2;ADD2;ADD2;ADD2;ADD2	cg09364770	2	Body;Body;Body;Body;Body	Island	81.2 ± 4.7	83.9 ± 2.9	2.7	4.4 X 10-02
ADD3;ADD3;ADD3	cg14742187	10	5'UTR;5'UTR;5'UTR	Open sea	72.2 ± 4.7	74.9 ± 4.7	2.7	4.7 X 10-03
ADD3;ADD3;ADD3	cg22666103	10	5'UTR;5'UTR;5'UTR	Open sea	54.7 ± 7.6	57.6 ± 7.5	2.9	1.7 X 10-02
ADH1B	cg24368912	4	TSS1500	Open sea	79.2 ± 3.2	80.8 ± 3.1	1.6	1.4 X 10-02
ADH4	cg12011299	4	TSS200	Open sea	68.7 ± 8.2	70.1 ± 7.3	1.4	3.8 X 10-02
ADH5	cg03787486	4	Body	N Shore	6.9 ± 1.6	8.4 ± 2.9	1.5	3.9 X 10-02
ADHFE1	cg09383816	8	TSS200	Island	7.9 ± 1.2	8.7 ± 1.3	0.8	5.2 X 10-03
ADHFE1	cg08090772	8	TSS200	Island	14.4 ± 1.7	16.0 ± 1.2	1.5	1.1 X 10-02
ADHFE1	cg19283840	8	TSS200	Island	7.1 ± 1.1	7.6 ± 0.9	0.4	4.3 X 10-02
ADHFE1	cg01588438	8	TSS200	Island	9.3 ± 1.3	10.1 ± 1.1	0.8	4.8 X 10-02
ADI1	cg16332701	2	Body	N Shore	83.9 ± 3.6	85.5 ± 4.7	1.6	9.8 X 10-03
ADI1	cg09638516	2	3'UTR	N Shelf	76.4 ± 2.6	78.6 ± 3.4	2.2	1.8 X 10-02
ADI1	cg02610787	2	TSS1500	Island	7.6 ± 1.7	8.2 ± 1.7	0.6	3.5 X 10-02
ADI1	cg25705390	2	Body	N Shore	6.2 ± 1.0	6.7 ± 0.9	0.5	4.3 X 10-02
ADI1	cg01808050	2	Body	N Shore	86.3 ± 2.1	87.9 ± 2.6	1.6	4.7 X 10-02
ADIG	cg22206740	20	TSS1500	Open sea	75.7 ± 3.2	78.0 ± 4.4	2.3	7.9 X 10-03
ADIG	cg03532879	20	TSS1500	Open sea	83.6 ± 1.7	85.1 ± 1.4	1.5	4.9 X 10-02
ADIPOR1;ADIPOR1	cg21262504	1	3'UTR;3'UTR	Open sea	77.9 ± 2.9	79.6 ± 2.5	1.8	4.7 X 10-02
ADIPOR2	cg13078969	12	TSS1500	Island	6.2 ± 2.4	5.5 ± 1.9	-0.7	3.2 X 10-02
ADIPOR2	cg21601852	12	3'UTR	Open sea	88.0 ± 1.6	89.1 ± 1.1	1.1	4.6 X 10-02
ADIPOR2	cg12193943	12	Body	Open sea	62.2 ± 6.3	66.2 ± 6.0	4.0	4.7 X 10-02
ADK;ADK	cg12087639	10	Body;Body	Open sea	88.8 ± 1.0	90.1 ± 1.3	1.3	4.0 X 10-03
ADK;ADK	cg23373788	10	Body;TSS1500	Island	7.0 ± 1.4	7.8 ± 1.0	0.8	9.4 X 10-03
ADK;ADK	cg07911953	10	Body;Body	Open sea	15.4 ± 4.7	17.5 ± 4.9	2.0	1.2 X 10-02
ADK;ADK	cg04034517	10	Body;Body	Open sea	58.8 ± 4.2	61.5 ± 3.6	2.7	4.0 X 10-02
ADK;AP3M1;AP3M1	cg18987812	10	Body;TSS1500;TSS1500	S Shore	8.0 ± 1.7	9.1 ± 1.8	1.1	1.3 X 10-02
ADK;AP3M1;AP3M1	cg06764565	10	TSS1500;5'UTR;5'UTR	N Shore	8.9 ± 1.4	9.7 ± 1.4	0.8	2.1 X 10-02
ADM	cg10044466	11	3'UTR	Island	21.4 ± 4.2	18.7 ± 4.3	-2.7	6.9 X 10-03
ADM	cg05149386	11	TSS1500	N Shore	12.5 ± 2.0	15.0 ± 4.9	2.5	2.0 X 10-02
ADNP2	cg10436594	18	TSS200	Open sea	7.1 ± 1.4	7.9 ± 1.6	0.8	6.4 X 10-03
ADNP2	cg20821271	18	5'UTR	Open sea	80.9 ± 2.6	83.2 ± 2.1	2.3	6.8 X 10-03
ADORA1;ADORA1	cg16293981	1	5'UTR;5'UTR	Island	3.1 ± 0.7	3.8 ± 0.9	0.6	4.3 X 10-03
ADORA1;ADORA1;ADORA1;ADORA1	cg00256767	1	1stExon;1stExon;5'UTR;5'UTR	N Shore	8.1 ± 1.6	7.1 ± 0.8	-1.1	4.1 X 10-02
ADORA2A	cg04990420	22	5'UTR	S Shelf	79.5 ± 3.2	81.4 ± 2.4	1.8	3.8 X 10-02
ADORA2B	cg05916671	17	TSS200	Island	4.5 ± 0.9	3.9 ± 0.9	-0.6	2.5 X 10-02
ADORA3;ADORA3;ADORA3	cg21419003	1	Body;TSS1500;TSS1500	Open sea	83.9 ± 1.7	85.3 ± 1.6	1.4	3.3 X 10-03
ADORA3;ADORA3;ADORA3	cg15011501	1	Body;TSS1500;TSS1500	Open sea	69.8 ± 4.3	73.7 ± 2.7	3.9	4.2 X 10-03
ADORA3;ADORA3;ADORA3	cg26233373	1	Body;TSS1500;TSS1500	Open sea	67.4 ± 5.1	71.4 ± 3.5	4.0	4.5 X 10-03
ADORA3;ADORA3;ADORA3	cg05038243	1	Body;Body;Body	Open sea	76.7 ± 2.3	79.0 ± 2.6	2.3	6.7 X 10-03
ADPGK;ADPGK;ADPGK	cg20052355	15	Body;Body;Body	N Shore	5.2 ± 1.0	5.8 ± 1.3	0.6	7.6 X 10-03
ADPGK;ADPGK;ADPGK	cg05159192	15	TSS1500;TSS1500;TSS1500	S Shore	5.0 ± 0.8	5.4 ± 0.8	0.4	3.8 X 10-02
ADPGK;ADPGK;ADPGK	cg01171597	15	Body;Body;Body	Island	7.3 ± 1.0	8.0 ± 1.5	0.7	4.1 X 10-02
ADPRH	cg18027174	3	TSS1500	N Shore	14.2 ± 3.1	15.6 ± 2.5	1.4	3.8 X 10-03
ADPRHL1	cg01921818	13	Body	Open sea	88.6 ± 1.9	89.8 ± 1.3	1.2	1.6 X 10-02
ADPRHL1	cg14339867	13	1stExon	Open sea	91.6 ± 2.5	92.7 ± 1.9	1.1	2.0 X 10-02
ADPRHL1	cg21243846	13	TSS200	Open sea	57.9 ± 2.6	59.7 ± 2.3	1.8	3.0 X 10-02
ADPRHL1;ADPRHL1	cg03242905	13	Body;Body	Open sea	86.1 ± 1.6	87.9 ± 1.1	1.8	1.5 X 10-03
ADPRHL1;ADPRHL1	cg26389958	13	Body;Body	N Shore	82.6 ± 3.9	85.5 ± 2.6	3.0	1.2 X 10-02
ADPRHL1;ADPRHL1	cg26308932	13	Body;Body	S Shelf	81.6 ± 1.7	83.5 ± 2.3	1.9	3.0 X 10-02
ADPRHL1;ADPRHL1	cg05392008	13	5'UTR;Body	Open sea	67.6 ± 6.0	70.7 ± 4.5	3.1	3.9 X 10-02
ADPRHL1;ADPRHL1	cg05163330	13	Body;TSS1500	Open sea	48.3 ± 6.6	50.2 ± 6.2	1.9	4.4 X 10-02
ADPRHL2	cg06814637	1	TSS200	N Shore	7.9 ± 1.1	8.8 ± 1.0	0.9	9.5 X 10-03
ADRA1A	cg02519717	8	3'UTR	Open sea	82.5 ± 2.2	84.7 ± 2.2	2.2	1.2 X 10-02
ADRA1A;ADRA1A;ADRA1A;ADRA1A	cg26730369	8	TSS1500;TSS1500;TSS1500;TSS1500	Island	10.2 ± 1.8	11.3 ± 1.4	1.1	2.8 X 10-02
ADRA1B	cg17979970	5	Body	Open sea	47.9 ± 3.0	50.3 ± 2.7	2.4	2.3 X 10-02
ADRA1D	cg18435870	20	TSS1500	S Shore	72.1 ± 2.6	74.3 ± 2.1	2.2	9.9 X 10-03
ADRA2A	cg16358257	10	TSS200	Island	8.1 ± 1.4	8.8 ± 1.2	0.7	2.7 X 10-02
ADRA2A	cg18384214	10	TSS1500	Island	2.7 ± 0.5	2.4 ± 0.5	-0.3	3.5 X 10-02
ADRA2A;ADRA2A	cg26926521	10	5'UTR;1stExon	Island	8.9 ± 1.5	9.8 ± 1.6	0.8	3.9 X 10-02
ADRA2B	cg09494752	2	1stExon	N Shore	83.5 ± 4.3	85.6 ± 2.5	2.1	2.1 X 10-02
ADRB1;ADRB1	cg10415685	10	3'UTR;1stExon	S Shore	69.1 ± 4.3	72.2 ± 6.9	3.0	1.5 X 10-02
ADRB2	cg03867759	5	TSS200	N Shore	8.5 ± 2.1	9.6 ± 2.0	1.1	1.7 X 10-02
ADRB3	cg00432461	8	TSS1500	S Shore	72.0 ± 8.0	74.0 ± 7.6	2.0	3.2 X 10-02
ADRBK1	cg14343548	11	Body	S Shelf	17.9 ± 5.4	20.6 ± 7.0	2.6	4.6 X 10-03
ADRBK1	cg13924996	11	3'UTR	S Shore	93.8 ± 2.5	95.1 ± 1.1	1.3	4.1 X 10-02
ADRBK2	cg23375190	22	TSS200	N Shore	5.7 ± 0.6	5.0 ± 0.7	-0.6	3.3 X 10-02
ADRBK2	cg08908004	22	TSS1500	N Shore	18.4 ± 3.9	19.4 ± 3.9	1.0	4.3 X 10-02
ADRM1;ADRM1	cg18281525	20	Body;Body	Island	55.0 ± 3.9	57.7 ± 4.6	2.7	2.7 X 10-02
ADRM1;ADRM1	cg00940514	20	Body;Body	N Shore	59.8 ± 4.7	62.3 ± 5.7	2.5	3.4 X 10-02
ADSL;ADSL	cg27304757	22	TSS200;TSS200	Island	10.4 ± 1.3	11.3 ± 1.2	0.9	2.5 X 10-02
ADSS	cg06090351	1	TSS200	Island	8.3 ± 1.2	9.0 ± 1.7	0.7	3.7 X 10-02
ADSS	cg11253425	1	Body	N Shore	4.7 ± 1.2	5.0 ± 0.8	0.3	3.7 X 10-02
ADSSL1	cg19730687	14	TSS200	Island	3.2 ± 0.2	3.5 ± 0.5	0.3	2.9 X 10-02
ADSSL1;ADSSL1	cg24114545	14	Body;Body	Open sea	85.6 ± 3.0	87.1 ± 2.1	1.5	6.2 X 10-03
AEBP1	cg12955216	7	TSS1500	Open sea	79.9 ± 2.9	81.8 ± 3.7	1.9	4.7 X 10-02
AEBP1	cg10873171	7	Body	Open sea	65.5 ± 4.3	67.6 ± 5.3	2.1	4.9 X 10-02
AEBP2;AEBP2	cg16822174	12	Body;Body	Open sea	83.3 ± 1.8	85.2 ± 1.3	1.9	8.0 X 10-03
AEBP2;AEBP2	cg18625486	12	Body;Body	Open sea	86.4 ± 2.9	87.8 ± 2.4	1.4	3.0 X 10-02
AEN	cg24529269	15	TSS200	Island	2.8 ± 0.5	2.4 ± 0.5	-0.4	8.1 X 10-03
AES;AES;AES	cg00395140	19	TSS1500;TSS1500;TSS1500	S Shore	72.2 ± 5.3	75.0 ± 5.1	2.8	2.2 X 10-02
AFAP1;AFAP1	cg00251875	4	Body;Body	N Shore	72.2 ± 6.6	76.7 ± 7.2	4.6	5.3 X 10-04
AFAP1;AFAP1	cg10099518	4	Body;Body	Open sea	96.6 ± 0.6	97.1 ± 0.4	0.6	1.8 X 10-03
AFAP1;AFAP1	cg19601530	4	Body;Body	Open sea	79.6 ± 20.3	86.6 ± 8.3	6.9	3.6 X 10-03
AFAP1;AFAP1	cg06068179	4	Body;Body	Open sea	57.3 ± 5.8	61.8 ± 5.3	4.5	4.6 X 10-03
AFAP1;AFAP1	cg20312457	4	Body;Body	Open sea	69.9 ± 3.1	71.9 ± 3.6	2.0	1.5 X 10-02
AFAP1;AFAP1	cg19702703	4	TSS1500;TSS1500	S Shore	55.5 ± 3.3	57.9 ± 2.4	2.4	2.1 X 10-02
AFAP1;AFAP1	cg20356136	4	Body;Body	Island	95.6 ± 1.0	96.2 ± 0.7	0.6	2.7 X 10-02
AFAP1;AFAP1	cg14840727	4	Body;Body	Open sea	88.9 ± 2.1	90.1 ± 1.7	1.2	3.4 X 10-02
AFAP1;AFAP1	cg11808936	4	5'UTR;5'UTR	Open sea	33.6 ± 3.9	35.9 ± 4.7	2.3	3.5 X 10-02
AFAP1;AFAP1	cg02614549	4	Body;Body	Open sea	85.3 ± 2.4	86.2 ± 2.5	1.0	3.8 X 10-02
AFAP1;AFAP1;LOC84740	cg21964084	4	Body;Body;Body	N Shore	78.8 ± 3.6	82.0 ± 2.2	3.2	7.4 X 10-03
AFAP1;AFAP1;LOC84740	cg20147046	4	Body;Body;Body	S Shore	69.5 ± 4.0	72.2 ± 3.7	2.7	2.1 X 10-02
AFAP1;AFAP1;LOC84740	cg15716623	4	Body;Body;Body	Open sea	77.5 ± 5.8	79.9 ± 2.9	2.4	2.7 X 10-02
AFAP1;AFAP1;LOC84740	cg12228123	4	3'UTR;3'UTR;Body	Open sea	83.0 ± 2.4	84.4 ± 1.8	1.5	3.4 X 10-02
AFAP1;AFAP1;LOC84740	cg17332705	4	Body;Body;Body	Open sea	75.3 ± 3.8	77.5 ± 3.0	2.1	4.1 X 10-02
AFAP1L1;AFAP1L1	cg07127357	5	Body;Body	S Shelf	82.3 ± 2.7	84.9 ± 2.0	2.6	3.6 X 10-03
AFAP1L1;AFAP1L1	cg26643384	5	Body;Body	S Shore	7.7 ± 1.6	8.6 ± 1.5	0.9	2.5 X 10-02
AFAP1L2;AFAP1L2	cg20663200	10	Body;Body	Island	12.6 ± 3.0	14.1 ± 3.4	1.5	3.4 X 10-02
AFAP1L2;AFAP1L2	cg02465859	10	Body;Body	Open sea	76.0 ± 3.2	78.0 ± 3.8	2.0	3.8 X 10-02
AFF1	cg14209344	4	Body	Open sea	81.6 ± 3.6	84.6 ± 2.7	3.0	5.1 X 10-03
AFF1	cg18044720	4	5'UTR	Island	8.2 ± 1.5	8.9 ± 1.0	0.8	3.5 X 10-02
AFF1	cg12049949	4	TSS1500	Island	5.7 ± 1.3	6.1 ± 1.1	0.4	4.5 X 10-02
AFF1;AFF1	cg23210971	4	Body;Body	Open sea	61.3 ± 3.5	64.6 ± 5.2	3.3	1.2 X 10-02
AFF1;AFF1	cg21988461	4	Body;Body	Open sea	52.5 ± 5.2	54.5 ± 5.1	2.0	2.2 X 10-02
AFF1;AFF1	cg26392439	4	Body;TSS1500	N Shore	7.6 ± 2.1	8.4 ± 1.1	0.8	2.8 X 10-02
AFF1;AFF1	cg12109728	4	Body;Body	Open sea	84.6 ± 2.8	86.5 ± 1.5	2.0	2.9 X 10-02
AFF1;AFF1	cg17279557	4	Body;TSS1500	N Shore	7.1 ± 1.2	7.9 ± 1.8	0.8	3.2 X 10-02
AFF1;AFF1	cg23092072	4	Body;TSS1500	N Shore	7.5 ± 1.4	8.2 ± 1.6	0.7	4.7 X 10-02
AFF2;AFF2;AFF2;AFF2;AFF2	cg10622126	X	Body;Body;Body;Body;Body	Open sea	74.8 ± 7.5	76.8 ± 7.8	2.0	6.7 X 10-03
AFF2;AFF2;AFF2;AFF2;AFF2	cg16357225	X	TSS200;TSS200;TSS200;TSS200;TSS200	N Shore	31.9 ± 24.8	35.0 ± 25.5	3.0	1.4 X 10-02
AFF2;AFF2;AFF2;AFF2;AFF2;AFF2	cg02167456	X	Body;Body;1stExon;Body;Body;Body	Open sea	67.3 ± 9.0	70.0 ± 10.9	2.7	2.3 X 10-02
AFF3	cg00686453	2	TSS1500	Open sea	78.9 ± 2.9	80.9 ± 1.9	1.9	2.9 X 10-02
AFF3;AFF3	cg27315109	2	Body;Body	Open sea	83.1 ± 1.8	85.4 ± 1.6	2.3	1.7 X 10-03
AFF3;AFF3	cg22050792	2	Body;Body	Open sea	85.5 ± 1.3	87.3 ± 1.9	1.7	6.8 X 10-03
AFF3;AFF3	cg24553235	2	Body;Body	Open sea	82.9 ± 1.6	84.6 ± 2.0	1.8	1.0 X 10-02
AFF3;AFF3	cg18561684	2	Body;Body	Open sea	80.8 ± 2.5	82.6 ± 2.2	1.8	1.1 X 10-02
AFF3;AFF3	cg04101806	2	TSS1500;5'UTR	S Shore	83.8 ± 1.8	85.3 ± 1.7	1.6	1.5 X 10-02
AFF3;AFF3	cg06868382	2	Body;Body	Open sea	85.8 ± 2.2	87.6 ± 1.6	1.8	1.8 X 10-02
AFF3;AFF3	cg14013053	2	Body;Body	Open sea	81.3 ± 2.8	84.0 ± 1.9	2.7	2.0 X 10-02
AFF3;AFF3	cg17165836	2	Body;Body	Open sea	20.1 ± 2.3	22.8 ± 4.1	2.8	2.4 X 10-02
AFF3;AFF3	cg20899151	2	Body;Body	Open sea	80.0 ± 2.9	82.4 ± 2.3	2.4	2.6 X 10-02
AFF3;AFF3	cg27429106	2	Body;Body	Open sea	87.0 ± 1.6	88.2 ± 1.3	1.2	4.3 X 10-02
AFF3;AFF3	cg02245998	2	Body;Body	S Shore	34.9 ± 4.6	36.7 ± 5.0	1.7	4.6 X 10-02
AFF4	cg22212250	5	Body	Open sea	71.9 ± 3.7	74.0 ± 4.3	2.1	2.9 X 10-02
AFG3L1;CENPBD1;AFG3L1;AFG3L1	cg00161024	16	Body;TSS1500;Body;Body	Island	7.6 ± 0.9	8.4 ± 1.1	0.8	1.5 X 10-02
AFG3L2	cg24254271	18	Body	Island	7.7 ± 1.3	8.7 ± 1.3	1.0	7.8 X 10-03
AFP	cg10778295	4	TSS1500	Open sea	67.0 ± 7.8	69.9 ± 8.7	2.9	2.3 X 10-02
AFTPH;AFTPH;AFTPH	cg11223893	2	Body;Body;Body	Open sea	83.5 ± 2.8	85.3 ± 3.3	1.8	2.2 X 10-02
AGA	cg04514020	4	Body	N Shore	7.0 ± 1.5	7.9 ± 1.3	0.9	1.6 X 10-02
AGA	cg07155684	4	TSS1500	S Shore	70.6 ± 4.7	72.1 ± 6.0	1.5	3.9 X 10-02
AGAP1;AGAP1	cg18755404	2	Body;Body	Open sea	85.4 ± 2.0	87.6 ± 1.8	2.2	4.5 X 10-03
AGAP1;AGAP1	cg18662228	2	Body;Body	Island	51.4 ± 25.7	53.5 ± 27.3	2.1	6.4 X 10-03
AGAP1;AGAP1	cg09141748	2	Body;Body	Open sea	88.1 ± 2.3	90.0 ± 1.9	1.9	8.6 X 10-03
AGAP1;AGAP1	cg16901958	2	Body;Body	Open sea	90.5 ± 1.4	91.6 ± 1.1	1.1	1.6 X 10-02
AGAP1;AGAP1	cg24211779	2	Body;Body	Open sea	93.6 ± 1.7	94.6 ± 1.1	1.0	1.7 X 10-02
AGAP1;AGAP1	cg14903799	2	3'UTR;3'UTR	S Shore	78.8 ± 3.0	81.8 ± 3.3	2.9	1.7 X 10-02
AGAP1;AGAP1	cg26361545	2	Body;Body	Open sea	88.3 ± 1.1	89.5 ± 1.3	1.2	1.9 X 10-02
AGAP1;AGAP1	cg09317899	2	Body;Body	S Shore	10.3 ± 1.9	11.0 ± 1.5	0.7	1.9 X 10-02
AGAP1;AGAP1	cg09726703	2	Body;Body	N Shelf	83.6 ± 1.8	85.1 ± 1.8	1.5	1.9 X 10-02
AGAP1;AGAP1	cg06368760	2	Body;Body	Open sea	87.9 ± 1.6	89.3 ± 1.2	1.4	2.1 X 10-02
AGAP1;AGAP1	cg01803654	2	Body;Body	N Shore	84.6 ± 2.6	87.3 ± 3.5	2.7	2.2 X 10-02
AGAP1;AGAP1	cg02966661	2	Body;Body	Open sea	88.9 ± 1.2	90.1 ± 1.4	1.2	2.3 X 10-02
AGAP1;AGAP1	cg21368566	2	Body;Body	Open sea	83.4 ± 1.8	84.9 ± 2.3	1.5	2.4 X 10-02
AGAP1;AGAP1	cg05031435	2	Body;Body	S Shore	85.8 ± 2.0	87.5 ± 1.4	1.6	2.5 X 10-02
AGAP1;AGAP1	cg12296472	2	Body;Body	N Shore	88.3 ± 1.0	89.3 ± 1.0	1.0	2.8 X 10-02
AGAP1;AGAP1	cg22248286	2	Body;Body	Open sea	77.9 ± 3.4	80.2 ± 3.4	2.3	2.8 X 10-02
AGAP1;AGAP1	cg07291256	2	Body;Body	N Shelf	6.8 ± 1.5	7.5 ± 1.2	0.7	2.8 X 10-02
AGAP1;AGAP1	cg23246666	2	Body;Body	N Shore	97.0 ± 1.0	97.4 ± 1.0	0.4	2.9 X 10-02
AGAP1;AGAP1	cg06462966	2	Body;Body	Open sea	86.5 ± 1.7	87.7 ± 1.6	1.2	3.4 X 10-02
AGAP1;AGAP1	cg20403528	2	Body;Body	Open sea	87.3 ± 1.2	88.4 ± 1.7	1.1	3.5 X 10-02
AGAP1;AGAP1	cg14015561	2	Body;Body	Open sea	81.3 ± 3.0	82.8 ± 2.2	1.5	3.7 X 10-02
AGAP1;AGAP1	cg19303162	2	Body;Body	Island	89.8 ± 2.8	91.2 ± 2.0	1.4	3.7 X 10-02
AGAP1;AGAP1	cg00259019	2	Body;Body	Open sea	86.2 ± 1.9	87.8 ± 1.5	1.6	3.8 X 10-02
AGAP1;AGAP1	cg11829201	2	Body;Body	Open sea	89.5 ± 1.2	90.3 ± 1.1	0.9	3.8 X 10-02
AGAP1;AGAP1	cg26142604	2	Body;Body	Open sea	85.1 ± 1.7	86.4 ± 1.8	1.3	3.9 X 10-02
AGAP1;AGAP1	cg08994923	2	Body;Body	Open sea	80.0 ± 3.9	82.3 ± 2.8	2.3	3.9 X 10-02
AGAP1;AGAP1	cg21201494	2	Body;Body	Island	94.4 ± 1.1	95.2 ± 1.2	0.8	4.0 X 10-02
AGAP1;AGAP1	cg07611816	2	Body;Body	Open sea	86.0 ± 1.9	87.2 ± 2.2	1.1	4.4 X 10-02
AGAP1;AGAP1	cg19302347	2	Body;Body	Open sea	84.6 ± 2.5	86.2 ± 1.3	1.6	4.5 X 10-02
AGAP1;AGAP1	cg24530529	2	Body;Body	Open sea	86.4 ± 2.3	87.8 ± 1.6	1.4	4.6 X 10-02
AGAP1;AGAP1	cg19531032	2	Body;Body	Open sea	83.2 ± 2.0	84.5 ± 2.1	1.2	4.6 X 10-02
AGAP1;AGAP1	cg23467747	2	Body;Body	Open sea	97.3 ± 0.6	96.9 ± 0.6	-0.4	4.8 X 10-02
AGAP1;AGAP1	cg15002250	2	Body;Body	Open sea	83.8 ± 3.9	85.8 ± 3.5	2.0	5.0 X 10-02
AGAP11	cg25744558	10	Body	N Shelf	50.1 ± 3.5	52.9 ± 3.6	2.9	1.7 X 10-02
AGAP11	cg17876497	10	5'UTR	Island	14.4 ± 3.8	16.0 ± 3.7	1.6	2.5 X 10-02
AGAP3	cg16419361	7	Body	Open sea	68.4 ± 8.0	71.2 ± 8.9	2.8	1.9 X 10-02
AGAP3;AGAP3	cg08708553	7	Body;Body	N Shore	61.9 ± 3.8	64.8 ± 4.4	2.8	3.4 X 10-02
AGAP5	cg09901529	10	Body	S Shelf	79.1 ± 2.3	80.9 ± 2.1	1.8	1.8 X 10-02
AGAP7	cg11974077	10	Body	S Shore	75.5 ± 2.9	77.7 ± 3.4	2.2	1.7 X 10-02
AGBL1	cg02143743	15	Body	Open sea	68.2 ± 6.4	71.0 ± 7.2	2.8	1.1 X 10-02
AGBL1	cg26556336	15	Body	Open sea	70.3 ± 8.2	71.6 ± 8.6	1.3	4.7 X 10-02
AGBL2	cg21939221	11	TSS1500	S Shore	69.2 ± 3.8	72.2 ± 3.0	3.0	1.2 X 10-02
AGBL2	cg20064370	11	Body	N Shelf	51.9 ± 4.6	54.7 ± 3.0	2.8	3.7 X 10-02
AGBL3	cg00588300	7	TSS200	N Shore	7.4 ± 0.9	8.5 ± 1.6	1.1	2.1 X 10-03
AGBL3;AGBL3	cg21033514	7	1stExon;5'UTR	Island	2.1 ± 0.4	2.4 ± 0.7	0.3	4.9 X 10-02
AGBL4	cg26249046	1	TSS200	Island	11.0 ± 2.1	12.3 ± 1.8	1.3	4.8 X 10-04
AGBL4	cg02057755	1	3'UTR	Open sea	49.0 ± 5.6	50.7 ± 4.9	1.7	3.6 X 10-02
AGBL4	cg17879116	1	Body	Open sea	77.6 ± 3.0	79.0 ± 2.7	1.5	4.7 X 10-02
AGBL4	cg13401071	1	Body	Open sea	82.5 ± 1.6	83.9 ± 1.1	1.4	4.8 X 10-02
AGBL4;AGBL4	cg20931033	1	1stExon;5'UTR	Island	11.0 ± 2.2	11.9 ± 2.5	0.9	4.9 X 10-02
AGBL4;BEND5	cg03038003	1	Body;TSS1500	S Shore	7.4 ± 1.3	8.0 ± 1.2	0.6	1.3 X 10-02
AGBL4;BEND5	cg02290238	1	Body;TSS1500	S Shore	6.8 ± 1.3	7.3 ± 1.0	0.5	1.8 X 10-02
AGBL5	cg21429105	2	Body	N Shelf	76.8 ± 4.8	80.1 ± 2.3	3.3	6.6 X 10-03
AGBL5;AGBL5	cg03267400	2	TSS1500;TSS1500	Island	1.9 ± 0.5	2.4 ± 0.4	0.5	7.5 X 10-04
AGBL5;AGBL5	cg07101579	2	TSS200;TSS200	Island	7.1 ± 1.5	7.6 ± 1.6	0.5	4.6 X 10-02
AGER;AGER	cg18139800	6	Body;Body	Open sea	64.6 ± 5.2	67.2 ± 4.4	2.6	2.9 X 10-02
AGER;AGER	cg20638582	6	Body;Body	Open sea	67.6 ± 3.7	69.8 ± 3.4	2.3	3.2 X 10-02
AGFG1;AGFG1;AGFG1;AGFG1	cg05962826	2	TSS1500;TSS1500;TSS1500;TSS1500	N Shore	82.3 ± 1.9	84.6 ± 1.5	2.2	5.4 X 10-04
AGFG1;AGFG1;AGFG1;AGFG1	cg18280717	2	Body;Body;Body;Body	Open sea	78.9 ± 3.1	80.8 ± 2.0	1.9	2.3 X 10-02
AGFG1;AGFG1;AGFG1;AGFG1	cg06305175	2	1stExon;1stExon;1stExon;1stExon	Island	3.1 ± 0.6	2.6 ± 0.6	-0.5	3.0 X 10-02
AGFG2	cg18991321	7	Body	Open sea	56.8 ± 3.3	59.1 ± 2.6	2.4	1.6 X 10-02
AGGF1	cg06252849	5	TSS200	N Shore	7.5 ± 1.5	8.3 ± 1.2	0.8	1.2 X 10-02
AGK	cg07640820	7	5'UTR	S Shore	14.5 ± 2.5	16.4 ± 1.7	1.8	1.0 X 10-02
AGL;AGL;AGL;AGL;AGL	cg15383719	1	TSS200;5'UTR;TSS200;TSS200;TSS1500	S Shore	2.7 ± 0.6	3.2 ± 0.9	0.5	2.9 X 10-02
AGL;AGL;AGL;AGL;AGL	cg17474694	1	TSS200;5'UTR;TSS200;TSS200;TSS1500	Island	2.6 ± 0.5	3.0 ± 0.6	0.4	2.9 X 10-02
AGL;AGL;AGL;AGL;AGL	cg23641635	1	Body;Body;Body;Body;Body	S Shelf	79.7 ± 2.4	81.3 ± 2.0	1.6	5.0 X 10-02
AGL;AGL;AGL;AGL;AGL;AGL	cg18377446	1	Body;Body;Body;Body;Body;Body	Open sea	76.4 ± 5.8	78.4 ± 7.1	2.0	5.0 X 10-02
AGPAT1;AGPAT1	cg12719006	6	Body;Body	S Shelf	79.7 ± 2.2	81.8 ± 1.0	2.1	8.1 X 10-03
AGPAT1;AGPAT1	cg00689685	6	5'UTR;5'UTR	Open sea	60.9 ± 23.1	67.5 ± 20.4	6.6	9.9 X 10-03
AGPAT1;AGPAT1	cg18698459	6	Body;Body	S Shelf	88.3 ± 1.2	89.5 ± 1.3	1.2	1.2 X 10-02
AGPAT1;AGPAT1	cg17213381	6	5'UTR;5'UTR	Open sea	74.9 ± 9.1	76.9 ± 7.6	1.9	2.2 X 10-02
AGPAT1;AGPAT1	cg17284149	6	Body;Body	S Shelf	71.8 ± 4.3	74.4 ± 2.8	2.6	4.1 X 10-02
AGPAT1;RNF5;RNF5P1	cg11043450	6	TSS1500;TSS200;TSS200	Open sea	7.5 ± 1.2	8.3 ± 0.8	0.7	7.1 X 10-03
AGPAT3;AGPAT3	cg24552660	21	3'UTR;3'UTR	Island	79.0 ± 2.8	81.8 ± 1.5	2.8	3.0 X 10-03
AGPAT3;AGPAT3	cg00004533	21	3'UTR;3'UTR	N Shore	88.4 ± 1.7	89.3 ± 0.9	0.8	4.5 X 10-02
AGPAT4	cg20427090	6	Body	Open sea	96.8 ± 0.6	97.2 ± 0.3	0.4	1.3 X 10-02
AGPAT4	cg02031769	6	TSS200	Open sea	6.6 ± 1.1	7.7 ± 1.3	1.1	1.6 X 10-02
AGPAT4	cg07074571	6	TSS1500	Open sea	11.6 ± 3.2	12.6 ± 2.5	0.9	2.6 X 10-02
AGPAT4	cg10904849	6	TSS1500	Open sea	6.4 ± 0.8	6.9 ± 0.8	0.5	3.4 X 10-02
AGPAT4	cg05175158	6	Body	Open sea	81.1 ± 4.0	82.9 ± 3.1	1.8	4.9 X 10-02
AGPAT5	cg21257675	8	Body	Open sea	87.0 ± 2.9	88.7 ± 2.9	1.8	4.1 X 10-02
AGPAT6	cg12859101	8	Body	Open sea	65.2 ± 5.8	68.3 ± 6.0	3.1	1.7 X 10-03
AGPAT6	cg14546712	8	3'UTR	Open sea	97.2 ± 0.6	97.7 ± 0.6	0.5	3.0 X 10-02
AGPAT9	cg05756848	4	TSS200	Island	3.9 ± 0.9	3.3 ± 0.8	-0.6	1.3 X 10-02
AGPAT9;AGPAT9	cg02768101	4	1stExon;5'UTR	Island	6.9 ± 1.2	8.1 ± 1.6	1.2	2.9 X 10-02
AGPHD1;AGPHD1	cg02823743	15	TSS200;TSS200	Island	6.7 ± 1.1	7.2 ± 1.3	0.5	1.7 X 10-02
AGPHD1;AGPHD1	cg06120528	15	5'UTR;5'UTR	Island	6.6 ± 0.9	7.2 ± 0.8	0.7	1.8 X 10-02
AGRN	cg02635644	1	Body	Island	97.2 ± 0.5	96.7 ± 0.5	-0.5	3.8 X 10-03
AGRN	cg03055733	1	Body	Island	84.6 ± 2.0	86.6 ± 2.0	2.0	1.2 X 10-02
AGRN	cg07396477	1	Body	Island	78.1 ± 5.6	80.6 ± 4.0	2.5	1.3 X 10-02
AGRN	cg01711077	1	Body	Island	55.7 ± 2.8	58.5 ± 1.6	2.8	1.3 X 10-02
AGRN	cg03120284	1	Body	N Shelf	73.6 ± 4.2	76.3 ± 2.8	2.7	2.2 X 10-02
AGRN	cg10046671	1	Body	Island	3.3 ± 0.7	2.8 ± 0.4	-0.5	2.8 X 10-02
AGRN	cg11853970	1	Body	S Shore	79.9 ± 10.2	82.0 ± 11.6	2.1	2.9 X 10-02
AGRN	cg07501049	1	Body	Island	97.8 ± 0.2	98.0 ± 0.6	0.2	3.5 X 10-02
AGRN	cg25759916	1	Body	Island	21.5 ± 3.1	23.0 ± 4.2	1.5	3.6 X 10-02
AGRN	cg16903000	1	Body	Island	87.6 ± 1.3	88.7 ± 1.9	1.1	3.7 X 10-02
AGRN	cg18380070	1	Body	Island	85.2 ± 2.9	86.9 ± 1.5	1.7	4.3 X 10-02
AGRN	cg00299257	1	Body	Island	6.9 ± 1.2	7.5 ± 1.4	0.6	4.5 X 10-02
AGRN	cg13244315	1	Body	S Shore	95.7 ± 0.9	95.3 ± 0.8	-0.4	4.8 X 10-02
AGRP;ATP6V0D1;AGRP	cg06285333	16	Body;TSS1500;Body	S Shore	78.1 ± 3.3	80.0 ± 2.0	2.0	4.8 X 10-02
AGTPBP1	ch.9.1152820R	9	Body	Open sea	13.6 ± 1.8	14.6 ± 1.6	1.0	9.5 X 10-03
AGTR1;AGTR1;AGTR1;AGTR1	cg22082709	3	TSS200;TSS200;TSS200;TSS200	Island	15.1 ± 3.3	16.1 ± 2.8	1.0	2.7 X 10-02
AGTR1;AGTR1;AGTR1;AGTR1	cg10784511	3	5'UTR;5'UTR;5'UTR;5'UTR	Open sea	86.2 ± 2.1	87.4 ± 1.6	1.2	3.2 X 10-02
AGTR2	cg17403974	X	Body	Open sea	64.7 ± 8.6	67.0 ± 9.3	2.4	3.8 X 10-02
AGXT	cg18315762	2	TSS200	Open sea	83.9 ± 3.1	86.2 ± 3.0	2.3	2.6 X 10-03
AGXT	cg18657700	2	TSS1500	Open sea	50.4 ± 5.6	53.3 ± 6.8	2.9	1.5 X 10-02
AGXT	cg23669276	2	Body	Open sea	93.3 ± 1.6	94.1 ± 1.0	0.8	3.4 X 10-02
AGXT2	cg03681754	5	Body	Open sea	75.3 ± 1.4	77.0 ± 1.5	1.7	4.0 X 10-02
AGXT2L1;AGXT2L1;AGXT2L1;AGXT2L1;AGXT2L1	cg08057869	4	Body;Body;Body;Body;Body	N Shelf	85.0 ± 1.7	86.3 ± 1.2	1.3	1.4 X 10-02
AGXT2L1;AGXT2L1;AGXT2L1;AGXT2L1;AGXT2L1	cg15204036	4	TSS1500;TSS1500;TSS1500;TSS1500;TSS1500	S Shore	31.2 ± 3.9	34.0 ± 4.2	2.8	1.7 X 10-02
AGXT2L1;AGXT2L1;AGXT2L1;AGXT2L1;AGXT2L1	cg23067351	4	Body;Body;Body;Body;Body	Island	15.9 ± 1.9	16.9 ± 1.6	1.0	3.5 X 10-02
AGXT2L1;AGXT2L1;AGXT2L1;AGXT2L1;AGXT2L1;AGXT2L1;AGXT2L1;AGXT2L1	cg09117206	4	1stExon;5'UTR;1stExon;5'UTR;Body;1stExon;5'UTR;Body	Island	4.0 ± 1.2	4.4 ± 1.1	0.4	2.0 X 10-02
AHCTF1	ch.1.4947900R	1	Body	Open sea	23.5 ± 6.9	24.9 ± 4.3	1.4	3.5 X 10-03
AHCTF1	cg08938976	1	TSS1500	Island	8.2 ± 2.3	9.5 ± 3.4	1.3	6.3 X 10-03
AHCTF1	cg23799440	1	TSS1500	S Shore	46.6 ± 3.8	48.6 ± 4.9	2.0	4.6 X 10-02
AHCY	cg21243348	20	TSS200	Open sea	10.0 ± 1.2	11.3 ± 1.8	1.4	1.6 X 10-02
AHCY;AHCY	ch.20.661824R	20	3'UTR;3'UTR	Open sea	9.5 ± 1.7	10.3 ± 1.6	0.8	3.1 X 10-02
AHCY;AHCY	cg03781315	20	Body;Body	Open sea	82.6 ± 2.4	84.3 ± 1.0	1.8	3.7 X 10-02
AHCYL2;AHCYL2	cg03822873	7	Body;Body	Open sea	72.6 ± 3.9	75.2 ± 5.1	2.6	2.4 X 10-02
AHCYL2;AHCYL2	cg13504856	7	Body;Body	Open sea	85.2 ± 3.7	87.5 ± 2.4	2.2	3.3 X 10-02
AHCYL2;AHCYL2;AHCYL2;AHCYL2	cg17539479	7	TSS1500;Body;TSS1500;Body	Open sea	8.6 ± 1.6	10.0 ± 1.6	1.5	2.8 X 10-03
AHCYL2;AHCYL2;AHCYL2;AHCYL2	cg25969460	7	Body;Body;Body;Body	Open sea	72.7 ± 4.3	75.1 ± 3.8	2.4	3.5 X 10-02
AHDC1;AHDC1	cg11382799	1	5'UTR;1stExon	Island	4.1 ± 0.7	3.4 ± 0.7	-0.7	7.0 X 10-03
AHNAK	cg18255584	11	Body	Open sea	77.6 ± 4.2	80.3 ± 2.6	2.7	2.1 X 10-02
AHNAK	cg10647704	11	Body	Open sea	69.4 ± 4.5	72.5 ± 4.0	3.1	2.7 X 10-02
AHNAK	cg16509239	11	Body	S Shore	48.1 ± 6.8	50.0 ± 8.2	1.9	3.6 X 10-02
AHNAK	cg06861841	11	Body	Island	43.3 ± 9.2	45.7 ± 11.0	2.3	4.2 X 10-02
AHNAK;AHNAK	cg22365167	11	5'UTR;5'UTR	Open sea	24.0 ± 5.3	25.7 ± 5.3	1.7	3.9 X 10-02
AHNAK2	cg13108289	14	Body	Open sea	93.3 ± 1.9	94.4 ± 1.3	1.1	1.0 X 10-02
AHNAK2	cg11138227	14	Body	Open sea	68.4 ± 3.0	70.9 ± 3.4	2.5	3.1 X 10-02
AHNAK2	cg06799735	14	Body	Open sea	72.0 ± 4.5	75.1 ± 5.6	3.1	3.5 X 10-02
AHNAK2	cg01513078	14	Body	Open sea	71.8 ± 3.8	74.4 ± 5.7	2.6	4.5 X 10-02
AHNAK2	cg21868779	14	TSS1500	Island	6.0 ± 1.2	5.4 ± 0.8	-0.6	5.0 X 10-02
AHR	cg13534901	7	Body	S Shore	14.9 ± 2.9	16.4 ± 4.3	1.5	4.2 X 10-02
AHRR	cg18205372	5	Body	Open sea	75.5 ± 2.5	77.8 ± 1.9	2.2	2.6 X 10-03
AHRR	cg07599136	5	Body	Open sea	78.4 ± 3.1	80.5 ± 2.4	2.1	7.5 X 10-03
AHRR	cg23916896	5	Body	N Shore	83.3 ± 3.3	85.1 ± 2.3	1.9	8.9 X 10-03
AHRR	cg00300637	5	Body	N Shore	49.6 ± 5.2	51.8 ± 4.5	2.2	3.3 X 10-02
AHRR	cg19405895	5	Body	Open sea	76.3 ± 4.3	78.0 ± 3.7	1.7	3.5 X 10-02
AHRR	cg16325394	5	Body	S Shore	94.8 ± 0.8	94.0 ± 1.4	-0.9	4.0 X 10-02
AHRR	cg03604011	5	Body	Open sea	5.2 ± 1.6	5.5 ± 1.0	0.3	4.2 X 10-02
AHRR	cg26703534	5	Body	S Shelf	81.1 ± 3.7	82.9 ± 2.3	1.8	4.5 X 10-02
AHRR	cg15168497	5	Body	Open sea	72.4 ± 10.4	75.0 ± 11.7	2.6	4.9 X 10-02
AHRR;LOC100310782	cg11557553	5	Body;TSS1500	Open sea	64.9 ± 5.1	67.1 ± 3.7	2.2	8.4 X 10-03
AHRR;LOC100310782	cg08491376	5	Body;TSS200	Open sea	83.7 ± 3.5	85.0 ± 2.2	1.3	4.6 X 10-02
AHRR;PDCD6	cg04286878	5	Body;Body	N Shore	96.7 ± 1.0	97.2 ± 0.9	0.5	3.3 X 10-02
AHRR;PDCD6	cg08802770	5	Body;Body	N Shore	95.8 ± 1.1	96.4 ± 0.8	0.6	4.7 X 10-02
AHSA2	cg22934200	2	5'UTR	S Shore	72.5 ± 6.2	74.5 ± 6.9	2.0	2.3 X 10-02
AHSA2	cg03313140	2	TSS1500	N Shore	23.7 ± 4.0	25.1 ± 4.2	1.4	4.2 X 10-02
AHSA2;AHSA2	cg20158317	2	1stExon;5'UTR	Island	8.6 ± 1.3	9.8 ± 0.9	1.3	1.8 X 10-03
AHSA2;AHSA2	cg10149091	2	1stExon;5'UTR	Island	2.5 ± 0.5	2.1 ± 0.5	-0.4	1.5 X 10-02
AHSG	cg06959135	3	TSS200	Open sea	76.9 ± 2.7	79.3 ± 4.6	2.5	5.0 X 10-03
AHSP	cg09956747	16	TSS1500	Open sea	61.5 ± 5.5	66.4 ± 5.1	4.9	4.5 X 10-04
AICDA	cg00245465	12	3'UTR	N Shore	57.1 ± 4.0	60.8 ± 4.6	3.6	2.4 X 10-03
AICDA	cg07999668	12	Body	Open sea	77.7 ± 3.2	80.4 ± 2.6	2.7	3.9 X 10-03
AIDA;C1orf58	cg05930166	1	Body;TSS1500	N Shore	8.4 ± 2.9	10.2 ± 4.4	1.8	2.2 X 10-02
AIFM2	cg16029661	10	Body	Open sea	86.6 ± 1.4	88.3 ± 1.6	1.6	1.2 X 10-03
AIFM2	cg13216961	10	5'UTR	N Shelf	85.3 ± 1.1	86.7 ± 1.5	1.4	7.2 X 10-03
AIFM2	cg00352027	10	TSS1500	S Shore	82.5 ± 2.7	84.1 ± 2.3	1.6	2.2 X 10-02
AIFM3;AIFM3;AIFM3;AIFM3	cg00280270	22	5'UTR;5'UTR;TSS1500;TSS1500	S Shore	82.6 ± 3.2	84.6 ± 2.0	2.0	1.0 X 10-02
AIG1	cg26076683	6	Body	Open sea	85.9 ± 2.5	87.9 ± 1.7	2.0	6.5 X 10-03
AIG1	cg15185286	6	TSS1500	Island	7.1 ± 1.1	7.7 ± 0.9	0.6	8.0 X 10-03
AIG1	cg08612271	6	Body	Open sea	89.2 ± 1.4	90.6 ± 1.5	1.4	2.2 X 10-02
AIG1	cg13609645	6	Body	Open sea	66.9 ± 7.4	69.9 ± 7.9	3.0	2.7 X 10-02
AIG1	cg27534796	6	1stExon	S Shore	7.7 ± 1.6	8.1 ± 1.0	0.4	3.7 X 10-02
AIG1	cg18040813	6	TSS1500	Island	9.3 ± 1.3	10.1 ± 1.2	0.8	4.0 X 10-02
AIM1	cg02331198	6	Body	Open sea	83.9 ± 3.9	85.6 ± 2.2	1.8	3.3 X 10-02
AIM1	cg23413349	6	TSS1500	Island	9.3 ± 1.5	10.2 ± 2.0	0.8	4.0 X 10-02
AIM1	cg00974935	6	TSS200	N Shore	11.3 ± 2.6	11.9 ± 2.3	0.6	4.6 X 10-02
AIM2	cg00490406	1	TSS200	Open sea	82.5 ± 2.3	84.1 ± 2.8	1.5	2.2 X 10-02
AIMP1;AIMP1;TBCK;TBCK;AIMP1;TBCK;TBCK	cg17221455	4	TSS200;TSS200;5'UTR;5'UTR;TSS1500;5'UTR;5'UTR	Open sea	8.6 ± 1.9	10.0 ± 2.8	1.4	1.2 X 10-02
AIP	cg15286618	11	TSS1500	N Shore	9.3 ± 1.1	10.8 ± 1.6	1.5	1.5 X 10-03
AIP	cg20973735	11	Body	S Shore	78.1 ± 4.8	79.7 ± 4.4	1.6	1.7 X 10-02
AIPL1;AIPL1;AIPL1	cg17609294	17	3'UTR;3'UTR;3'UTR	Open sea	69.2 ± 4.0	71.1 ± 4.0	2.0	2.8 X 10-02
AJAP1	cg13931996	1	3'UTR	Open sea	85.9 ± 1.9	87.7 ± 2.9	1.8	3.8 X 10-02
AJAP1;AJAP1	cg12065138	1	Body;Body	N Shore	14.6 ± 4.1	16.1 ± 4.6	1.5	9.0 X 10-03
AJAP1;AJAP1	cg21159274	1	Body;Body	S Shore	84.4 ± 2.5	86.1 ± 1.3	1.8	1.0 X 10-02
AJAP1;AJAP1	cg15198793	1	Body;Body	Island	16.0 ± 2.4	17.1 ± 2.5	1.0	3.0 X 10-02
AJAP1;AJAP1	cg04292104	1	Body;Body	Open sea	43.5 ± 3.1	45.4 ± 3.8	1.9	4.6 X 10-02
AJAP1;AJAP1	cg16386806	1	Body;Body	S Shelf	82.6 ± 2.0	84.6 ± 2.1	1.9	4.6 X 10-02
AK2;AK2	cg19647301	1	TSS200;TSS200	Island	3.2 ± 0.6	2.7 ± 0.5	-0.5	3.3 X 10-03
AK3L1;AK3L1;AK3L1	cg08911690	1	Body;Body;Body	Open sea	82.9 ± 3.0	85.3 ± 2.6	2.4	1.1 X 10-02
AK3L1;AK3L1;AK3L1	cg00009916	1	5'UTR;TSS200;5'UTR	Island	2.1 ± 0.5	2.4 ± 0.4	0.3	1.6 X 10-02
AK5;AK5	cg05347985	1	Body;5'UTR	S Shelf	81.2 ± 5.9	85.7 ± 3.1	4.5	4.9 X 10-03
AK5;AK5	cg02099814	1	Body;TSS200	Island	17.2 ± 3.0	19.1 ± 3.4	1.8	1.2 X 10-02
AK5;AK5	cg17848848	1	Body;Body	Open sea	83.8 ± 3.4	86.4 ± 4.3	2.6	3.3 X 10-02
AK7	cg17504464	14	TSS1500	Island	8.5 ± 1.3	9.1 ± 1.1	0.6	3.2 X 10-02
AKAP10	cg04132472	17	Body	Open sea	86.3 ± 2.0	87.9 ± 1.9	1.6	1.6 X 10-02
AKAP11	cg21020944	13	TSS1500	N Shore	11.2 ± 2.1	12.9 ± 2.3	1.7	9.0 X 10-03
AKAP11	cg09923656	13	5'UTR	Open sea	82.1 ± 2.9	83.4 ± 2.2	1.3	2.1 X 10-02
AKAP12	cg03651715	6	Body	N Shore	55.7 ± 4.3	58.0 ± 4.1	2.3	1.9 X 10-02
AKAP12	cg15742468	6	Body	N Shelf	80.0 ± 3.6	82.6 ± 2.6	2.5	2.8 X 10-02
AKAP12;AKAP12	cg22822893	6	Body;Body	Island	93.6 ± 2.5	94.8 ± 1.2	1.2	2.9 X 10-02
AKAP12;AKAP12	cg05826214	6	Body;Body	Open sea	81.6 ± 2.4	82.9 ± 3.1	1.3	4.4 X 10-02
AKAP12;AKAP12;AKAP12	cg25855249	6	5'UTR;1stExon;Body	Island	8.5 ± 3.5	9.1 ± 3.7	0.6	3.7 X 10-02
AKAP13;AKAP13	cg07350262	15	Body;Body	Open sea	77.0 ± 2.1	80.8 ± 1.9	3.8	9.8 X 10-05
AKAP13;AKAP13	cg00834924	15	5'UTR;5'UTR	Open sea	40.1 ± 6.2	41.8 ± 6.1	1.7	9.4 X 10-03
AKAP13;AKAP13	cg06318274	15	Body;Body	Open sea	14.2 ± 2.6	15.3 ± 2.4	1.1	1.4 X 10-02
AKAP13;AKAP13	cg16085649	15	Body;Body	Open sea	58.2 ± 5.0	60.2 ± 6.2	1.9	3.4 X 10-02
AKAP13;AKAP13	cg10653465	15	Body;Body	Open sea	29.5 ± 5.4	31.2 ± 5.0	1.7	3.6 X 10-02
AKAP13;AKAP13	cg13374432	15	Body;Body	Open sea	73.2 ± 7.0	75.5 ± 6.3	2.4	3.9 X 10-02
AKAP13;AKAP13	cg16520955	15	TSS1500;TSS1500	N Shore	9.0 ± 1.2	10.1 ± 2.0	1.1	3.9 X 10-02
AKAP13;AKAP13	cg03362667	15	5'UTR;5'UTR	S Shelf	81.3 ± 4.0	83.1 ± 2.5	1.8	4.4 X 10-02
AKAP13;AKAP13;AKAP13	cg11698252	15	Body;Body;TSS1500	Open sea	74.1 ± 3.2	75.9 ± 1.7	1.8	2.1 X 10-02
AKAP13;AKAP13;AKAP13	cg25266621	15	Body;Body;Body	Island	88.8 ± 1.3	88.0 ± 1.4	-0.8	4.8 X 10-02
AKAP13;AKAP13;AKAP13;AKAP13	cg26281728	15	1stExon;1stExon;5'UTR;5'UTR	Island	5.4 ± 2.1	4.3 ± 1.0	-1.1	1.2 X 10-02
AKAP2;AKAP2;PALM2-AKAP2;PALM2-AKAP2	cg13850312	9	3'UTR;3'UTR;3'UTR;3'UTR	Open sea	84.5 ± 1.9	85.6 ± 1.5	1.2	3.7 X 10-02
AKAP2;PALM2-AKAP2;PALM2-AKAP2;AKAP2	cg21171115	9	Body;Body;Body;5'UTR	Open sea	57.9 ± 11.6	60.6 ± 11.6	2.7	4.7 X 10-02
AKAP4;AKAP4	cg00941549	X	TSS1500;TSS1500	Open sea	76.3 ± 3.3	78.1 ± 3.1	1.9	3.9 X 10-02
AKAP4;AKAP4;AKAP4	cg23607813	X	5'UTR;1stExon;Body	Open sea	59.8 ± 12.0	61.2 ± 11.9	1.4	3.7 X 10-02
AKAP5	cg11312980	14	TSS1500	Island	5.7 ± 1.1	6.4 ± 1.1	0.8	1.4 X 10-02
AKAP7	cg12606694	6	Body	Open sea	22.3 ± 17.6	24.9 ± 18.3	2.6	2.3 X 10-03
AKAP8	cg03120782	19	Body	N Shore	72.1 ± 4.5	74.8 ± 2.8	2.7	1.4 X 10-02
AKAP8L	cg25533247	19	TSS1500	S Shore	15.4 ± 4.0	17.3 ± 3.3	1.8	5.8 X 10-03
AKAP8L	cg10590400	19	TSS200	S Shore	7.7 ± 1.7	8.3 ± 1.2	0.5	2.0 X 10-02
AKAP8L	cg27258021	19	Body	Island	3.9 ± 1.8	3.0 ± 0.7	-0.9	2.7 X 10-02
AKAP9;AKAP9	cg16688376	7	Body;Body	S Shore	10.9 ± 1.8	12.2 ± 2.6	1.3	4.1 X 10-02
AKD1;FIG4;AKD1	cg06337230	6	5'UTR;TSS1500;5'UTR	N Shore	4.8 ± 0.5	4.2 ± 0.8	-0.5	1.7 X 10-02
AKD1;FIG4;AKD1;AKD1;AKD1	cg26096107	6	5'UTR;TSS200;1stExon;1stExon;5'UTR	Island	9.1 ± 1.8	9.8 ± 1.8	0.7	1.3 X 10-02
AKNAD1	cg13909826	1	TSS1500	Open sea	86.1 ± 1.2	87.7 ± 1.4	1.5	1.3 X 10-02
AKNAD1	cg22726338	1	TSS1500	Open sea	82.6 ± 3.7	84.6 ± 1.6	2.0	1.8 X 10-02
AKNAD1	cg02896926	1	5'UTR	Open sea	65.0 ± 9.9	66.6 ± 10.8	1.6	3.0 X 10-02
AKR1A1;AKR1A1	cg13179880	1	TSS1500;TSS1500	N Shore	13.3 ± 1.8	11.7 ± 1.5	-1.6	9.3 X 10-03
AKR1B1	cg17284137	7	3'UTR	Open sea	76.6 ± 1.8	78.3 ± 1.4	1.7	2.2 X 10-02
AKR1B15	cg04012319	7	TSS1500	Open sea	78.6 ± 2.6	80.9 ± 1.6	2.3	2.1 X 10-02
AKR1B15	cg16903269	7	Body	Open sea	36.2 ± 3.4	38.2 ± 3.7	2.0	2.3 X 10-02
AKR1C2;AKR1C2	cg22074467	10	TSS1500;TSS1500	Open sea	78.8 ± 3.9	81.0 ± 3.4	2.2	3.6 X 10-02
AKR1C3	cg20015657	10	3'UTR	Open sea	82.3 ± 2.0	84.4 ± 2.3	2.0	1.6 X 10-02
AKR1D1	cg15002691	7	TSS200	Open sea	63.7 ± 5.0	68.7 ± 3.7	5.0	7.5 X 10-04
AKR1D1	cg09277575	7	TSS1500	Open sea	63.5 ± 4.4	66.1 ± 4.1	2.5	2.3 X 10-02
AKR1E2	cg19697109	10	Body	S Shore	63.1 ± 3.8	66.0 ± 2.1	2.8	1.4 X 10-02
AKR1E2	cg04225104	10	TSS200	Island	32.8 ± 5.1	34.1 ± 3.6	1.3	3.0 X 10-02
AKR1E2	cg20282550	10	TSS200	Island	26.9 ± 7.0	28.1 ± 6.7	1.2	3.7 X 10-02
AKR1E2	cg23143800	10	Body	S Shelf	78.8 ± 3.2	80.2 ± 2.2	1.4	4.2 X 10-02
AKR7A2	cg25601830	1	3'UTR	Open sea	87.5 ± 1.7	88.8 ± 1.6	1.3	8.2 X 10-03
AKR7A2;PQLC2;PQLC2;PQLC2	cg12219123	1	1stExon;TSS1500;TSS1500;TSS1500	Island	3.5 ± 0.5	3.9 ± 0.5	0.4	3.6 X 10-02
AKR7A3	cg11233384	1	TSS1500	S Shore	18.5 ± 3.4	20.0 ± 3.9	1.5	2.8 X 10-02
AKR7L;AKR7L	cg17457418	1	3'UTR;3'UTR	Open sea	85.8 ± 1.4	87.0 ± 2.0	1.2	3.1 X 10-02
AKR7L;AKR7L	cg20677058	1	1stExon;1stExon	Island	25.7 ± 4.6	27.4 ± 5.0	1.7	4.8 X 10-02
AKT1;AKT1	cg11830346	14	TSS200;TSS200	S Shore	9.4 ± 1.7	10.0 ± 1.1	0.6	1.8 X 10-02
AKT1;AKT1	cg21496913	14	TSS1500;TSS1500	S Shore	6.8 ± 1.3	5.6 ± 1.1	-1.3	2.4 X 10-02
AKT1;AKT1;AKT1	cg23176538	14	Body;Body;Body	N Shore	73.6 ± 3.3	76.1 ± 2.9	2.5	1.4 X 10-02
AKT1;AKT1;AKT1	cg13986355	14	3'UTR;3'UTR;3'UTR	N Shelf	37.1 ± 4.9	39.7 ± 4.2	2.6	3.6 X 10-02
AKT1;AKT1;AKT1	cg16600934	14	Body;Body;Body	N Shelf	45.2 ± 5.1	47.8 ± 6.6	2.6	3.6 X 10-02
AKT1;AKT1;AKT1	cg19831386	14	3'UTR;3'UTR;3'UTR	N Shelf	69.9 ± 4.2	71.8 ± 4.3	1.9	4.5 X 10-02
AKT1S1;AKT1S1;AKT1S1	cg19203105	19	5'UTR;5'UTR;5'UTR	N Shore	85.6 ± 1.6	87.1 ± 0.9	1.5	4.8 X 10-03
AKT1S1;TBC1D17;AKT1S1;AKT1S1;TBC1D17;AKT1S1	cg03813033	19	5'UTR;TSS1500;1stExon;5'UTR;TSS1500;5'UTR	Island	6.6 ± 1.0	7.7 ± 2.1	1.2	4.8 X 10-03
AKT1S1;TBC1D17;AKT1S1;AKT1S1;TBC1D17;AKT1S1	cg02578673	19	5'UTR;TSS1500;1stExon;5'UTR;TSS1500;5'UTR	Island	6.1 ± 0.9	5.4 ± 1.0	-0.7	1.1 X 10-02
AKT3;AKT3	cg15604398	1	Body;Body	Open sea	84.4 ± 1.6	86.0 ± 2.5	1.7	1.5 X 10-02
ALAS2;ALAS2;ALAS2	cg16141290	X	TSS1500;TSS1500;TSS1500	Open sea	74.1 ± 8.9	76.3 ± 9.6	2.2	7.5 X 10-03
ALAS2;ALAS2;ALAS2;ALAS2;ALAS2;ALAS2	cg21045917	X	5'UTR;1stExon;5'UTR;1stExon;1stExon;5'UTR	Open sea	42.5 ± 6.6	44.3 ± 7.1	1.8	3.5 X 10-02
ALB	cg24656976	4	Body	Open sea	76.5 ± 4.4	80.4 ± 2.6	3.9	7.6 X 10-03
ALB	cg13495204	4	Body	Open sea	77.8 ± 2.7	80.1 ± 2.4	2.3	3.4 X 10-02
ALCAM	cg07677545	3	Body	Island	8.0 ± 1.5	9.0 ± 1.6	1.1	8.4 X 10-03
ALCAM	cg07942010	3	Body	Island	8.3 ± 1.4	9.1 ± 1.2	0.8	8.7 X 10-03
ALCAM	cg03376719	3	Body	N Shore	10.1 ± 2.5	10.9 ± 2.3	0.7	2.8 X 10-02
ALCAM	cg04912993	3	Body	Open sea	69.4 ± 3.6	72.4 ± 4.0	3.0	3.1 X 10-02
ALCAM	cg06648780	3	Body	Open sea	30.1 ± 8.5	32.7 ± 9.6	2.6	3.6 X 10-02
ALCAM	cg09610766	3	Body	Open sea	58.0 ± 4.8	60.7 ± 7.3	2.7	5.0 X 10-02
ALDH16A1;ALDH16A1	cg21486694	19	Body;Body	S Shore	70.1 ± 4.7	72.5 ± 3.1	2.4	2.1 X 10-02
ALDH16A1;ALDH16A1;PIH1D1	cg15388895	19	TSS1500;TSS1500;TSS200	Island	3.9 ± 1.7	5.1 ± 2.5	1.2	3.8 X 10-02
ALDH18A1;ALDH18A1	cg26892368	10	TSS200;TSS200	Island	4.4 ± 0.8	4.0 ± 0.6	-0.4	9.2 X 10-03
ALDH1A2;ALDH1A2	cg02900766	15	Body;Body	Island	24.3 ± 3.9	25.5 ± 3.9	1.1	4.1 X 10-02
ALDH1A2;ALDH1A2	cg12382153	15	Body;Body	N Shore	20.2 ± 2.7	22.0 ± 3.3	1.8	4.3 X 10-02
ALDH1A2;ALDH1A2;ALDH1A2	cg19847244	15	3'UTR;3'UTR;3'UTR	Open sea	78.1 ± 2.1	79.7 ± 2.4	1.6	1.4 X 10-02
ALDH1A2;ALDH1A2;ALDH1A2	cg19619909	15	Body;Body;TSS1500	Open sea	50.4 ± 6.5	52.1 ± 5.7	1.7	3.4 X 10-02
ALDH1A3	cg26333136	15	TSS1500	Island	13.5 ± 6.4	10.2 ± 2.9	-3.3	5.2 X 10-03
ALDH1A3	cg07212541	15	Body	Open sea	14.0 ± 2.6	15.7 ± 3.7	1.7	7.4 X 10-03
ALDH1A3	cg16086130	15	TSS1500	Island	26.8 ± 6.2	24.8 ± 5.4	-2.1	2.7 X 10-02
ALDH1A3	cg11099722	15	Body	Open sea	9.5 ± 1.5	10.8 ± 2.7	1.3	3.5 X 10-02
ALDH1A3	cg24227590	15	3'UTR	N Shelf	88.1 ± 2.3	89.6 ± 2.0	1.5	4.2 X 10-02
ALDH1A3	cg14791054	15	Body	Open sea	7.4 ± 1.7	8.0 ± 1.3	0.6	4.7 X 10-02
ALDH1B1	cg25478603	9	TSS200	Island	9.0 ± 1.5	9.9 ± 1.4	0.9	9.1 X 10-03
ALDH1L1	cg07445258	3	Body	Open sea	79.6 ± 3.7	82.4 ± 1.8	2.8	1.2 X 10-02
ALDH1L1	cg01684233	3	5'UTR	N Shelf	45.8 ± 5.9	49.5 ± 5.4	3.8	1.5 X 10-02
ALDH1L1	cg03825231	3	5'UTR	N Shore	19.6 ± 4.2	21.4 ± 4.1	1.8	2.7 X 10-02
ALDH1L2;ALDH1L2	cg12910175	12	Body;Body	N Shore	9.1 ± 1.9	9.8 ± 1.1	0.8	1.3 X 10-02
ALDH1L2;ALDH1L2	cg20234947	12	TSS200;TSS200	Island	6.6 ± 1.2	7.2 ± 1.0	0.6	2.1 X 10-02
ALDH1L2;ALDH1L2	cg16527105	12	Body;Body	Open sea	86.1 ± 1.3	87.2 ± 1.5	1.1	2.7 X 10-02
ALDH1L2;ALDH1L2	cg24688803	12	TSS1500;TSS1500	S Shore	52.2 ± 5.4	54.1 ± 5.0	1.9	3.2 X 10-02
ALDH1L2;ALDH1L2	cg05583240	12	Body;Body	N Shore	23.4 ± 5.5	25.3 ± 6.4	2.0	3.9 X 10-02
ALDH3A1;ALDH3A1;ALDH3A1	cg14377703	17	Body;Body;Body	N Shore	24.9 ± 3.6	26.4 ± 4.5	1.5	3.7 X 10-02
ALDH3A2;ALDH3A2	ch.17.620779R	17	Body;Body	Open sea	23.5 ± 4.9	25.7 ± 5.6	2.2	2.3 X 10-02
ALDH3A2;ALDH3A2	cg20774722	17	TSS200;TSS200	Island	7.1 ± 1.7	6.1 ± 1.3	-1.0	4.1 X 10-02
ALDH3A2;ALDH3A2;ALDH3A2;ALDH3A2	cg14396505	17	5'UTR;5'UTR;1stExon;1stExon	Island	6.3 ± 3.1	5.1 ± 1.8	-1.3	4.3 X 10-02
ALDH3B1;ALDH3B1;ALDH3B1	cg18174530	11	Body;Body;Body	N Shelf	64.9 ± 3.6	67.7 ± 3.8	2.8	2.7 X 10-02
ALDH3B1;ALDH3B1;ALDH3B1	cg27145347	11	3'UTR;3'UTR;3'UTR	N Shelf	78.5 ± 4.4	81.0 ± 4.0	2.5	3.9 X 10-02
ALDH4A1;ALDH4A1;ALDH4A1	cg03224850	1	3'UTR;3'UTR;3'UTR	Open sea	65.7 ± 3.4	68.5 ± 2.8	2.8	2.6 X 10-02
ALDH4A1;ALDH4A1;ALDH4A1	cg21471199	1	TSS1500;Body;Body	Open sea	86.5 ± 2.1	87.9 ± 2.4	1.4	4.2 X 10-02
ALDH4A1;ALDH4A1;ALDH4A1;ALDH4A1	cg07179759	1	1stExon;1stExon;5'UTR;5'UTR	Island	3.4 ± 0.3	2.9 ± 0.6	-0.5	2.0 X 10-02
ALDH5A1;ALDH5A1	cg02580409	6	3'UTR;3'UTR	Open sea	87.3 ± 2.1	88.6 ± 1.3	1.3	1.6 X 10-02
ALDH5A1;ALDH5A1	cg01943813	6	TSS200;TSS200	Island	9.1 ± 2.0	10.0 ± 1.8	0.9	2.1 X 10-02
ALDH6A1;LIN52	cg01906922	14	TSS1500;Body	S Shore	6.8 ± 1.2	7.5 ± 1.5	0.7	1.4 X 10-02
ALDH8A1;ALDH8A1	cg23746148	6	TSS1500;TSS1500	Open sea	53.5 ± 4.1	55.3 ± 4.1	1.8	4.2 X 10-02
ALDH9A1	cg11373746	1	TSS1500	S Shore	8.7 ± 2.1	9.3 ± 1.6	0.6	1.0 X 10-02
ALDH9A1	cg03984859	1	TSS200	S Shore	5.2 ± 0.8	5.9 ± 0.8	0.6	2.9 X 10-02
ALDOA	cg07742718	16	TSS1500	N Shore	17.8 ± 3.5	19.3 ± 3.2	1.5	1.5 X 10-02
ALDOA	cg24780263	16	TSS1500	Island	13.5 ± 1.7	14.4 ± 1.6	0.9	2.4 X 10-02
ALDOA;ALDOA;ALDOA;ALDOA	cg25568297	16	5'UTR;5'UTR;5'UTR;5'UTR	Island	7.7 ± 1.4	8.4 ± 1.1	0.7	2.6 X 10-02
ALG1	cg09385088	16	1stExon	Island	3.7 ± 0.8	3.3 ± 0.7	-0.4	5.6 X 10-03
ALG1	cg13516796	16	Body	S Shore	7.8 ± 1.6	8.5 ± 1.7	0.7	4.0 X 10-02
ALG1	cg00073380	16	Body	Island	6.0 ± 0.9	6.5 ± 1.2	0.5	4.2 X 10-02
ALG1	cg05416693	16	TSS1500	N Shore	77.3 ± 2.5	78.8 ± 2.3	1.5	4.8 X 10-02
ALG10B	cg14795047	12	TSS200	Island	10.2 ± 4.6	12.7 ± 5.4	2.5	3.0 X 10-02
ALG11	cg20011208	13	Body	S Shelf	86.0 ± 2.0	87.3 ± 1.1	1.3	3.7 X 10-02
ALG11;ATP7B;ATP7B	cg21845654	13	TSS1500;TSS200;TSS200	Island	5.0 ± 0.7	4.2 ± 1.0	-0.8	1.0 X 10-02
ALG12;CRELD2;CRELD2	cg25882056	22	5'UTR;TSS1500;TSS1500	N Shore	71.5 ± 4.0	74.1 ± 3.1	2.7	4.8 X 10-03
ALG13;ALG13;ALG13;ALG13;ALG13	cg21090723	X	Body;Body;Body;Body;Body	Open sea	81.8 ± 3.3	83.3 ± 2.3	1.5	3.7 X 10-02
ALG13;ALG13;ALG13;ALG13;ALG13;ALG13;ALG13;ALG13;ALG13;ALG13;ALG13;ALG13	cg14233872	X	Body;Body;Body;Body;Body;Body;Body;Body;Body;Body;Body;Body	S Shore	15.0 ± 7.1	17.1 ± 8.1	2.1	4.3 X 10-02
ALG14	cg23653667	1	Body	Open sea	82.7 ± 3.0	84.2 ± 2.9	1.5	4.6 X 10-02
ALG1L	cg07473553	3	5'UTR	Open sea	77.9 ± 3.6	80.5 ± 3.5	2.5	3.4 X 10-02
ALG3;ALG3;ALG3;ECE2;ECE2;ALG3	cg06242000	3	Body;Body;Body;TSS1500;TSS1500;Body	N Shore	7.5 ± 1.3	8.4 ± 1.2	0.9	8.7 X 10-03
ALG3;ALG3;ECE2;ALG3;ECE2;ALG3	cg02326328	3	TSS1500;TSS1500;1stExon;TSS1500;1stExon;TSS1500	Island	3.2 ± 0.5	2.6 ± 0.7	-0.5	1.0 X 10-02
ALG3;ECE2;ALG3;ECE2;ALG3;ALG3	cg13401876	3	TSS1500;TSS200;TSS1500;TSS200;TSS1500;TSS200	Island	6.1 ± 1.4	6.7 ± 1.1	0.6	2.3 X 10-02
ALG5;ALG5	cg00126948	13	Body;Body	N Shore	8.6 ± 1.4	9.2 ± 1.5	0.6	4.2 X 10-02
ALG5;ALG5;EXOSC8	cg11708795	13	TSS1500;TSS1500;TSS200	N Shore	6.6 ± 1.3	7.4 ± 1.9	0.8	3.1 X 10-02
ALG8;ALG8	cg19787033	11	TSS1500;TSS1500	S Shore	6.2 ± 0.9	6.9 ± 1.1	0.7	7.8 X 10-03
ALG8;ALG8	cg16185379	11	Body;Body	Island	5.4 ± 1.1	6.6 ± 2.6	1.2	1.5 X 10-02
ALG9;ALG9;ALG9;ALG9	cg01186919	11	TSS1500;TSS200;TSS200;TSS1500	S Shore	10.4 ± 1.7	12.5 ± 2.6	2.1	1.5 X 10-04
ALG9;ALG9;ALG9;ALG9	cg17283266	11	Body;Body;Body;Body	Open sea	58.5 ± 5.4	61.0 ± 5.4	2.4	3.6 X 10-02
ALG9;ALG9;ALG9;ALG9	cg26157333	11	TSS1500;TSS1500;TSS1500;TSS1500	S Shore	79.3 ± 1.8	80.9 ± 2.6	1.6	3.9 X 10-02
ALK	cg13093380	2	Body	Open sea	71.9 ± 2.9	75.5 ± 4.2	3.6	4.8 X 10-03
ALK	cg20311261	2	TSS1500	S Shore	6.0 ± 1.1	6.8 ± 1.6	0.8	1.7 X 10-02
ALK	cg26427896	2	Body	Open sea	78.6 ± 4.2	80.3 ± 4.3	1.7	2.5 X 10-02
ALKBH1;C14orf156	cg23074119	14	TSS1500;Body	S Shore	5.3 ± 1.2	5.9 ± 1.1	0.6	2.1 X 10-02
ALKBH2;ALKBH2;ALKBH2;ALKBH2;ALKBH2	cg04380213	12	TSS1500;TSS1500;TSS1500;TSS1500;TSS1500	S Shore	75.2 ± 3.0	77.3 ± 2.5	2.1	3.2 X 10-02
ALKBH3	cg21140380	11	Body	Open sea	79.5 ± 3.0	81.9 ± 2.2	2.4	1.1 X 10-02
ALKBH3;LOC729799	cg25274540	11	Body;TSS1500	Open sea	83.1 ± 3.3	84.9 ± 2.3	1.8	1.5 X 10-02
ALKBH5	cg00591342	17	TSS1500	Island	6.7 ± 1.1	7.2 ± 1.0	0.5	3.9 X 10-02
ALKBH6;ALKBH6;ALKBH6;ALKBH6	cg17351385	19	5'UTR;1stExon;1stExon;5'UTR	N Shore	6.2 ± 1.1	7.1 ± 1.0	0.8	1.9 X 10-02
ALKBH7	cg05968233	19	TSS200	N Shore	13.3 ± 3.1	15.1 ± 4.9	1.8	2.4 X 10-02
ALKBH8	cg20912066	11	TSS1500	Open sea	8.5 ± 1.7	9.5 ± 2.4	1.1	1.8 X 10-02
ALKBH8	cg09156610	11	TSS1500	Open sea	16.2 ± 2.1	17.6 ± 2.0	1.4	4.2 X 10-02
ALLC	cg10260334	2	TSS200	Open sea	85.8 ± 1.6	87.1 ± 1.1	1.3	1.1 X 10-02
ALLC	cg19825600	2	TSS1500	Open sea	53.6 ± 5.8	56.9 ± 6.9	3.3	2.0 X 10-02
ALMS1	cg19260201	2	TSS1500	Island	3.8 ± 0.6	3.3 ± 0.5	-0.4	1.0 X 10-02
ALMS1	cg01959980	2	Body	S Shelf	85.2 ± 2.5	86.9 ± 1.9	1.6	1.5 X 10-02
ALMS1P	cg15749260	2	TSS1500	Open sea	84.9 ± 1.5	86.5 ± 0.7	1.7	2.2 X 10-03
ALMS1P	cg18280962	2	TSS200	Open sea	88.3 ± 1.3	89.6 ± 1.2	1.3	2.3 X 10-02
ALOX12	cg08870757	17	Body	N Shelf	85.5 ± 1.8	87.0 ± 1.5	1.5	8.0 X 10-03
ALOX12P2	cg26334670	17	Body	S Shore	56.6 ± 4.1	58.7 ± 4.3	2.1	4.3 X 10-02
ALOX12P2	cg01758314	17	Body	N Shore	59.1 ± 5.9	61.7 ± 7.2	2.6	4.4 X 10-02
ALOX15	cg11334406	17	TSS1500	S Shore	38.0 ± 6.8	40.2 ± 7.3	2.2	4.6 X 10-02
ALOX15B;ALOX15B;ALOX15B	cg02216481	17	TSS1500;TSS1500;TSS1500	Open sea	71.4 ± 4.2	73.6 ± 3.7	2.2	1.7 X 10-02
ALOX5	cg05530751	10	TSS200	Island	11.9 ± 1.8	13.0 ± 2.1	1.1	2.8 X 10-02
ALOX5	cg02070873	10	TSS1500	Island	9.9 ± 1.7	11.1 ± 2.3	1.2	3.1 X 10-02
ALOX5	cg10520070	10	Body	N Shore	88.4 ± 2.2	90.0 ± 0.9	1.6	4.1 X 10-02
ALOX5	cg16831085	10	Body	Island	36.9 ± 3.8	35.3 ± 4.8	-1.6	4.9 X 10-02
ALOX5AP	cg21054703	13	TSS1500	Open sea	80.5 ± 2.2	83.5 ± 2.3	3.0	6.1 X 10-04
ALOX5AP	cg20103124	13	TSS200	Open sea	60.2 ± 5.2	63.0 ± 5.4	2.8	4.8 X 10-02
ALOXE3;ALOXE3	cg00184893	17	5'UTR;Body	N Shore	7.3 ± 1.2	8.1 ± 1.7	0.8	2.8 X 10-02
ALOXE3;ALOXE3	cg18700133	17	Body;Body	Island	21.0 ± 4.5	19.5 ± 4.5	-1.4	3.8 X 10-02
ALOXE3;ALOXE3	cg08116113	17	Body;Body	S Shore	70.7 ± 3.1	73.2 ± 3.0	2.5	3.8 X 10-02
ALPI	cg13481776	2	TSS1500	N Shelf	82.5 ± 2.4	84.4 ± 1.8	1.9	2.2 X 10-02
ALPK1;ALPK1	cg03364781	4	5'UTR;5'UTR	N Shore	68.4 ± 4.5	70.5 ± 4.5	2.1	1.0 X 10-02
ALPK1;ALPK1	cg20011278	4	Body;Body	S Shelf	72.9 ± 5.4	75.7 ± 4.1	2.8	2.3 X 10-02
ALPK1;ALPK1	cg17445830	4	TSS200;TSS200	Open sea	19.5 ± 5.8	20.8 ± 4.6	1.4	3.1 X 10-02
ALPK2	cg25407077	18	TSS1500	Open sea	72.5 ± 5.2	74.2 ± 5.3	1.7	3.5 X 10-02
ALPK3	cg01390082	15	Body	Open sea	81.4 ± 2.6	84.4 ± 2.5	3.0	2.7 X 10-03
ALPL	cg07162257	1	TSS200	Island	3.5 ± 0.6	3.9 ± 0.5	0.3	4.3 X 10-02
ALPL;ALPL	cg15212266	1	5'UTR;5'UTR	Open sea	61.4 ± 6.5	65.3 ± 7.1	3.9	4.1 X 10-02
ALPPL2	cg09407081	2	Body	N Shore	77.7 ± 2.5	79.8 ± 3.2	2.0	3.4 X 10-02
ALPPL2	cg02061626	2	Body	Island	90.7 ± 7.1	91.6 ± 6.7	0.9	3.9 X 10-02
ALS2CR11;ALS2CR11;ALS2CR11;ALS2CR11	cg23821945	2	Body;Body;Body;Body	N Shelf	74.2 ± 3.5	76.8 ± 2.8	2.6	1.3 X 10-02
ALS2CR11;ALS2CR11;ALS2CR11;ALS2CR11	cg16091995	2	TSS1500;TSS1500;TSS1500;TSS1500	S Shore	59.6 ± 2.8	61.6 ± 1.8	2.0	1.8 X 10-02
ALS2CR11;ALS2CR11;ALS2CR11;ALS2CR11	cg04983151	2	1stExon;1stExon;1stExon;1stExon	Island	90.0 ± 3.3	91.4 ± 2.4	1.4	4.8 X 10-02
ALS2CR12;ALS2CR12	cg07227024	2	Body;Body	Open sea	37.4 ± 19.0	39.8 ± 21.0	2.5	2.5 X 10-02
ALS2CR4;ALS2CR4	cg02562052	2	TSS200;TSS1500	S Shore	7.5 ± 2.4	9.0 ± 2.6	1.6	1.5 X 10-03
ALS2CR4;ALS2CR4	cg14791081	2	TSS1500;TSS1500	S Shore	46.3 ± 4.6	48.8 ± 4.2	2.6	3.4 X 10-02
ALS2CR4;ALS2CR4	cg09502531	2	TSS200;Body	Island	3.0 ± 0.5	2.7 ± 0.4	-0.2	3.9 X 10-02
ALS2CR8;WDR12;ALS2CR8	cg19847477	2	TSS1500;Body;TSS1500	N Shore	8.4 ± 2.0	9.3 ± 1.8	0.8	8.9 X 10-03
ALS2CR8;WDR12;ALS2CR8;WDR12	cg23888375	2	TSS1500;1stExon;TSS1500;5'UTR	N Shore	18.9 ± 3.7	21.0 ± 3.1	2.1	1.9 X 10-03
ALX1	cg25800765	12	TSS1500	N Shore	20.7 ± 3.5	22.0 ± 2.4	1.3	7.1 X 10-03
ALX1	cg24214152	12	TSS200	N Shore	7.1 ± 1.8	7.4 ± 1.5	0.4	4.1 X 10-02
ALX3	cg06215569	1	Body	Island	8.2 ± 2.0	9.2 ± 2.2	1.0	1.5 X 10-02
ALX4	cg16065899	11	TSS1500	S Shore	27.9 ± 3.6	29.6 ± 3.6	1.7	1.0 X 10-02
ALX4	cg19020830	11	TSS1500	Island	10.8 ± 2.5	11.8 ± 2.0	1.0	3.4 X 10-02
ALX4	cg21704109	11	TSS1500	Island	30.9 ± 3.8	32.3 ± 2.9	1.3	5.0 X 10-02
AMAC1L2	cg10896230	8	1stExon	Open sea	86.5 ± 2.3	88.0 ± 1.0	1.4	2.4 X 10-02
AMACR;AMACR;AMACR;AMACR;AMACR;AMACR	cg04596544	5	Body;3'UTR;3'UTR;3'UTR;Body;Body	Open sea	77.6 ± 3.5	80.1 ± 4.2	2.6	3.3 X 10-03
AMACR;AMACR;AMACR;AMACR;AMACR;AMACR	cg18397975	5	Body;Body;Body;3'UTR;Body;Body	Open sea	76.3 ± 2.4	78.1 ± 1.8	1.8	3.5 X 10-02
AMACR;AMACR;AMACR;AMACR;AMACR;AMACR;AMACR;AMACR;AMACR;AMACR;AMACR;AMACR	cg01091448	5	5'UTR;1stExon;5'UTR;1stExon;1stExon;5'UTR;1stExon;5'UTR;5'UTR;1stExon;1stExon;5'UTR	S Shore	5.3 ± 1.0	5.6 ± 0.8	0.4	4.4 X 10-02
AMBN	cg13523386	4	TSS200	Open sea	84.5 ± 2.0	86.2 ± 1.6	1.7	1.1 X 10-02
AMBRA1	cg24374161	11	5'UTR	Open sea	16.0 ± 2.6	17.5 ± 3.4	1.5	1.1 X 10-02
AMBRA1	cg20090290	11	Body	Open sea	74.3 ± 4.0	77.0 ± 3.6	2.8	2.3 X 10-02
AMD1;AMD1;AMD1;AMD1	cg00115714	6	5'UTR;1stExon;1stExon;5'UTR	Island	7.2 ± 1.7	8.3 ± 1.7	1.1	3.2 X 10-03
AMDHD1	cg23361290	12	Body	Island	55.4 ± 3.4	57.5 ± 2.4	2.1	4.9 X 10-03
AMDHD1	cg01818391	12	Body	N Shore	81.6 ± 2.4	83.4 ± 2.3	1.8	3.6 X 10-02
AMFR	cg08322467	16	Body	N Shore	75.6 ± 2.4	78.0 ± 2.5	2.3	2.4 X 10-02
AMFR	cg01035013	16	Body	N Shore	6.6 ± 1.4	7.2 ± 1.6	0.6	4.6 X 10-02
AMHR2;AMHR2;AMHR2	cg20910352	12	TSS200;TSS200;TSS200	Open sea	75.1 ± 2.7	77.1 ± 2.5	1.9	1.0 X 10-02
AMHR2;AMHR2;AMHR2	cg17088290	12	Body;Body;Body	Open sea	76.3 ± 3.9	78.6 ± 4.1	2.2	4.9 X 10-02
AMICA1	cg05689028	11	5'UTR	Open sea	80.9 ± 1.5	82.9 ± 2.7	2.0	6.1 X 10-03
AMICA1	cg18364120	11	TSS1500	Open sea	81.4 ± 3.2	83.9 ± 1.9	2.5	1.8 X 10-02
AMICA1;AMICA1	cg15794034	11	1stExon;5'UTR	Open sea	54.4 ± 4.8	56.1 ± 4.1	1.7	3.6 X 10-02
AMIGO2	cg05838358	12	3'UTR	N Shelf	65.7 ± 3.4	69.2 ± 3.6	3.5	3.0 X 10-03
AMIGO2;AMIGO2	cg26378518	12	Body;Body	N Shore	75.1 ± 4.0	77.0 ± 4.2	2.0	1.5 X 10-02
AMIGO2;AMIGO2	cg18436898	12	Body;Body	N Shore	84.0 ± 2.9	85.3 ± 2.3	1.3	3.7 X 10-02
AMMECR1;AMMECR1;AMMECR1	cg15802548	X	5'UTR;TSS1500;TSS1500	S Shore	20.5 ± 19.1	22.9 ± 20.1	2.4	8.7 X 10-03
AMMECR1;AMMECR1;AMMECR1	cg00402910	X	5'UTR;1stExon;1stExon	Island	16.9 ± 5.4	19.3 ± 5.9	2.4	1.6 X 10-02
AMMECR1;AMMECR1;AMMECR1	cg25504143	X	Body;Body;Body	Open sea	43.5 ± 5.0	45.9 ± 5.7	2.5	3.6 X 10-02
AMMECR1;AMMECR1;RGAG1	cg04221167	X	1stExon;5'UTR;5'UTR	Open sea	82.6 ± 2.9	83.8 ± 2.6	1.1	2.2 X 10-02
AMMECR1;RGAG1	cg07780544	X	5'UTR;TSS200	Open sea	24.8 ± 4.5	26.9 ± 3.9	2.1	1.5 X 10-02
AMMECR1;SNORD96B;AMMECR1;AMMECR1	cg25730281	X	Body;TSS1500;Body;Body	Open sea	76.8 ± 5.5	79.6 ± 4.8	2.8	2.0 X 10-02
AMMECR1L	cg11936554	2	3'UTR	S Shelf	83.1 ± 3.2	86.0 ± 1.7	2.9	4.7 X 10-04
AMMECR1L	cg07294263	2	5'UTR	N Shore	59.6 ± 3.2	62.0 ± 2.0	2.4	2.9 X 10-02
AMMECR1L	cg04604806	2	TSS1500	Island	1.9 ± 0.2	2.2 ± 0.3	0.3	4.8 X 10-02
AMN1;AMN1	cg12563240	12	TSS200;TSS200	Island	6.6 ± 1.5	7.4 ± 0.9	0.8	3.1 X 10-03
AMN1;AMN1	cg01048346	12	3'UTR;Body	Open sea	83.0 ± 1.7	84.8 ± 2.7	1.8	3.3 X 10-02
AMN1;AMN1	cg04202120	12	TSS1500;TSS1500	S Shore	80.4 ± 5.8	82.7 ± 5.4	2.2	3.8 X 10-02
AMOT	cg24507210	X	TSS1500	Island	9.8 ± 6.1	11.1 ± 6.7	1.2	2.5 X 10-02
AMOT;AMOT	cg01816615	X	5'UTR;1stExon	Open sea	75.5 ± 13.0	76.5 ± 13.5	1.0	1.3 X 10-02
AMOT;AMOT	cg23955970	X	5'UTR;TSS1500	Open sea	85.5 ± 8.2	86.0 ± 7.5	0.6	3.5 X 10-02
AMOTL1	cg23265210	11	Body	Open sea	85.6 ± 1.9	87.1 ± 2.5	1.5	3.8 X 10-02
AMOTL1	cg09474081	11	TSS200	Island	8.5 ± 2.3	7.3 ± 1.8	-1.2	4.4 X 10-02
AMOTL2	cg10878944	3	5'UTR	Island	14.1 ± 2.2	16.9 ± 1.8	2.8	8.3 X 10-04
AMPD1	cg15740508	1	TSS1500	Open sea	66.0 ± 4.2	68.6 ± 3.5	2.6	2.4 X 10-02
AMPD2;AMPD2;AMPD2	cg22164238	1	1stExon;TSS1500;5'UTR	Island	8.5 ± 1.6	9.8 ± 3.1	1.4	1.5 X 10-02
AMPD2;AMPD2;AMPD2	cg17036469	1	Body;Body;TSS1500	Open sea	51.0 ± 7.3	53.9 ± 7.1	2.8	3.9 X 10-02
AMPD3	cg11854154	11	TSS200	Island	5.5 ± 1.3	4.6 ± 1.0	-0.9	1.4 X 10-02
AMPD3;AMPD3;AMPD3	cg23619910	11	TSS200;5'UTR;Body	Open sea	15.2 ± 3.8	16.7 ± 4.5	1.5	1.8 X 10-02
AMPH;AMPH	cg16480803	7	Body;Body	Open sea	80.9 ± 5.1	84.5 ± 4.5	3.6	7.3 X 10-03
AMPH;AMPH	cg07034660	7	Body;Body	N Shore	7.8 ± 1.4	8.7 ± 0.9	0.9	9.9 X 10-03
AMPH;AMPH	cg11010397	7	TSS1500;TSS1500	S Shore	83.9 ± 4.2	85.3 ± 3.8	1.4	3.6 X 10-02
AMPH;AMPH	cg23092449	7	Body;Body	N Shore	36.3 ± 4.6	38.6 ± 4.3	2.3	4.1 X 10-02
AMT;AMT;AMT;NICN1;AMT;AMT;AMT;AMT;AMT;AMT	cg02251567	3	Body;5'UTR;1stExon;3'UTR;1stExon;1stExon;5'UTR;5'UTR;1stExon;5'UTR	Open sea	31.8 ± 3.8	28.9 ± 4.0	-2.9	4.2 X 10-03
AMT;AMT;AMT;NICN1;AMT;AMT;AMT;AMT;AMT;AMT	cg05924489	3	Body;5'UTR;1stExon;3'UTR;1stExon;1stExon;5'UTR;5'UTR;1stExon;5'UTR	Open sea	22.1 ± 5.0	19.3 ± 5.9	-2.8	2.7 X 10-02
AMY2B;LOC648740	cg20489317	1	5'UTR;TSS200	Open sea	61.3 ± 7.2	66.1 ± 5.2	4.8	3.2 X 10-03
AMZ1	cg02156692	7	Body	Open sea	64.6 ± 4.6	67.4 ± 4.4	2.8	3.7 X 10-03
AMZ1	cg01171456	7	5'UTR	N Shore	76.3 ± 3.5	79.8 ± 2.3	3.5	3.7 X 10-03
AMZ1	cg13607835	7	5'UTR	Island	3.3 ± 0.5	2.9 ± 0.3	-0.4	7.3 X 10-03
AMZ1	cg03935444	7	3'UTR	N Shelf	87.2 ± 1.3	88.5 ± 1.2	1.3	1.5 X 10-02
AMZ1	cg05711251	7	Body	Island	96.8 ± 0.9	97.4 ± 0.7	0.7	2.7 X 10-02
AMZ1	cg05136329	7	3'UTR	Open sea	72.2 ± 5.4	74.4 ± 4.1	2.1	4.3 X 10-02
AMZ2;AMZ2;AMZ2;AMZ2;AMZ2;AMZ2	cg26244401	17	TSS200;TSS200;TSS200;TSS200;TSS200;TSS200	Island	4.0 ± 0.9	3.3 ± 0.8	-0.7	2.3 X 10-04
AMZ2;AMZ2;AMZ2;AMZ2;AMZ2;AMZ2	cg18975678	17	TSS200;TSS200;TSS200;TSS200;TSS200;TSS200	Island	8.1 ± 1.2	9.0 ± 1.7	0.9	9.5 X 10-03
AMZ2;AMZ2;AMZ2;AMZ2;AMZ2;AMZ2;AMZ2;AMZ2	cg15412291	17	5'UTR;5'UTR;5'UTR;5'UTR;1stExon;1stExon;5'UTR;5'UTR	Island	3.3 ± 0.7	2.9 ± 0.7	-0.4	2.2 X 10-02
AMZ2;AMZ2;AMZ2;AMZ2;AMZ2;AMZ2;AMZ2;AMZ2;AMZ2;AMZ2;AMZ2;AMZ2	cg14572485	17	1stExon;5'UTR;5'UTR;5'UTR;5'UTR;1stExon;1stExon;1stExon;1stExon;1stExon;5'UTR;5'UTR	Island	2.8 ± 0.5	2.6 ± 0.6	-0.3	2.4 X 10-02
ANAPC10;ABCE1;ABCE1	cg01713505	4	5'UTR;TSS1500;TSS1500	N Shore	10.3 ± 2.0	11.1 ± 2.0	0.8	4.7 X 10-02
ANAPC11;ANAPC11;ANAPC11;ANAPC11;ANAPC11;ANAPC11;ANAPC11	cg21823502	17	Body;Body;Body;Body;Body;Body;Body	N Shelf	86.2 ± 2.2	87.7 ± 2.4	1.5	5.5 X 10-03
ANAPC11;ANAPC11;ANAPC11;ANAPC11;ANAPC11;ANAPC11;ANAPC11;ANAPC11;ANAPC11;ANAPC11;ANAPC11;ANAPC11;ANAPC11;THOC4	cg02132003	17	1stExon;5'UTR;5'UTR;5'UTR;5'UTR;5'UTR;1stExon;5'UTR;1stExon;TSS200;1stExon;1stExon;1stExon;TSS1500	Island	2.3 ± 0.5	2.7 ± 0.6	0.3	4.6 X 10-02
ANAPC11;ANAPC11;ANAPC11;ANAPC11;ANAPC11;THOC4;ANAPC11;ANAPC11	cg18375296	17	TSS200;TSS200;TSS200;TSS1500;TSS200;1stExon;TSS200;TSS200	Island	2.2 ± 0.3	2.0 ± 0.3	-0.2	3.0 X 10-02
ANAPC11;ANAPC11;ANAPC11;THOC4;ANAPC11;ANAPC11;ANAPC11;ANAPC11	cg25245636	17	TSS1500;TSS1500;TSS1500;Body;TSS1500;TSS1500;TSS1500;TSS1500	Island	2.9 ± 0.8	2.6 ± 0.7	-0.4	4.9 X 10-02
ANAPC2	cg13953629	9	Body	S Shore	85.2 ± 2.0	87.0 ± 1.6	1.7	1.3 X 10-02
ANAPC2;SSNA1	cg14457214	9	TSS1500;Body	Island	3.8 ± 0.7	3.4 ± 0.8	-0.4	4.9 X 10-02
ANAPC5	cg02656169	12	TSS1500	S Shelf	62.0 ± 3.9	65.8 ± 4.3	3.8	2.2 X 10-03
ANAPC5;ANAPC5	cg21113044	12	TSS200;5'UTR	S Shore	5.0 ± 0.8	5.8 ± 1.5	0.8	1.9 X 10-02
ANAPC7;ANAPC7	cg10860002	12	TSS1500;TSS1500	S Shore	7.9 ± 1.2	8.8 ± 1.4	0.9	2.2 X 10-02
ANAPC7;ANAPC7	cg00624375	12	TSS200;TSS200	S Shore	5.0 ± 0.8	5.5 ± 0.9	0.5	3.6 X 10-02
ANAPC7;ANAPC7	cg02728310	12	TSS200;TSS200	Island	6.9 ± 1.2	7.8 ± 1.2	0.9	3.6 X 10-02
ANG;RNASE4	cg00968038	14	TSS1500;TSS1500	Island	3.4 ± 1.0	2.7 ± 0.6	-0.8	2.8 X 10-03
ANG;RNASE4;ANG;RNASE4	cg05296180	14	5'UTR;5'UTR;5'UTR;5'UTR	Open sea	79.1 ± 2.5	80.7 ± 2.2	1.6	4.6 X 10-02
ANGEL1	cg21096548	14	Body	N Shelf	79.7 ± 4.0	82.6 ± 2.7	2.9	2.1 X 10-03
ANGEL1	cg16221841	14	1stExon	Island	4.4 ± 0.5	4.0 ± 0.5	-0.5	2.6 X 10-02
ANGEL1	cg05327971	14	Body	Island	3.3 ± 0.3	2.9 ± 0.6	-0.4	3.0 X 10-02
ANGEL2	cg26883251	1	Body	Open sea	29.4 ± 1.8	32.5 ± 3.2	3.1	3.0 X 10-03
ANGPT1	cg22420249	8	Body	Open sea	79.5 ± 6.0	83.0 ± 4.7	3.5	2.5 X 10-02
ANGPT2;ANGPT2;ANGPT2;MCPH1	cg01556846	8	TSS1500;TSS1500;TSS1500;Body	N Shelf	68.8 ± 5.3	71.9 ± 5.0	3.1	1.4 X 10-02
ANGPT4	cg24473832	20	Body	S Shelf	80.6 ± 3.7	83.0 ± 2.9	2.4	1.9 X 10-03
ANGPTL2;RALGPS1	cg08076018	9	TSS200;Body	Open sea	30.7 ± 6.2	32.3 ± 5.7	1.6	2.6 X 10-02
ANGPTL2;RALGPS1	cg14281592	9	5'UTR;Body	Open sea	59.4 ± 5.7	61.9 ± 6.2	2.5	3.4 X 10-02
ANGPTL2;RALGPS1	cg11213150	9	5'UTR;Body	Open sea	66.9 ± 7.0	69.9 ± 8.0	3.0	3.5 X 10-02
ANGPTL4;ANGPTL4	cg00850068	19	TSS1500;TSS1500	N Shore	19.4 ± 5.7	20.6 ± 5.7	1.2	3.5 X 10-02
ANGPTL6	cg22249956	19	5'UTR	S Shelf	77.0 ± 3.8	79.6 ± 2.4	2.5	3.0 X 10-03
ANGPTL6	cg12593411	19	TSS1500	N Shelf	63.3 ± 6.3	67.8 ± 3.0	4.5	9.6 X 10-03
ANK1	cg10470489	8	Body	Island	7.5 ± 1.9	8.9 ± 3.2	1.4	3.8 X 10-02
ANK1	cg20270253	8	Body	Open sea	93.1 ± 2.2	92.3 ± 2.0	-0.8	4.4 X 10-02
ANK1;ANK1;ANK1;ANK1;ANK1	cg19537719	8	Body;Body;Body;Body;Body	Island	36.5 ± 9.2	34.6 ± 9.4	-1.9	2.7 X 10-02
ANK1;ANK1;ANK1;ANK1;ANK1	cg26172342	8	Body;Body;Body;Body;Body	N Shore	80.0 ± 4.6	82.8 ± 3.2	2.8	3.4 X 10-02
ANK1;ANK1;ANK1;ANK1;ANK1;ANK1;ANK1;MIR486;ANK1	cg00328284	8	Body;Body;Body;Body;Body;Body;Body;TSS1500;Body	Open sea	77.8 ± 4.9	79.7 ± 3.4	1.9	1.6 X 10-02
ANK2;ANK2	cg01130406	4	5'UTR;1stExon	Open sea	15.1 ± 2.7	16.2 ± 2.1	1.1	2.0 X 10-02
ANK2;ANK2;ANK2	cg21810379	4	Body;Body;Body	Open sea	86.4 ± 2.1	87.5 ± 1.8	1.1	2.6 X 10-02
ANK2;ANK2;ANK2	cg04522984	4	Body;Body;Body	Open sea	53.9 ± 7.6	56.6 ± 6.6	2.7	3.7 X 10-02
ANK2;ANK2;ANK2	cg19949241	4	Body;Body;Body	Open sea	78.8 ± 3.8	80.6 ± 3.4	1.8	4.4 X 10-02
ANK3	cg02573152	10	Body	Open sea	66.3 ± 7.1	70.4 ± 5.2	4.1	8.2 X 10-03
ANK3	cg24332570	10	Body	Open sea	72.8 ± 4.8	75.6 ± 3.7	2.8	1.7 X 10-02
ANK3	cg22150335	10	Body	Open sea	75.7 ± 3.6	77.4 ± 3.0	1.7	3.8 X 10-02
ANK3;ANK3	cg17792419	10	Body;TSS1500	Open sea	85.9 ± 1.5	88.4 ± 1.7	2.5	1.3 X 10-03
ANKAR	cg05540789	2	TSS200	S Shore	87.1 ± 1.3	88.7 ± 1.7	1.6	1.9 X 10-03
ANKAR	cg00052932	2	TSS1500	S Shore	16.1 ± 3.5	17.7 ± 3.0	1.6	5.6 X 10-03
ANKFY1	cg14900154	17	Body	Open sea	52.4 ± 3.1	54.7 ± 1.7	2.2	2.8 X 10-02
ANKFY1;ANKFY1	cg07425985	17	TSS200;TSS200	S Shore	5.8 ± 2.2	7.9 ± 3.5	2.1	1.7 X 10-02
ANKH	cg08522087	5	TSS200	N Shore	3.8 ± 1.2	5.0 ± 1.4	1.1	1.3 X 10-03
ANKH	cg05509534	5	Body	N Shelf	88.4 ± 2.4	90.1 ± 1.6	1.7	3.4 X 10-03
ANKH	cg03315407	5	Body	Open sea	37.5 ± 12.0	40.2 ± 11.7	2.8	2.5 X 10-02
ANKH	cg26091030	5	Body	Open sea	69.2 ± 3.2	71.9 ± 2.5	2.7	3.2 X 10-02
ANKH	cg09872185	5	Body	Open sea	87.0 ± 1.7	88.2 ± 2.3	1.2	3.3 X 10-02
ANKH	cg18190824	5	Body	Open sea	83.4 ± 2.2	84.8 ± 1.7	1.4	4.9 X 10-02
ANKHD1;ANKHD1-EIF4EBP3;ANKHD1;ANKHD1	cg20541601	5	TSS1500;TSS1500;TSS1500;TSS1500	Island	4.8 ± 0.7	5.4 ± 1.0	0.6	1.6 X 10-02
ANKIB1	cg27159237	7	Body	Open sea	85.8 ± 2.4	88.5 ± 3.1	2.7	2.6 X 10-03
ANKIB1	cg11071900	7	5'UTR	S Shelf	66.8 ± 3.1	70.2 ± 4.2	3.4	1.6 X 10-02
ANKLE1	cg07660645	19	TSS200	Island	9.8 ± 1.7	10.5 ± 1.7	0.7	3.6 X 10-02
ANKLE1	cg19737225	19	TSS200	N Shore	54.4 ± 2.6	56.8 ± 2.8	2.4	4.8 X 10-02
ANKLE1;ANKLE1	cg00433770	19	5'UTR;1stExon	Island	3.1 ± 0.8	3.5 ± 1.0	0.4	2.9 X 10-02
ANKLE2	cg20089935	12	Body	Open sea	89.5 ± 1.3	91.0 ± 1.6	1.4	8.0 X 10-03
ANKLE2	cg06063484	12	Body	Island	87.8 ± 2.7	89.1 ± 1.6	1.3	2.1 X 10-02
ANKLE2	cg14601097	12	TSS1500	Island	5.0 ± 1.5	6.0 ± 1.9	1.0	2.7 X 10-02
ANKLE2	cg22023035	12	Body	Island	84.4 ± 2.1	85.8 ± 2.4	1.4	2.9 X 10-02
ANKLE2	cg21547824	12	3'UTR	N Shore	86.0 ± 2.1	87.3 ± 2.1	1.4	4.4 X 10-02
ANKMY1;ANKMY1	cg06476685	2	Body;Body	Island	43.1 ± 5.6	46.0 ± 5.5	2.9	1.4 X 10-02
ANKMY1;ANKMY1	cg13231067	2	Body;Body	Open sea	73.4 ± 3.9	75.4 ± 2.8	2.0	1.5 X 10-02
ANKMY1;ANKMY1	cg23645768	2	Body;Body	N Shelf	81.4 ± 2.4	83.2 ± 2.1	1.8	3.1 X 10-02
ANKRA2	cg10538908	5	Body	N Shelf	82.2 ± 1.9	83.9 ± 1.8	1.7	3.9 X 10-02
ANKRD1	cg20178924	10	Body	Open sea	75.3 ± 4.3	76.6 ± 3.2	1.2	4.9 X 10-02
ANKRD1	cg22534097	10	TSS200	Open sea	67.2 ± 5.7	69.4 ± 5.2	2.2	4.9 X 10-02
ANKRD10	cg17660188	13	3'UTR	Open sea	83.8 ± 2.3	85.5 ± 1.1	1.7	3.6 X 10-03
ANKRD10	cg03859684	13	TSS1500	Island	4.3 ± 1.5	4.6 ± 1.0	0.3	1.5 X 10-02
ANKRD10	cg21258952	13	Body	Open sea	83.8 ± 1.0	85.2 ± 1.3	1.4	2.4 X 10-02
ANKRD11	cg04337688	16	TSS1500	Island	5.3 ± 1.3	6.1 ± 1.5	0.9	1.7 X 10-03
ANKRD11	cg06287395	16	TSS1500	S Shore	6.7 ± 1.9	8.6 ± 1.5	1.8	3.0 X 10-03
ANKRD11	cg09164168	16	5'UTR	Open sea	77.5 ± 3.6	80.1 ± 4.1	2.6	3.4 X 10-03
ANKRD11	cg06012574	16	TSS1500	Island	7.1 ± 2.7	8.5 ± 3.3	1.4	6.4 X 10-03
ANKRD11	cg07708487	16	5'UTR	Open sea	17.4 ± 4.2	19.3 ± 3.5	1.9	7.8 X 10-03
ANKRD11	cg03403525	16	Body	Island	85.6 ± 2.1	87.2 ± 1.7	1.6	8.8 X 10-03
ANKRD11	cg05398940	16	Body	N Shore	87.3 ± 2.7	89.2 ± 1.8	1.9	9.8 X 10-03
ANKRD11	cg05665651	16	5'UTR	Open sea	79.0 ± 2.6	81.5 ± 1.7	2.5	1.2 X 10-02
ANKRD11	cg08057432	16	5'UTR	S Shelf	71.1 ± 7.4	75.1 ± 4.0	4.0	1.6 X 10-02
ANKRD11	cg16556656	16	5'UTR	S Shelf	81.7 ± 1.8	83.3 ± 1.4	1.6	1.7 X 10-02
ANKRD11	cg21787369	16	Body	Island	88.0 ± 1.7	89.5 ± 1.6	1.4	1.7 X 10-02
ANKRD11	cg04118849	16	Body	N Shore	85.7 ± 4.0	87.5 ± 3.8	1.9	2.3 X 10-02
ANKRD11	cg04533078	16	Body	Open sea	54.5 ± 4.6	57.2 ± 4.1	2.7	2.4 X 10-02
ANKRD11	cg08417142	16	5'UTR	S Shore	78.7 ± 3.8	80.7 ± 3.1	2.0	2.9 X 10-02
ANKRD11	cg08888321	16	5'UTR	Open sea	80.5 ± 3.3	82.3 ± 2.4	1.9	3.0 X 10-02
ANKRD11	cg00948881	16	5'UTR	Open sea	88.5 ± 1.0	89.3 ± 1.2	0.8	4.1 X 10-02
ANKRD11	cg03517226	16	5'UTR	Island	92.7 ± 2.2	93.6 ± 1.9	0.9	4.1 X 10-02
ANKRD11	cg08130612	16	Body	S Shore	86.6 ± 2.5	88.2 ± 1.5	1.6	4.2 X 10-02
ANKRD11	cg01744474	16	5'UTR	Open sea	85.8 ± 2.1	87.1 ± 1.2	1.3	4.5 X 10-02
ANKRD11	cg08949854	16	5'UTR	N Shore	96.5 ± 0.5	96.8 ± 0.4	0.3	4.6 X 10-02
ANKRD11	cg03852963	16	TSS1500	S Shore	10.4 ± 2.4	11.2 ± 2.0	0.8	4.6 X 10-02
ANKRD11	cg01274402	16	5'UTR	S Shore	82.2 ± 2.8	83.8 ± 2.5	1.7	4.7 X 10-02
ANKRD11	cg26957471	16	Body	Open sea	70.1 ± 2.2	72.0 ± 2.3	1.8	4.8 X 10-02
ANKRD12;ANKRD12	cg16053677	18	Body;Body	Open sea	73.4 ± 3.7	75.9 ± 3.6	2.4	5.8 X 10-03
ANKRD12;ANKRD12	cg22468803	18	TSS1500;TSS1500	Island	10.6 ± 1.4	12.0 ± 1.9	1.4	1.7 X 10-02
ANKRD12;ANKRD12	cg15068083	18	TSS1500;TSS1500	N Shore	8.3 ± 1.1	8.9 ± 1.0	0.6	4.5 X 10-02
ANKRD13A	cg14864773	12	TSS1500	N Shore	6.2 ± 1.0	7.6 ± 1.4	1.3	6.2 X 10-04
ANKRD13A	cg23851412	12	TSS200	Island	2.8 ± 0.5	3.6 ± 1.3	0.8	2.8 X 10-02
ANKRD13D;ANKRD13D	cg03790236	11	Body;Body	Island	9.5 ± 1.1	10.4 ± 1.2	0.8	3.0 X 10-02
ANKRD17;ANKRD17	cg15570035	4	Body;Body	Open sea	88.5 ± 2.1	90.2 ± 1.4	1.7	4.7 X 10-03
ANKRD17;ANKRD17	cg23488414	4	Body;Body	Open sea	9.2 ± 1.4	10.5 ± 1.9	1.3	5.4 X 10-03
ANKRD18A;C9orf122	cg11608447	9	TSS1500;TSS1500	Island	19.7 ± 3.5	20.6 ± 3.0	0.9	4.2 X 10-02
ANKRD19	cg02436990	9	Body	Island	17.0 ± 2.7	18.1 ± 2.1	1.1	4.4 X 10-02
ANKRD2;ANKRD2	cg15479964	10	Body;Body	S Shelf	71.1 ± 3.3	73.2 ± 3.1	2.0	4.4 X 10-02
ANKRD2;ANKRD2	cg23287485	10	Body;Body	N Shelf	79.6 ± 3.4	81.4 ± 2.2	1.8	4.9 X 10-02
ANKRD20B	cg08721908	2	TSS200	Island	28.4 ± 5.5	29.8 ± 3.9	1.4	1.6 X 10-02
ANKRD22	cg15103050	10	3'UTR	Open sea	61.8 ± 9.9	66.8 ± 9.9	5.0	1.1 X 10-02
ANKRD22	cg24065504	10	TSS1500	Open sea	79.6 ± 4.4	82.4 ± 4.6	2.8	1.9 X 10-02
ANKRD24	cg19017185	19	Body	S Shore	56.1 ± 2.7	58.4 ± 2.7	2.3	2.6 X 10-02
ANKRD26P1	cg27254546	16	Body	Open sea	56.7 ± 3.2	59.7 ± 3.2	3.0	6.5 X 10-03
ANKRD26P1	cg26646567	16	TSS1500	Open sea	74.7 ± 3.9	76.5 ± 2.6	1.8	4.2 X 10-02
ANKRD27	cg05355328	19	Body	Island	86.4 ± 2.2	87.9 ± 1.5	1.5	2.0 X 10-02
ANKRD28	cg00841985	3	TSS1500	Island	5.4 ± 1.9	4.7 ± 1.5	-0.7	1.5 X 10-02
ANKRD28	ch.3.360440R	3	Body	Open sea	24.2 ± 2.5	26.0 ± 2.9	1.8	2.0 X 10-02
ANKRD28	cg09340198	3	TSS1500	S Shore	23.8 ± 4.4	26.2 ± 4.8	2.4	2.3 X 10-02
ANKRD28	cg02583443	3	TSS1500	S Shore	8.9 ± 1.6	9.7 ± 1.5	0.7	2.8 X 10-02
ANKRD29	cg27440751	18	Body	N Shelf	42.8 ± 6.1	45.8 ± 4.7	2.9	2.4 X 10-02
ANKRD29	cg26522239	18	Body	N Shore	50.2 ± 2.8	52.1 ± 3.6	1.9	2.7 X 10-02
ANKRD30B	cg02992546	18	1stExon	S Shore	20.2 ± 5.5	22.0 ± 5.1	1.8	3.9 X 10-03
ANKRD30B	cg16584393	18	TSS1500	Island	21.1 ± 3.2	23.8 ± 4.5	2.8	8.9 X 10-03
ANKRD31	cg22935653	5	Body	N Shore	14.9 ± 1.8	16.4 ± 2.4	1.5	1.5 X 10-02
ANKRD31	cg22945473	5	Body	Open sea	28.8 ± 3.7	30.4 ± 5.2	1.7	4.7 X 10-02
ANKRD32;C5orf36;C5orf36	cg22498057	5	TSS200;TSS200;TSS200	Island	10.7 ± 3.8	11.6 ± 3.8	0.9	3.8 X 10-02
ANKRD33;ANKRD33	cg12053065	12	TSS200;TSS200	Open sea	41.0 ± 4.5	42.6 ± 6.0	1.6	4.0 X 10-02
ANKRD33B	cg22143698	5	Body	Open sea	57.8 ± 5.7	60.6 ± 5.1	2.7	2.7 X 10-02
ANKRD33B	cg14792180	5	Body	Open sea	80.8 ± 3.5	83.0 ± 2.5	2.2	2.7 X 10-02
ANKRD33B	cg08944026	5	Body	Open sea	68.5 ± 2.6	70.3 ± 2.7	1.8	3.4 X 10-02
ANKRD34A	cg16871828	1	Body	Island	18.2 ± 2.9	19.9 ± 2.9	1.6	1.0 X 10-02
ANKRD34A	cg21421098	1	5'UTR	Island	6.8 ± 0.9	8.0 ± 1.9	1.2	1.1 X 10-02
ANKRD34A	cg08920748	1	5'UTR	Island	3.7 ± 1.5	3.1 ± 0.7	-0.7	1.6 X 10-02
ANKRD34A	cg01229562	1	Body	Island	6.1 ± 1.1	6.7 ± 1.0	0.6	3.6 X 10-02
ANKRD34A	cg26251123	1	5'UTR	N Shore	3.1 ± 0.5	3.3 ± 0.5	0.3	4.6 X 10-02
ANKRD34B	cg21800232	5	TSS200	Island	4.4 ± 1.2	4.9 ± 1.2	0.5	3.1 X 10-02
ANKRD34C	cg09103619	15	TSS200	Island	3.5 ± 0.7	2.9 ± 0.5	-0.6	8.5 X 10-03
ANKRD34C	cg25525068	15	3'UTR	Open sea	80.7 ± 3.2	82.7 ± 2.8	2.0	9.2 X 10-03
ANKRD34C	cg02018902	15	5'UTR	Island	14.4 ± 3.2	15.1 ± 2.9	0.8	4.0 X 10-02
ANKRD36	cg24305683	2	TSS200	Island	10.7 ± 1.6	9.3 ± 1.8	-1.4	1.3 X 10-02
ANKRD36B	cg11731892	2	TSS1500	S Shore	7.1 ± 1.1	8.1 ± 1.9	1.0	3.0 X 10-02
ANKRD36BL1	cg11400325	1	Body	Open sea	69.0 ± 6.6	71.6 ± 4.3	2.6	7.5 X 10-03
ANKRD37	cg06277849	4	TSS1500	N Shore	11.6 ± 2.0	12.8 ± 1.7	1.3	1.3 X 10-02
ANKRD39	cg26366663	2	Body	Island	7.3 ± 1.3	7.9 ± 1.4	0.6	2.6 X 10-02
ANKRD40	cg07512676	17	TSS200	Island	10.8 ± 1.4	12.0 ± 1.8	1.2	9.1 X 10-03
ANKRD42	cg20385188	11	Body	S Shore	12.0 ± 2.8	13.2 ± 2.9	1.2	4.1 X 10-02
ANKRD43	cg18840461	5	TSS200	Island	7.1 ± 1.3	8.0 ± 1.1	0.9	9.4 X 10-03
ANKRD43	cg22037593	5	TSS200	Island	3.0 ± 0.5	3.5 ± 0.7	0.4	2.1 X 10-02
ANKRD43;ANKRD43	cg07876882	5	3'UTR;1stExon	S Shore	86.2 ± 1.8	87.7 ± 1.5	1.5	3.0 X 10-02
ANKRD44	cg09496748	2	Body	Island	49.7 ± 7.8	52.7 ± 7.4	3.0	1.9 X 10-02
ANKRD45	cg06372962	1	5'UTR	Island	6.6 ± 1.6	7.2 ± 1.7	0.6	3.9 X 10-02
ANKRD45	cg17267239	1	TSS1500	S Shore	60.6 ± 4.0	63.1 ± 3.6	2.4	4.1 X 10-02
ANKRD46	cg11163330	8	3'UTR	Open sea	80.6 ± 2.3	82.5 ± 2.3	1.9	2.2 X 10-02
ANKRD46	cg11582558	8	TSS1500	S Shore	83.0 ± 1.9	84.2 ± 1.7	1.2	4.9 X 10-02
ANKRD50;ANKRD50	cg09646593	4	5'UTR;Body	N Shelf	82.9 ± 3.5	84.6 ± 3.1	1.7	3.7 X 10-02
ANKRD50;ANKRD50;ANKRD50;ANKRD50	cg00317648	4	5'UTR;1stExon;5'UTR;1stExon	Island	11.7 ± 1.9	12.6 ± 1.5	0.9	2.0 X 10-02
ANKRD52	cg00957535	12	TSS200	Island	8.1 ± 1.5	6.9 ± 0.8	-1.3	6.5 X 10-03
ANKRD52	cg26485563	12	TSS1500	Island	3.1 ± 0.7	3.7 ± 0.6	0.7	1.2 X 10-02
ANKRD52	cg03847895	12	TSS1500	S Shore	31.0 ± 5.5	34.1 ± 6.3	3.1	1.8 X 10-02
ANKRD52	cg11875676	12	TSS1500	Island	7.3 ± 1.7	7.9 ± 1.8	0.6	2.9 X 10-02
ANKRD53;ANKRD53	cg18313051	2	Body;Body	S Shelf	78.9 ± 13.2	80.7 ± 12.1	1.8	1.7 X 10-02
ANKRD54;MIR658	cg13641189	22	TSS200;TSS200	S Shore	5.4 ± 0.7	6.0 ± 1.0	0.6	2.3 X 10-02
ANKRD55	cg05501672	5	Body	Open sea	89.9 ± 1.4	90.7 ± 1.4	0.8	2.5 X 10-02
ANKRD55	cg10794933	5	Body	Open sea	85.6 ± 2.6	87.6 ± 2.8	2.0	4.6 X 10-02
ANKRD55	cg19034084	5	Body	Open sea	80.3 ± 3.2	82.2 ± 4.1	1.9	4.9 X 10-02
ANKRD56	cg10057126	4	TSS1500	S Shore	31.0 ± 6.1	32.1 ± 5.3	1.1	2.2 X 10-02
ANKRD56	cg03477792	4	TSS1500	Island	9.1 ± 1.6	9.9 ± 2.0	0.8	3.2 X 10-02
ANKRD6	cg12209743	6	TSS200	Island	5.3 ± 0.8	4.8 ± 0.6	-0.6	1.4 X 10-02
ANKRD6	cg09336017	6	5'UTR	Open sea	80.6 ± 2.7	82.4 ± 2.6	1.8	2.5 X 10-02
ANKRD9	cg12103197	14	5'UTR	Island	86.6 ± 1.5	88.2 ± 1.4	1.6	1.6 X 10-02
ANKRD9	cg20474699	14	TSS200	Island	2.8 ± 0.9	3.2 ± 0.9	0.4	4.7 X 10-02
ANKS1A	cg10510775	6	Body	Open sea	24.1 ± 3.6	26.2 ± 4.1	2.1	8.1 X 10-03
ANKS1A	cg03899322	6	Body	S Shelf	66.8 ± 4.1	69.4 ± 3.6	2.6	1.5 X 10-02
ANKS1A	cg18595347	6	Body	Open sea	78.9 ± 1.9	80.8 ± 1.6	1.9	2.9 X 10-02
ANKS1B	cg07112673	12	1stExon	N Shore	7.5 ± 2.1	8.0 ± 2.0	0.6	1.2 X 10-02
ANKS1B;ANKS1B;ANKS1B	cg00351735	12	Body;Body;Body	S Shelf	82.7 ± 4.3	85.8 ± 2.2	3.2	3.4 X 10-03
ANKS1B;ANKS1B;ANKS1B	cg03501666	12	Body;Body;Body	Open sea	47.3 ± 9.0	49.8 ± 9.9	2.5	2.3 X 10-02
ANKS1B;ANKS1B;ANKS1B	cg05967710	12	Body;Body;Body	N Shelf	80.9 ± 3.6	82.9 ± 3.2	2.0	2.4 X 10-02
ANKS1B;ANKS1B;ANKS1B	cg26017988	12	Body;Body;Body	Open sea	84.0 ± 1.7	85.4 ± 2.8	1.5	3.3 X 10-02
ANKS3	cg10294329	16	5'UTR	N Shelf	60.5 ± 4.3	62.7 ± 4.5	2.2	3.0 X 10-02
ANKS3	cg09851072	16	Body	Open sea	85.1 ± 2.0	86.4 ± 1.5	1.3	4.3 X 10-02
ANKS6	cg14281264	9	Body	N Shelf	78.6 ± 3.6	80.4 ± 2.9	1.7	4.6 X 10-02
ANKZF1;ATG9A;ANKZF1;ANKZF1;ATG9A	cg10545083	2	TSS200;TSS200;1stExon;5'UTR;TSS200	Island	6.7 ± 1.0	6.0 ± 1.0	-0.7	2.7 X 10-02
ANKZF1;ATG9A;ANKZF1;ATG9A	cg17765480	2	TSS200;TSS200;TSS200;TSS200	Island	4.8 ± 0.7	5.5 ± 1.1	0.7	9.5 X 10-03
ANKZF1;ATG9A;ANKZF1;ATG9A	cg11117896	2	Body;TSS1500;Body;TSS1500	S Shore	7.8 ± 1.2	8.6 ± 1.9	0.8	3.3 X 10-02
ANLN;KIAA0895	cg04826663	7	Body;TSS1500	S Shore	7.7 ± 1.1	8.4 ± 1.5	0.7	5.0 X 10-02
ANO1	cg22130585	11	TSS200	Island	12.3 ± 1.9	13.4 ± 2.0	1.1	3.2 X 10-02
ANO1;ANO1	cg06393558	11	Body;Body	Open sea	61.6 ± 4.2	65.1 ± 4.9	3.5	7.2 X 10-03
ANO1;ANO1	cg24318598	11	3'UTR;Body	Open sea	82.8 ± 1.7	84.4 ± 1.7	1.5	2.5 X 10-02
ANO1;ANO1	cg16481667	11	Body;Body	S Shore	58.2 ± 4.0	60.5 ± 3.7	2.3	3.0 X 10-02
ANO1;ANO1	cg09538651	11	Body;Body	Island	66.4 ± 3.5	68.8 ± 2.4	2.3	3.1 X 10-02
ANO1;ANO1	cg20806904	11	Body;Body	Open sea	89.2 ± 2.1	90.6 ± 1.2	1.3	3.9 X 10-02
ANO1;ANO1	cg18771839	11	Body;TSS1500	N Shelf	78.8 ± 3.7	81.2 ± 3.4	2.3	4.0 X 10-02
ANO10	cg11035303	3	Body	Open sea	7.5 ± 10.5	8.2 ± 10.8	0.6	2.0 X 10-02
ANO10	cg16197346	3	Body	Open sea	83.3 ± 3.1	84.9 ± 1.9	1.7	2.5 X 10-02
ANO10	cg23222248	3	Body	Open sea	87.8 ± 1.4	86.5 ± 1.6	-1.2	4.3 X 10-02
ANO2	cg12666919	12	TSS1500	Open sea	71.5 ± 2.7	73.4 ± 3.5	1.8	4.3 X 10-02
ANO3	cg05146852	11	Body	Open sea	68.7 ± 5.1	70.7 ± 4.7	2.0	4.9 X 10-02
ANO4	cg15476875	12	Body	Open sea	83.8 ± 2.3	86.1 ± 1.9	2.4	2.0 X 10-03
ANO4	cg07338782	12	Body	Open sea	33.3 ± 7.0	35.9 ± 8.0	2.6	2.1 X 10-02
ANO5;ANO5	cg06703469	11	3'UTR;3'UTR	Open sea	75.3 ± 3.3	77.1 ± 2.7	1.9	3.7 X 10-02
ANO6;ANO6;ANO6	cg17810878	12	Body;Body;Body	Open sea	82.5 ± 3.0	83.8 ± 2.2	1.3	3.4 X 10-02
ANO6;ANO6;ANO6	cg19549469	12	Body;Body;Body	Open sea	86.8 ± 1.4	87.8 ± 1.8	0.9	4.0 X 10-02
ANO6;ANO6;ANO6	cg17052212	12	Body;Body;Body	Open sea	83.5 ± 1.8	84.5 ± 1.8	1.0	4.4 X 10-02
ANO6;ANO6;ANO6;ANO6	cg27181148	12	Body;Body;Body;Body	Open sea	84.5 ± 2.5	86.6 ± 1.9	2.1	2.2 X 10-02
ANO6;ANO6;ANO6;ANO6	cg14376618	12	Body;Body;Body;Body	Open sea	78.9 ± 4.1	81.6 ± 3.8	2.7	2.8 X 10-02
ANO6;ANO6;ANO6;ANO6	cg23336996	12	Body;Body;Body;TSS200	Open sea	66.3 ± 3.4	68.8 ± 3.5	2.5	3.3 X 10-02
ANO6;PLEKHA9;ANO6;ANO6	cg26430465	12	Body;TSS1500;Body;Body	Island	5.8 ± 0.8	5.0 ± 1.2	-0.7	2.4 X 10-02
ANO7	cg22795764	2	Body	N Shore	82.0 ± 3.1	84.3 ± 1.6	2.3	1.8 X 10-02
ANO7	cg22251879	2	Body	N Shelf	80.8 ± 2.5	82.6 ± 1.2	1.8	2.7 X 10-02
ANO7	cg05541867	2	Body	Island	97.6 ± 0.8	97.5 ± 0.4	-0.1	4.6 X 10-02
ANO8	cg23298492	19	TSS200	Island	6.3 ± 1.0	7.1 ± 1.6	0.8	1.6 X 10-02
ANO8	cg23324101	19	Body	Island	92.3 ± 3.3	93.6 ± 2.2	1.3	3.3 X 10-02
ANO9	cg00381789	11	Body	S Shelf	62.1 ± 6.4	65.5 ± 5.0	3.4	4.2 X 10-03
ANO9	cg19913688	11	Body	N Shelf	77.8 ± 5.3	79.6 ± 4.4	1.8	3.7 X 10-02
ANO9	cg01447254	11	Body	N Shore	63.2 ± 3.8	65.9 ± 3.2	2.7	4.1 X 10-02
ANO9	cg03674563	11	Body	S Shore	81.9 ± 1.9	83.3 ± 2.1	1.4	4.2 X 10-02
ANP32A	cg09153812	15	Body	Island	23.6 ± 3.5	27.0 ± 3.6	3.5	1.2 X 10-02
ANP32A	cg25874953	15	Body	Open sea	28.3 ± 3.4	30.5 ± 3.8	2.3	1.7 X 10-02
ANP32A	cg16460466	15	TSS1500	Island	8.0 ± 1.4	8.8 ± 1.1	0.8	1.9 X 10-02
ANP32A	cg11952604	15	TSS200	Island	4.9 ± 0.8	4.5 ± 0.7	-0.4	2.2 X 10-02
ANP32A	cg06482648	15	TSS1500	Island	8.0 ± 1.4	8.4 ± 1.3	0.4	3.1 X 10-02
ANP32A	cg14591054	15	Body	Island	4.4 ± 0.7	4.0 ± 0.5	-0.3	4.6 X 10-02
ANP32A;ANP32A	cg24120822	15	5'UTR;1stExon	Island	3.4 ± 0.7	3.1 ± 0.3	-0.3	4.8 X 10-02
ANP32D	cg15711744	12	TSS1500	Open sea	63.8 ± 2.8	65.4 ± 3.1	1.7	4.6 X 10-02
ANP32E;ANP32E	cg10549188	1	TSS200;TSS200	S Shore	6.4 ± 1.2	7.3 ± 1.4	1.0	1.3 X 10-02
ANP32E;ANP32E;ANP32E	cg25003565	1	TSS1500;Body;Body	Island	3.6 ± 0.5	3.0 ± 0.7	-0.6	5.3 X 10-03
ANP32E;ANP32E;ANP32E	cg19353897	1	TSS1500;TSS200;TSS200	S Shore	8.7 ± 1.4	9.9 ± 1.1	1.1	1.1 X 10-02
ANP32E;ANP32E;ANP32E	cg03541057	1	Body;5'UTR;Body	N Shore	25.0 ± 3.9	26.4 ± 4.3	1.4	3.0 X 10-02
ANP32E;ANP32E;ANP32E	cg21828982	1	TSS1500;Body;Body	Island	4.5 ± 0.9	4.8 ± 0.7	0.4	3.6 X 10-02
ANPEP	cg05985767	15	Body	Open sea	53.5 ± 5.5	56.0 ± 5.5	2.6	2.0 X 10-02
ANTXR1	cg16190888	2	Body	Open sea	56.3 ± 6.7	59.2 ± 6.5	3.0	2.2 X 10-02
ANTXR1;ANTXR1;ANTXR1	cg10843887	2	TSS1500;TSS1500;TSS1500	N Shore	15.7 ± 3.2	16.9 ± 2.6	1.2	1.5 X 10-03
ANTXR1;ANTXR1;ANTXR1	cg12784598	2	TSS1500;TSS1500;TSS1500	N Shore	11.2 ± 2.3	12.2 ± 2.8	1.0	2.7 X 10-02
ANTXR1;ANTXR1;ANTXR1	cg05997278	2	Body;Body;Body	Open sea	91.1 ± 1.0	92.0 ± 1.1	0.9	3.4 X 10-02
ANTXR1;ANTXR1;ANTXR1	cg07319199	2	Body;Body;Body	Open sea	75.7 ± 13.3	76.8 ± 14.0	1.1	4.4 X 10-02
ANTXR2	cg03164800	4	Body	Open sea	70.5 ± 4.6	73.1 ± 4.8	2.6	2.0 X 10-03
ANTXR2;ANTXR2	cg01174264	4	Body;Body	N Shore	45.2 ± 5.3	49.2 ± 4.6	4.0	1.9 X 10-03
ANXA11;ANXA11;ANXA11	cg04329351	10	5'UTR;5'UTR;5'UTR	Open sea	23.0 ± 4.7	25.7 ± 5.5	2.7	6.5 X 10-03
ANXA11;ANXA11;ANXA11	cg10664971	10	3'UTR;3'UTR;3'UTR	Open sea	85.3 ± 1.1	86.7 ± 2.3	1.4	2.2 X 10-02
ANXA11;ANXA11;ANXA11	cg11900509	10	5'UTR;5'UTR;5'UTR	Open sea	72.5 ± 10.0	70.3 ± 11.2	-2.2	2.2 X 10-02
ANXA11;ANXA11;ANXA11	cg15617297	10	TSS200;TSS200;TSS200	Island	2.4 ± 0.5	2.1 ± 0.8	-0.3	2.6 X 10-02
ANXA13;ANXA13	cg08326861	8	TSS1500;TSS1500	Open sea	78.0 ± 2.8	81.1 ± 2.6	3.0	1.4 X 10-03
ANXA2;ANXA2;ANXA2;ANXA2	cg08163714	15	3'UTR;3'UTR;3'UTR;3'UTR	Open sea	76.9 ± 2.2	78.4 ± 1.9	1.4	2.4 X 10-02
ANXA2;ANXA2;ANXA2;ANXA2	cg17893775	15	Body;Body;Body;Body	Open sea	84.3 ± 1.7	86.1 ± 2.7	1.8	4.1 X 10-02
ANXA3	cg12225685	4	TSS1500	N Shore	83.0 ± 2.8	84.9 ± 2.0	1.9	9.6 X 10-03
ANXA4	cg08353937	2	TSS200	Island	5.2 ± 1.0	4.5 ± 1.1	-0.7	2.7 X 10-02
ANXA5	cg08831277	4	5'UTR	Island	6.7 ± 1.1	7.4 ± 1.0	0.7	2.8 X 10-03
ANXA5	cg22097342	4	TSS200	Island	3.0 ± 0.6	2.6 ± 0.5	-0.5	2.4 X 10-02
ANXA6;ANXA6	cg21623671	5	5'UTR;5'UTR	N Shore	20.8 ± 5.1	23.3 ± 6.5	2.6	8.2 X 10-03
ANXA6;ANXA6	cg11172682	5	Body;Body	Open sea	73.6 ± 2.2	76.0 ± 3.2	2.4	1.9 X 10-02
ANXA6;ANXA6	cg18643093	5	Body;Body	Open sea	34.9 ± 10.5	37.1 ± 11.2	2.2	4.4 X 10-02
ANXA7;ANXA7	cg18913254	10	5'UTR;5'UTR	N Shore	8.9 ± 1.6	10.0 ± 1.2	1.1	3.3 X 10-03
ANXA7;ANXA7	cg04305134	10	5'UTR;5'UTR	N Shore	7.9 ± 4.3	10.8 ± 5.2	2.9	3.3 X 10-02
ANXA7;ANXA7	cg03574360	10	TSS1500;TSS1500	S Shore	6.8 ± 1.3	7.3 ± 1.4	0.5	4.3 X 10-02
ANXA8L2	cg10444058	10	TSS1500	Open sea	73.1 ± 3.4	75.8 ± 1.9	2.7	1.4 X 10-02
ANXA8L2	cg16174071	10	TSS1500	Open sea	56.7 ± 6.3	58.9 ± 4.9	2.1	4.3 X 10-02
AOAH	cg10983470	7	Body	Open sea	85.8 ± 1.9	87.6 ± 1.7	1.8	5.0 X 10-03
AOAH	cg23883945	7	Body	Open sea	73.8 ± 6.1	76.2 ± 4.8	2.4	2.9 X 10-02
AOAH	cg09773473	7	Body	Open sea	86.2 ± 1.6	87.4 ± 2.1	1.1	3.1 X 10-02
AOX2P	cg09414708	2	Body	Open sea	85.8 ± 1.9	87.4 ± 1.8	1.6	1.3 X 10-02
AOX2P	cg27564810	2	TSS200	Open sea	84.2 ± 2.3	85.8 ± 1.5	1.6	1.7 X 10-02
AP1AR;AP1AR	cg05687370	4	3'UTR;3'UTR	Open sea	80.2 ± 2.2	82.5 ± 1.7	2.3	1.6 X 10-03
AP1AR;AP1AR	cg01787884	4	TSS1500;TSS1500	N Shore	8.4 ± 1.8	9.3 ± 1.9	0.9	1.1 X 10-02
AP1B1;AP1B1;AP1B1	cg16219178	22	TSS200;TSS200;TSS200	Island	6.6 ± 1.0	7.3 ± 0.7	0.7	4.9 X 10-03
AP1B1;AP1B1;AP1B1	cg21946940	22	TSS200;TSS200;TSS200	Island	2.9 ± 0.7	2.4 ± 0.5	-0.4	2.2 X 10-02
AP1B1;AP1B1;AP1B1	cg05410624	22	5'UTR;5'UTR;5'UTR	N Shore	88.2 ± 1.9	89.9 ± 1.4	1.7	2.4 X 10-02
AP1B1;AP1B1;AP1B1	cg20249462	22	TSS1500;TSS1500;TSS1500	Island	6.3 ± 1.1	6.8 ± 1.3	0.6	2.4 X 10-02
AP1G1;AP1G1;AP1G1;AP1G1	cg15824968	16	5'UTR;1stExon;5'UTR;1stExon	Island	9.0 ± 1.5	9.6 ± 1.2	0.6	4.1 X 10-02
AP1G2	cg08138379	14	5'UTR	Island	7.6 ± 1.5	8.9 ± 3.5	1.3	1.9 X 10-02
AP1M2	cg16589555	19	3'UTR	S Shelf	30.1 ± 3.3	31.8 ± 2.8	1.7	2.0 X 10-02
AP1M2	cg18406556	19	Body	N Shelf	53.3 ± 2.1	55.2 ± 2.1	1.9	4.1 X 10-02
AP1S1	cg25187254	7	TSS200	Island	2.4 ± 0.4	2.0 ± 0.3	-0.4	1.0 X 10-02
AP1S1	cg06463109	7	Body	S Shelf	82.1 ± 3.1	83.6 ± 2.9	1.5	1.6 X 10-02
AP1S2	cg10321766	X	5'UTR	Island	13.4 ± 3.1	14.6 ± 2.9	1.2	4.1 X 10-02
AP1S2;AP1S2	cg17659886	X	1stExon;5'UTR	Island	9.2 ± 1.4	10.1 ± 1.4	0.9	1.7 X 10-02
AP1S3	cg12833508	2	Body	N Shore	19.8 ± 3.4	21.5 ± 2.6	1.8	1.7 X 10-02
AP2A1;AP2A1	cg14988534	19	Body;Body	N Shelf	85.9 ± 2.5	87.6 ± 1.2	1.7	1.8 X 10-02
AP2A1;AP2A1	cg22465479	19	Body;Body	S Shelf	33.4 ± 4.9	36.3 ± 5.1	2.9	3.3 X 10-02
AP2A2	cg26646197	11	Body	N Shore	84.5 ± 3.2	86.3 ± 3.2	1.8	3.5 X 10-03
AP2A2	cg16016993	11	Body	Island	71.1 ± 5.3	74.2 ± 3.3	3.2	9.9 X 10-03
AP2A2	cg21636841	11	Body	Open sea	77.2 ± 2.5	79.2 ± 2.5	2.0	2.1 X 10-02
AP2A2	cg09114203	11	Body	N Shelf	88.6 ± 1.9	89.9 ± 1.6	1.3	4.0 X 10-02
AP2A2	cg07363977	11	Body	N Shore	90.0 ± 2.2	91.2 ± 2.4	1.3	4.4 X 10-02
AP2A2	cg10589281	11	TSS1500	N Shore	72.0 ± 4.2	74.3 ± 4.8	2.3	4.6 X 10-02
AP2A2	cg06272648	11	Body	Open sea	73.5 ± 3.9	75.3 ± 2.8	1.8	4.8 X 10-02
AP2A2	cg16730825	11	Body	S Shelf	62.1 ± 5.9	64.5 ± 6.0	2.5	4.8 X 10-02
AP2A2	cg03278299	11	Body	S Shore	82.9 ± 2.8	84.8 ± 2.0	1.8	4.8 X 10-02
AP2A2	cg14389139	11	Body	N Shore	57.2 ± 4.3	59.7 ± 5.9	2.5	4.9 X 10-02
AP2B1;AP2B1	cg15322500	17	Body;Body	Island	90.0 ± 1.4	90.8 ± 1.3	0.8	2.9 X 10-02
AP2B1;AP2B1	cg22500183	17	TSS200;TSS200	Open sea	7.4 ± 1.4	8.0 ± 1.2	0.6	3.7 X 10-02
AP2B1;AP2B1;AP2B1;AP2B1	cg23996241	17	1stExon;5'UTR;5'UTR;1stExon	Open sea	15.9 ± 2.7	17.7 ± 2.2	1.8	3.7 X 10-03
AP2M1;AP2M1	cg17343451	3	Body;Body	N Shelf	88.9 ± 1.5	90.3 ± 1.6	1.4	2.3 X 10-02
AP2M1;AP2M1	cg04736401	3	Body;Body	Open sea	66.0 ± 3.7	68.5 ± 2.3	2.6	4.0 X 10-02
AP2S1;AP2S1	cg01358551	19	Body;Body	Island	12.4 ± 4.6	14.1 ± 4.8	1.7	4.6 X 10-02
AP3B1	cg11039808	5	TSS1500	S Shore	9.3 ± 4.1	12.4 ± 5.1	3.1	1.0 X 10-02
AP3B1	cg11100795	5	Body	Open sea	59.3 ± 3.9	62.0 ± 3.1	2.6	4.1 X 10-02
AP3B1;AP3B1	cg15009698	5	5'UTR;1stExon	Island	4.8 ± 1.0	5.2 ± 1.0	0.4	3.8 X 10-02
AP3B2	cg11540815	15	Body	Open sea	85.8 ± 1.7	87.6 ± 1.5	1.7	1.7 X 10-03
AP3M1;AP3M1	cg10756170	10	5'UTR;5'UTR	Open sea	84.6 ± 2.0	86.4 ± 1.6	1.8	8.9 X 10-03
AP3M1;AP3M1	cg16490757	10	5'UTR;5'UTR	N Shelf	63.8 ± 3.1	65.9 ± 2.5	2.1	3.2 X 10-02
AP3M1;AP3M1	cg15023646	10	3'UTR;3'UTR	Open sea	84.2 ± 2.7	85.8 ± 2.6	1.6	3.3 X 10-02
AP3M2;AP3M2	cg08299454	8	TSS200;TSS200	Island	6.2 ± 0.7	6.9 ± 1.0	0.7	1.5 X 10-02
AP3S1	cg24770230	5	Body	Open sea	76.6 ± 5.1	81.9 ± 4.3	5.3	5.0 X 10-03
AP3S1	cg16627211	5	Body	Open sea	71.5 ± 4.9	75.1 ± 3.3	3.6	8.0 X 10-03
AP3S1	cg03637218	5	Body	Open sea	75.1 ± 4.7	77.7 ± 3.1	2.6	2.3 X 10-02
AP3S2;AP3S2	cg26483809	15	3'UTR;Body	Open sea	83.9 ± 2.6	85.5 ± 2.5	1.6	2.0 X 10-02
AP3S2;AP3S2	cg19268357	15	Body;Body	Island	2.1 ± 0.4	2.3 ± 0.4	0.2	4.3 X 10-02
AP4E1	cg09951650	15	TSS200	Island	2.0 ± 0.6	2.8 ± 0.5	0.8	1.6 X 10-04
AP4E1	cg12233786	15	TSS200	Island	8.6 ± 1.6	9.3 ± 1.3	0.7	1.2 X 10-02
AP4E1	cg21124552	15	TSS1500	Island	2.0 ± 0.3	1.8 ± 0.3	-0.2	4.5 X 10-02
AP4S1	cg04184744	14	3'UTR	Open sea	69.7 ± 7.8	72.5 ± 8.2	2.8	2.9 X 10-02
AP4S1;AP4S1	cg18459869	14	Body;Body	Open sea	84.1 ± 3.4	86.5 ± 2.3	2.4	1.1 X 10-02
AP4S1;AP4S1	cg16078554	14	5'UTR;5'UTR	Open sea	55.6 ± 3.0	57.8 ± 3.4	2.2	2.0 X 10-02
AP4S1;STRN3;STRN3;AP4S1	cg09855728	14	TSS200;Body;Body;TSS200	N Shore	9.6 ± 2.3	10.5 ± 2.6	1.0	1.9 X 10-02
AP4S1;STRN3;STRN3;AP4S1	cg13382714	14	5'UTR;Body;Body;5'UTR	Island	7.0 ± 1.7	7.5 ± 1.6	0.6	2.3 X 10-02
APAF1;IKBIP;IKBIP;IKBIP;APAF1;APAF1;IKBIP;APAF1;IKBIP;APAF1;IKBIP	cg19136183	12	TSS1500;1stExon;5'UTR;1stExon;TSS1500;TSS1500;5'UTR;TSS1500;5'UTR;TSS1500;1stExon	Island	3.4 ± 0.6	4.0 ± 0.6	0.6	2.5 X 10-02
APAF1;IKBIP;IKBIP;IKBIP;APAF1;APAF1;IKBIP;APAF1;IKBIP;APAF1;IKBIP	cg23672480	12	TSS1500;1stExon;5'UTR;1stExon;TSS1500;TSS1500;5'UTR;TSS1500;5'UTR;TSS1500;1stExon	Island	3.9 ± 0.7	4.4 ± 0.7	0.5	4.3 X 10-02
APBA1	cg15623573	9	TSS1500	S Shore	5.8 ± 1.1	6.2 ± 1.0	0.4	2.4 X 10-02
APBA1	cg13862927	9	5'UTR	Open sea	42.0 ± 6.5	44.2 ± 7.6	2.2	4.1 X 10-02
APBA2;APBA2	cg24195796	15	Body;Body	Open sea	76.7 ± 3.5	78.9 ± 2.8	2.2	3.3 X 10-02
APBA2;APBA2	cg02982089	15	3'UTR;3'UTR	S Shore	88.1 ± 1.2	89.2 ± 0.9	1.1	3.9 X 10-02
APBA2;APBA2	cg12687125	15	Body;Body	N Shore	73.7 ± 3.3	76.1 ± 2.4	2.4	4.1 X 10-02
APBA2;APBA2	cg17279773	15	Body;Body	Open sea	91.7 ± 2.4	93.0 ± 1.5	1.3	4.3 X 10-02
APBA2;APBA2	cg08121164	15	Body;Body	N Shore	66.8 ± 3.0	68.8 ± 3.2	2.0	4.8 X 10-02
APBA3	cg04202570	19	Body	Island	81.1 ± 2.4	82.6 ± 2.4	1.5	3.6 X 10-02
APBB1IP	cg19797516	10	3'UTR	S Shore	21.8 ± 3.7	23.8 ± 3.6	2.0	1.9 X 10-02
APBB2;APBB2;APBB2	cg25333257	4	TSS1500;TSS1500;TSS1500	N Shore	62.5 ± 5.6	65.3 ± 4.8	2.7	7.7 X 10-03
APBB2;APBB2;APBB2	cg13690063	4	Body;Body;Body	Open sea	86.7 ± 1.4	88.2 ± 1.9	1.6	9.2 X 10-03
APBB2;APBB2;APBB2	cg08670693	4	5'UTR;5'UTR;5'UTR	Open sea	79.1 ± 4.3	80.7 ± 4.1	1.7	9.5 X 10-03
APBB2;APBB2;APBB2	cg14290210	4	5'UTR;5'UTR;5'UTR	Open sea	79.7 ± 3.9	82.2 ± 3.0	2.5	1.1 X 10-02
APBB2;APBB2;APBB2	cg01465102	4	Body;Body;Body	Open sea	78.6 ± 3.7	80.4 ± 3.6	1.8	2.0 X 10-02
APBB2;APBB2;APBB2	cg21955154	4	Body;Body;Body	Open sea	51.3 ± 4.2	53.5 ± 4.2	2.2	2.5 X 10-02
APBB2;APBB2;APBB2	cg15989892	4	5'UTR;5'UTR;5'UTR	Open sea	75.4 ± 6.0	77.3 ± 4.2	2.0	3.9 X 10-02
APBB2;APBB2;APBB2	cg23884217	4	5'UTR;5'UTR;5'UTR	Open sea	84.1 ± 2.4	85.4 ± 1.6	1.3	4.2 X 10-02
APBB2;APBB2;APBB2	cg08016336	4	5'UTR;5'UTR;5'UTR	Open sea	57.6 ± 11.5	60.0 ± 12.2	2.4	4.5 X 10-02
APBB2;APBB2;APBB2;APBB2;APBB2;APBB2	cg08424587	4	1stExon;5'UTR;1stExon;1stExon;5'UTR;5'UTR	Island	4.0 ± 0.7	3.2 ± 0.5	-0.8	9.6 X 10-04
APBB2;APBB2;APBB2;APBB2;APBB2;APBB2;APBB2	cg16823610	4	Body;5'UTR;5'UTR;5'UTR;Body;5'UTR;Body	N Shelf	85.1 ± 1.9	86.6 ± 1.3	1.5	2.0 X 10-02
APBB3;APBB3;APBB3;APBB3;SLC35A4	cg08948050	5	Body;Body;Body;Body;TSS1500	N Shore	85.9 ± 2.8	87.0 ± 2.0	1.2	3.3 X 10-02
APBB3;APBB3;APBB3;SLC35A4;APBB3;APBB3;APBB3;APBB3;APBB3	cg20021244	5	1stExon;5'UTR;1stExon;TSS1500;1stExon;1stExon;5'UTR;5'UTR;5'UTR	Island	5.0 ± 0.9	5.7 ± 1.0	0.8	1.7 X 10-03
APBB3;APBB3;SLC35A4;APBB3;APBB3	cg06730285	5	TSS1500;TSS1500;5'UTR;TSS1500;TSS1500	S Shore	36.7 ± 4.0	39.9 ± 3.4	3.2	3.5 X 10-03
APBB3;APBB3;SLC35A4;APBB3;APBB3	cg21877498	5	TSS1500;TSS1500;5'UTR;TSS1500;TSS1500	S Shore	7.5 ± 1.6	8.3 ± 2.3	0.8	3.4 X 10-02
APC;APC;APC	cg01240931	5	5'UTR;5'UTR;5'UTR	Open sea	33.7 ± 9.2	36.0 ± 10.1	2.3	3.6 X 10-02
APC2	cg10565187	19	Body	Island	12.5 ± 2.1	14.0 ± 3.9	1.5	2.1 X 10-02
APC2	cg00782707	19	Body	S Shelf	83.8 ± 2.6	85.8 ± 2.0	2.1	2.1 X 10-02
APCDD1	cg04229487	18	Body	Island	74.4 ± 2.7	76.7 ± 2.4	2.3	8.7 X 10-03
APCDD1	cg15737386	18	Body	N Shelf	83.3 ± 4.2	81.7 ± 1.7	-1.6	1.6 X 10-02
APCDD1	cg18821137	18	Body	Island	93.7 ± 1.4	93.3 ± 1.3	-0.4	2.1 X 10-02
APCDD1L	cg14571130	20	Body	Island	97.2 ± 0.5	97.5 ± 0.3	0.3	4.3 X 10-02
APEH	cg16953475	3	Body	Island	3.3 ± 0.9	3.0 ± 1.1	-0.3	8.1 X 10-03
APEH	cg01461718	3	TSS1500	Island	20.4 ± 4.2	24.6 ± 7.2	4.2	1.0 X 10-02
APEH	cg10596006	3	TSS1500	Island	9.8 ± 2.8	12.3 ± 4.8	2.5	2.9 X 10-02
APEH	cg03060546	3	TSS200	Island	5.0 ± 1.3	4.4 ± 1.2	-0.6	3.7 X 10-02
APEX1;APEX1;OSGEP;APEX1	cg16205058	14	Body;Body;TSS1500;Body	S Shore	31.7 ± 2.4	34.2 ± 4.5	2.5	1.9 X 10-02
APH1B;APH1B	cg21888989	15	TSS1500;TSS1500	N Shore	7.5 ± 1.2	8.1 ± 0.9	0.6	2.5 X 10-02
APH1B;APH1B	cg25710796	15	Body;Body	S Shelf	65.7 ± 3.0	68.2 ± 3.1	2.5	3.4 X 10-02
API5;API5;API5;API5	cg19844635	11	TSS200;TSS200;TSS200;TSS200	Island	5.3 ± 1.0	6.1 ± 0.8	0.8	4.0 X 10-04
API5;API5;API5;API5	cg15340373	11	TSS200;TSS200;TSS200;TSS200	Island	8.5 ± 1.5	10.0 ± 2.2	1.6	1.0 X 10-02
API5;API5;API5;API5	cg06244510	11	Body;Body;Body;Body	S Shelf	74.2 ± 3.9	77.0 ± 2.4	2.8	1.2 X 10-02
API5;API5;API5;API5	cg10146807	11	TSS1500;TSS1500;TSS1500;TSS1500	N Shore	13.5 ± 1.7	15.1 ± 3.0	1.6	2.9 X 10-02
API5;API5;API5;API5	cg16667275	11	TSS200;TSS200;TSS200;TSS200	Island	2.9 ± 1.2	3.5 ± 1.1	0.6	4.3 X 10-02
API5;API5;API5;API5;API5;API5;API5	cg07063853	11	1stExon;5'UTR;1stExon;1stExon;5'UTR;5'UTR;Body	Island	2.1 ± 0.6	2.6 ± 0.6	0.5	1.7 X 10-05
APITD1;APITD1;APITD1	cg09828236	1	3'UTR;Body;3'UTR	Open sea	84.5 ± 2.1	85.7 ± 1.7	1.2	2.1 X 10-02
APITD1;APITD1;APITD1	cg25614726	1	TSS200;TSS1500;TSS200	N Shore	46.6 ± 4.4	49.3 ± 3.8	2.7	2.7 X 10-02
APLF	cg15021224	2	Body	Open sea	82.4 ± 2.3	84.2 ± 1.9	1.8	2.1 X 10-02
APLF;FBXO48	cg23021855	2	Body;TSS1500	Island	9.5 ± 1.4	10.5 ± 1.4	1.0	2.8 X 10-03
APLN	cg05688478	X	TSS1500	Island	27.2 ± 20.8	29.7 ± 20.4	2.4	4.4 X 10-02
APLP1;APLP1	cg06944092	19	Body;Body	S Shelf	87.3 ± 1.5	88.7 ± 1.6	1.4	3.0 X 10-02
APLP1;APLP1	cg26828119	19	Body;Body	Island	13.3 ± 2.3	14.2 ± 1.5	0.9	4.4 X 10-02
APLP2;APLP2;APLP2;APLP2;APLP2;APLP2	cg15429179	11	Body;Body;3'UTR;3'UTR;3'UTR;3'UTR	Open sea	86.6 ± 2.1	88.1 ± 3.0	1.6	1.4 X 10-02
APLP2;APLP2;APLP2;APLP2;APLP2;APLP2	cg01684006	11	Body;Body;3'UTR;3'UTR;3'UTR;3'UTR	Open sea	87.2 ± 1.2	88.4 ± 2.0	1.2	1.8 X 10-02
APLP2;APLP2;APLP2;APLP2;APLP2;APLP2	cg11493596	11	TSS1500;TSS1500;TSS1500;TSS1500;TSS1500;TSS1500	Island	11.7 ± 2.6	12.4 ± 2.3	0.7	4.7 X 10-02
APOA1	cg03856801	11	TSS1500	S Shelf	85.5 ± 2.0	86.8 ± 1.6	1.3	5.0 X 10-02
APOA1BP	cg18381283	1	TSS1500	N Shore	4.6 ± 0.9	5.1 ± 0.7	0.6	1.5 X 10-02
APOA4	cg01835635	11	Body	S Shore	84.2 ± 2.2	86.5 ± 1.7	2.2	8.6 X 10-03
APOA4	cg15950203	11	TSS1500	S Shore	48.0 ± 3.3	50.1 ± 3.5	2.1	4.0 X 10-02
APOA5;APOA5	cg13621464	11	5'UTR;5'UTR	S Shore	74.8 ± 3.5	77.8 ± 2.9	3.0	1.4 X 10-03
APOBEC3B	cg14194956	22	TSS200	Open sea	12.2 ± 1.9	13.4 ± 2.2	1.2	1.5 X 10-02
APOBEC3B	cg25787886	22	TSS200	Open sea	8.3 ± 1.5	9.1 ± 2.0	0.8	4.4 X 10-02
APOBEC3G	cg26082280	22	TSS1500	Open sea	82.3 ± 2.0	84.2 ± 2.1	1.9	1.1 X 10-02
APOBEC3G;APOBEC3G	cg23896816	22	5'UTR;1stExon	Open sea	10.9 ± 2.7	11.8 ± 2.6	0.9	3.0 X 10-02
APOC4	cg25017250	19	Body	Open sea	65.9 ± 4.1	69.0 ± 3.5	3.1	4.1 X 10-02
APOD;APOD	cg05624196	3	1stExon;5'UTR	Open sea	70.5 ± 4.6	74.0 ± 5.3	3.4	1.5 X 10-02
APOF	cg19276318	12	Body	S Shore	82.2 ± 2.1	84.2 ± 1.6	2.0	2.3 X 10-02
APOL1;APOL1;APOL1;APOL1	cg11804381	22	3'UTR;3'UTR;3'UTR;3'UTR	Open sea	75.9 ± 1.9	77.8 ± 3.3	1.9	3.1 X 10-02
APOL2;APOL2	cg22569353	22	Body;Body	Open sea	87.3 ± 1.7	89.0 ± 2.8	1.7	3.1 X 10-03
APOL2;APOL2	cg05836492	22	TSS1500;TSS1500	Open sea	77.7 ± 2.1	79.7 ± 2.7	2.0	1.3 X 10-02
APOL2;APOL2	cg14550212	22	TSS1500;TSS1500	Open sea	84.5 ± 1.5	85.8 ± 1.6	1.3	2.4 X 10-02
APOL3;APOL3	cg01949403	22	TSS200;TSS200	Open sea	78.6 ± 2.9	80.3 ± 2.4	1.7	4.6 X 10-02
APOL4;APOL4	cg04442631	22	Body;Body	Open sea	45.3 ± 6.9	47.7 ± 7.2	2.4	2.2 X 10-02
APOL6	cg15318861	22	TSS200	Open sea	8.8 ± 2.6	10.1 ± 2.9	1.3	2.2 X 10-03
APOLD1	cg24098013	12	TSS200	Island	2.9 ± 0.5	3.4 ± 0.6	0.5	1.2 X 10-02
APOLD1;APOLD1	cg02301528	12	Body;Body	N Shore	68.6 ± 5.3	71.4 ± 6.2	2.7	2.8 X 10-02
APOLD1;APOLD1	cg16747828	12	Body;TSS200	N Shore	77.3 ± 5.5	80.3 ± 4.8	3.0	3.6 X 10-02
APOOL	cg04746792	X	Body	Open sea	17.7 ± 15.0	20.4 ± 16.3	2.7	6.8 X 10-03
APOOL	cg02954623	X	TSS200	Open sea	22.8 ± 11.2	25.0 ± 11.8	2.3	2.9 X 10-02
APOOL	cg11469866	X	TSS1500	Open sea	21.3 ± 8.7	23.7 ± 9.6	2.4	4.3 X 10-02
APP;APP;APP;APP;APP	cg11321156	21	Body;Body;Body;Body;Body	Open sea	86.6 ± 3.3	88.7 ± 2.1	2.1	5.4 X 10-03
APP;APP;APP;APP;APP	cg23269692	21	Body;Body;Body;Body;Body	Open sea	94.1 ± 1.5	94.9 ± 1.1	0.8	1.3 X 10-02
APP;APP;APP;APP;APP	cg12144476	21	Body;Body;Body;Body;Body	Island	7.9 ± 1.8	8.5 ± 1.6	0.6	1.9 X 10-02
APPBP2	cg14623313	17	TSS1500	S Shore	9.4 ± 0.9	10.5 ± 1.1	1.1	4.3 X 10-03
APPL1	cg12410154	3	TSS1500	Island	3.5 ± 0.5	4.0 ± 0.5	0.5	4.0 X 10-03
APPL2	cg11689439	12	Body	Open sea	77.1 ± 4.1	79.1 ± 3.5	2.0	2.0 X 10-02
APPL2	cg21381779	12	3'UTR	Open sea	83.5 ± 2.9	85.7 ± 2.1	2.1	3.3 X 10-02
APPL2	cg14864782	12	TSS1500	S Shore	85.1 ± 2.0	86.4 ± 1.1	1.3	3.8 X 10-02
APTX;APTX	cg22667787	9	TSS200;TSS200	Island	6.3 ± 1.4	7.8 ± 3.4	1.5	3.0 X 10-03
APTX;APTX	cg14228885	9	TSS1500;TSS1500	S Shore	6.9 ± 1.4	7.4 ± 0.8	0.5	3.1 X 10-02
APTX;APTX;APTX;APTX;APTX;APTX;APTX	cg13753183	9	Body;1stExon;5'UTR;5'UTR;Body;1stExon;5'UTR	Open sea	82.5 ± 2.7	84.3 ± 1.2	1.8	4.6 X 10-02
AQP12A	cg04153595	2	TSS1500	Open sea	60.5 ± 5.5	63.3 ± 5.4	2.8	9.1 X 10-03
AQP2	cg01018437	12	Body	N Shelf	79.1 ± 4.6	81.5 ± 2.9	2.3	3.7 X 10-02
AQP4;C18orf16	cg20782743	18	Body;TSS200	S Shore	80.9 ± 1.6	82.1 ± 2.2	1.2	3.8 X 10-02
AQP8	cg03547812	16	Body	Open sea	70.3 ± 7.4	73.0 ± 7.5	2.7	9.0 X 10-03
AQP9	cg02450124	15	TSS1500	Open sea	83.7 ± 1.4	85.1 ± 1.4	1.4	6.9 X 10-03
AR	cg07780118	X	1stExon	S Shore	14.9 ± 8.0	16.2 ± 8.8	1.3	2.7 X 10-02
AR;AR	cg25538342	X	3'UTR;3'UTR	Open sea	24.2 ± 5.6	26.1 ± 7.8	1.8	4.0 X 10-02
ARAF	cg13372830	X	TSS1500	N Shore	19.3 ± 13.0	21.6 ± 12.8	2.2	2.6 X 10-02
ARAP1;ARAP1;ARAP1	cg00350448	11	Body;TSS1500;TSS1500	N Shelf	17.9 ± 4.0	19.4 ± 3.9	1.5	1.8 X 10-02
ARAP1;ARAP1;ARAP1	cg27090029	11	Body;Body;Body	Island	81.4 ± 3.6	83.2 ± 3.6	1.9	3.3 X 10-02
ARAP2	cg08284371	4	5'UTR	N Shore	18.2 ± 2.4	19.7 ± 2.3	1.6	2.4 X 10-02
ARAP3	cg00992297	5	TSS200	Open sea	4.6 ± 1.9	6.6 ± 3.4	2.0	1.5 X 10-02
ARAP3	cg03683256	5	TSS200	Open sea	11.7 ± 3.2	13.0 ± 3.3	1.3	4.1 X 10-02
ARC	cg04321580	8	TSS1500	Island	5.4 ± 0.7	4.9 ± 0.6	-0.5	3.3 X 10-02
ARF1;ARF1;ARF1;ARF1	cg05650458	1	5'UTR;TSS200;TSS200;5'UTR	Island	4.9 ± 0.5	4.4 ± 0.6	-0.5	9.5 X 10-03
ARF1;ARF1;ARF1;ARF1	cg04206499	1	5'UTR;5'UTR;5'UTR;5'UTR	Open sea	85.3 ± 1.7	86.4 ± 3.2	1.1	4.5 X 10-02
ARF1;ARF1;ARF1;ARF1;ARF1	cg00035249	1	5'UTR;1stExon;TSS1500;TSS1500;5'UTR	Island	3.3 ± 0.5	3.1 ± 0.5	-0.3	4.7 X 10-02
ARF3	cg16268214	12	TSS1500	S Shore	9.7 ± 1.1	11.2 ± 1.6	1.4	1.3 X 10-02
ARF3	cg01518465	12	TSS1500	S Shore	14.5 ± 3.0	15.8 ± 3.4	1.3	2.3 X 10-02
ARF3	cg10346242	12	TSS1500	S Shore	6.4 ± 1.0	7.5 ± 1.8	1.1	2.8 X 10-02
ARF3	cg16261965	12	5'UTR	Island	9.4 ± 1.3	10.2 ± 1.7	0.8	4.9 X 10-02
ARF4	cg12679353	3	TSS200	Island	8.1 ± 1.5	8.8 ± 2.0	0.7	2.6 X 10-02
ARF5;ARF5	cg03601098	7	1stExon;5'UTR	Island	5.0 ± 0.6	4.4 ± 0.4	-0.6	4.3 X 10-03
ARFGAP1;ARFGAP1	cg04555287	20	3'UTR;3'UTR	Island	87.5 ± 1.2	89.1 ± 1.6	1.5	2.1 X 10-02
ARFGAP1;ARFGAP1	cg10713137	20	Body;Body	N Shore	66.7 ± 4.2	69.1 ± 4.2	2.3	4.0 X 10-02
ARFGAP1;ARFGAP1;ARFGAP1;ARFGAP1	cg21944757	20	5'UTR;1stExon;1stExon;5'UTR	Island	8.8 ± 1.0	9.5 ± 0.9	0.8	1.9 X 10-02
ARFGAP3;ARFGAP3	cg27120833	22	3'UTR;3'UTR	Open sea	81.3 ± 2.7	83.2 ± 2.5	1.9	3.4 X 10-03
ARFGAP3;ARFGAP3	cg09861871	22	TSS200;TSS200	Island	4.2 ± 1.0	4.6 ± 0.7	0.4	9.9 X 10-03
ARFGEF1	cg04947838	8	TSS1500	S Shore	8.6 ± 1.1	9.6 ± 1.9	1.0	1.0 X 10-02
ARFRP1;ARFRP1	cg08554554	20	3'UTR;3'UTR	S Shelf	64.5 ± 8.1	68.0 ± 5.4	3.5	4.6 X 10-02
ARFRP1;ZGPAT;ZGPAT;ARFRP1;ARFRP1;ZGPAT;ARFRP1	cg22777832	20	5'UTR;TSS200;5'UTR;1stExon;1stExon;TSS200;5'UTR	Island	8.1 ± 1.6	7.1 ± 1.2	-1.0	8.8 X 10-03
ARG2	cg11752250	14	Body	S Shelf	64.5 ± 6.1	68.0 ± 7.0	3.5	2.9 X 10-03
ARGFX	cg24210884	3	TSS1500	Open sea	81.6 ± 1.9	83.0 ± 1.9	1.4	1.3 X 10-02
ARGLU1	cg08453322	13	TSS1500	S Shore	6.8 ± 1.1	7.8 ± 1.2	1.0	1.9 X 10-03
ARGLU1	cg11710912	13	Body	N Shelf	12.1 ± 2.4	13.8 ± 3.4	1.7	6.6 X 10-03
ARGLU1	cg25178781	13	TSS200	Island	4.5 ± 0.6	4.1 ± 0.5	-0.4	1.8 X 10-02
ARHGAP1;ZNF408	cg06238736	11	5'UTR;TSS1500	Island	6.1 ± 1.4	7.1 ± 1.1	1.0	1.8 X 10-02
ARHGAP10	cg05816000	4	Body	Open sea	82.8 ± 5.7	86.1 ± 3.0	3.3	1.2 X 10-02
ARHGAP10	cg27448532	4	Body	Open sea	45.0 ± 3.7	47.7 ± 4.1	2.7	1.9 X 10-02
ARHGAP10	cg05573550	4	Body	Open sea	76.7 ± 2.4	78.2 ± 1.9	1.5	3.3 X 10-02
ARHGAP10	cg15247500	4	Body	Open sea	86.4 ± 2.3	87.7 ± 1.1	1.3	3.8 X 10-02
ARHGAP10	cg06570358	4	Body	Open sea	85.0 ± 2.1	86.5 ± 1.6	1.5	4.6 X 10-02
ARHGAP10	cg01782668	4	Body	Open sea	85.6 ± 2.4	86.6 ± 2.3	1.0	4.9 X 10-02
ARHGAP11A;ARHGAP11A;ARHGAP11A;ARHGAP11A	cg00297451	15	5'UTR;1stExon;5'UTR;1stExon	S Shore	7.6 ± 1.5	9.2 ± 2.7	1.6	6.0 X 10-03
ARHGAP11B	cg01125329	15	TSS1500	Island	6.4 ± 1.0	7.1 ± 0.9	0.7	6.1 X 10-03
ARHGAP11B	cg04422277	15	TSS1500	N Shore	5.0 ± 1.0	5.5 ± 0.7	0.5	2.8 X 10-02
ARHGAP11B	cg00067141	15	3'UTR	Open sea	27.4 ± 16.8	26.7 ± 15.2	-0.7	3.0 X 10-02
ARHGAP12	cg22706007	10	5'UTR	N Shore	10.8 ± 2.6	12.8 ± 3.8	2.0	1.2 X 10-02
ARHGAP12	cg07523098	10	TSS1500	Island	9.7 ± 1.6	10.6 ± 1.9	0.9	2.9 X 10-02
ARHGAP12	cg14930904	10	5'UTR	N Shore	8.7 ± 1.2	9.4 ± 1.6	0.7	4.4 X 10-02
ARHGAP12	cg14614563	10	TSS1500	S Shore	11.7 ± 2.0	12.5 ± 0.9	0.8	4.6 X 10-02
ARHGAP15	cg27492839	2	Body	Open sea	61.4 ± 4.4	65.5 ± 5.4	4.1	8.3 X 10-04
ARHGAP15	cg00859755	2	Body	Open sea	83.9 ± 2.7	86.0 ± 1.7	2.1	7.5 X 10-03
ARHGAP15	cg17056048	2	Body	Open sea	79.1 ± 2.2	80.9 ± 2.3	1.8	1.7 X 10-02
ARHGAP15	cg05307752	2	Body	Open sea	72.4 ± 4.3	75.5 ± 4.8	3.1	1.9 X 10-02
ARHGAP15	cg12058385	2	Body	Open sea	61.2 ± 5.7	63.6 ± 6.8	2.4	3.8 X 10-02
ARHGAP15	cg17600630	2	Body	Open sea	66.9 ± 4.8	69.0 ± 3.4	2.1	4.4 X 10-02
ARHGAP17;ARHGAP17	cg00396427	16	Body;Body	N Shelf	84.1 ± 2.6	85.5 ± 1.5	1.5	2.4 X 10-02
ARHGAP18	cg13850234	6	TSS1500	Open sea	8.8 ± 1.8	10.6 ± 1.3	1.8	7.9 X 10-04
ARHGAP18	cg18458942	6	TSS200	Open sea	14.8 ± 1.8	16.3 ± 2.2	1.4	1.9 X 10-02
ARHGAP18	cg12774946	6	Body	Open sea	38.7 ± 7.7	40.9 ± 8.2	2.1	2.5 X 10-02
ARHGAP18	cg11179695	6	Body	Open sea	69.5 ± 6.3	72.1 ± 6.8	2.5	2.6 X 10-02
ARHGAP18	cg25347356	6	Body	Open sea	55.4 ± 25.0	57.6 ± 24.8	2.3	4.3 X 10-02
ARHGAP18	cg14234442	6	TSS1500	Open sea	8.4 ± 1.8	9.0 ± 1.9	0.6	4.7 X 10-02
ARHGAP19	cg05617127	10	Body	N Shore	9.6 ± 2.0	10.6 ± 2.4	1.0	3.0 X 10-02
ARHGAP19	cg13248315	10	Body	N Shelf	64.5 ± 5.6	67.3 ± 5.4	2.8	4.0 X 10-02
ARHGAP20	cg04417028	11	TSS1500	Island	9.3 ± 2.1	10.6 ± 2.5	1.3	2.7 X 10-02
ARHGAP21	cg23482027	10	5'UTR	N Shore	48.9 ± 6.2	53.3 ± 6.9	4.4	2.9 X 10-03
ARHGAP21	cg11122255	10	Body	Open sea	39.4 ± 4.3	42.5 ± 6.9	3.1	1.6 X 10-02
ARHGAP21	cg12858900	10	Body	Open sea	93.4 ± 1.9	93.1 ± 1.1	-0.3	4.1 X 10-02
ARHGAP21;ARHGAP21	cg05183229	10	1stExon;5'UTR	Island	3.5 ± 0.7	3.1 ± 0.5	-0.4	3.0 X 10-02
ARHGAP22	cg07957471	10	Body	Island	97.1 ± 0.7	97.5 ± 0.6	0.4	2.2 X 10-02
ARHGAP22	cg01298683	10	Body	S Shelf	78.1 ± 2.4	79.5 ± 2.4	1.4	2.8 X 10-02
ARHGAP23	cg11203143	17	Body	Island	78.2 ± 2.3	80.4 ± 2.3	2.2	3.2 X 10-03
ARHGAP23	cg13007956	17	Body	N Shelf	85.4 ± 1.7	87.2 ± 1.9	1.8	1.8 X 10-02
ARHGAP23;ARHGAP23	cg04195161	17	1stExon;5'UTR	S Shelf	74.1 ± 3.5	75.9 ± 2.7	1.8	4.0 X 10-02
ARHGAP24	cg24177697	4	TSS200	Open sea	11.6 ± 1.9	12.4 ± 1.9	0.8	2.5 X 10-02
ARHGAP24	cg05242526	4	TSS200	Open sea	12.8 ± 4.8	11.2 ± 3.7	-1.6	3.0 X 10-02
ARHGAP24	cg02394698	4	Body	Open sea	82.2 ± 2.8	83.9 ± 3.0	1.7	4.7 X 10-02
ARHGAP25;ARHGAP25;ARHGAP25;ARHGAP25	cg13339825	2	Body;TSS200;TSS200;Body	Open sea	57.8 ± 4.4	60.5 ± 5.2	2.6	3.4 X 10-02
ARHGAP26;ARHGAP26	cg17262755	5	Body;Body	Open sea	54.7 ± 6.1	59.5 ± 3.7	4.9	1.7 X 10-04
ARHGAP26;ARHGAP26	cg00997251	5	Body;Body	Open sea	63.5 ± 5.4	67.3 ± 6.5	3.9	3.8 X 10-03
ARHGAP26;ARHGAP26	cg15368044	5	Body;Body	Open sea	71.5 ± 4.6	75.2 ± 3.6	3.7	8.7 X 10-03
ARHGAP26;ARHGAP26	cg05153380	5	Body;Body	Open sea	58.7 ± 5.5	61.6 ± 5.0	2.9	9.4 X 10-03
ARHGAP26;ARHGAP26	cg17469668	5	Body;Body	Open sea	89.3 ± 0.9	90.5 ± 1.8	1.2	1.2 X 10-02
ARHGAP26;ARHGAP26	cg00967294	5	Body;Body	Open sea	86.7 ± 2.2	88.2 ± 1.6	1.5	1.5 X 10-02
ARHGAP26;ARHGAP26	cg03615933	5	Body;Body	Open sea	85.9 ± 1.8	87.4 ± 1.5	1.5	2.9 X 10-02
ARHGAP26;ARHGAP26	cg23937633	5	Body;Body	Open sea	78.3 ± 4.9	79.9 ± 5.6	1.6	3.1 X 10-02
ARHGAP26;ARHGAP26	cg10588276	5	Body;Body	Open sea	88.1 ± 1.2	89.4 ± 1.6	1.3	3.2 X 10-02
ARHGAP26;ARHGAP26	cg00127047	5	Body;Body	S Shore	10.1 ± 1.6	10.7 ± 1.4	0.6	4.2 X 10-02
ARHGAP27;ARHGAP27	cg12548348	17	TSS1500;5'UTR	S Shore	61.5 ± 5.9	64.1 ± 6.7	2.7	4.2 X 10-02
ARHGAP27;ARHGAP27	cg23659289	17	3'UTR;3'UTR	Island	25.8 ± 7.8	23.7 ± 9.0	-2.1	4.8 X 10-02
ARHGAP28;ARHGAP28	cg06165470	18	Body;Body	Open sea	64.7 ± 7.0	68.2 ± 4.4	3.6	1.3 X 10-02
ARHGAP28;ARHGAP28	cg27314249	18	5'UTR;5'UTR	Open sea	82.3 ± 2.9	83.9 ± 2.5	1.5	2.6 X 10-02
ARHGAP29	cg11630965	1	TSS200	S Shore	8.0 ± 1.5	8.6 ± 1.9	0.7	2.4 X 10-02
ARHGAP30;ARHGAP30;ARHGAP30;ARHGAP30	cg03089651	1	1stExon;5'UTR;5'UTR;1stExon	Open sea	70.6 ± 4.7	72.9 ± 3.1	2.2	3.9 X 10-02
ARHGAP4;ARHGAP4	cg26918720	X	TSS200;TSS200	N Shore	35.2 ± 6.6	37.1 ± 6.3	1.9	4.0 X 10-02
ARHGAP6;ARHGAP6	cg11530701	X	Body;Body	S Shore	75.5 ± 4.5	77.5 ± 4.9	2.0	3.8 X 10-03
ARHGAP6;ARHGAP6	cg16242750	X	Body;Body	S Shelf	63.1 ± 11.2	65.1 ± 12.1	2.0	9.9 X 10-03
ARHGAP6;ARHGAP6	cg18336502	X	Body;Body	S Shore	41.2 ± 4.8	43.0 ± 4.7	1.9	2.6 X 10-02
ARHGAP6;ARHGAP6	cg23171231	X	Body;Body	Open sea	67.2 ± 10.0	68.6 ± 9.2	1.4	3.9 X 10-02
ARHGAP6;ARHGAP6;ARHGAP6	cg26918919	X	Body;TSS1500;Body	Open sea	85.6 ± 2.9	87.9 ± 2.0	2.3	5.7 X 10-03
ARHGAP8;PRR5-ARHGAP8;ARHGAP8	cg06516947	22	TSS1500;Body;TSS1500	Open sea	11.1 ± 3.3	9.5 ± 3.0	-1.5	8.2 X 10-03
ARHGDIA	cg22805796	17	TSS200	Island	7.8 ± 1.3	8.3 ± 0.9	0.5	2.6 X 10-02
ARHGDIA	cg08816869	17	TSS1500	Island	7.4 ± 1.2	6.6 ± 1.0	-0.8	2.8 X 10-02
ARHGDIG	cg08496521	16	Body	N Shore	48.1 ± 2.9	50.3 ± 3.3	2.1	1.9 X 10-02
ARHGDIG;PDIA2	cg10826763	16	3'UTR;TSS200	N Shore	68.4 ± 9.9	72.0 ± 6.8	3.6	1.9 X 10-02
ARHGEF1;ARHGEF1;ARHGEF1	cg27048409	19	5'UTR;Body;5'UTR	Island	8.4 ± 1.3	9.8 ± 2.7	1.5	9.6 X 10-03
ARHGEF1;ARHGEF1;ARHGEF1	cg13194341	19	TSS200;5'UTR;5'UTR	Island	7.1 ± 1.7	7.8 ± 1.7	0.7	1.4 X 10-02
ARHGEF1;ARHGEF1;ARHGEF1	cg12168357	19	3'UTR;3'UTR;3'UTR	N Shore	70.9 ± 3.2	73.1 ± 3.7	2.3	1.8 X 10-02
ARHGEF10	cg10410513	8	Body	Island	85.5 ± 13.1	86.8 ± 13.7	1.3	3.3 X 10-03
ARHGEF10	cg11407612	8	Body	N Shelf	87.1 ± 1.7	88.9 ± 2.0	1.8	7.1 X 10-03
ARHGEF10	cg07575086	8	5'UTR	Open sea	75.6 ± 2.7	78.0 ± 3.0	2.4	9.0 X 10-03
ARHGEF10	cg26382251	8	Body	Open sea	82.2 ± 2.7	84.5 ± 1.7	2.3	1.1 X 10-02
ARHGEF10	cg01607321	8	Body	Open sea	63.8 ± 4.5	66.9 ± 4.4	3.1	1.5 X 10-02
ARHGEF10	cg15175005	8	Body	Open sea	66.2 ± 2.5	68.6 ± 2.1	2.3	1.6 X 10-02
ARHGEF10	cg14681767	8	5'UTR	Island	8.4 ± 1.5	9.2 ± 1.4	0.8	1.7 X 10-02
ARHGEF10	cg07298996	8	Body	Open sea	82.0 ± 3.9	84.0 ± 2.4	2.0	2.2 X 10-02
ARHGEF10	cg00474873	8	Body	Open sea	82.7 ± 2.0	84.2 ± 2.3	1.5	2.5 X 10-02
ARHGEF10	cg07550595	8	Body	Open sea	73.8 ± 5.3	76.6 ± 3.0	2.8	2.5 X 10-02
ARHGEF10	cg05890457	8	Body	Open sea	44.5 ± 19.3	46.7 ± 20.1	2.2	2.8 X 10-02
ARHGEF10	cg01674777	8	Body	Open sea	83.1 ± 4.3	85.4 ± 2.6	2.3	2.8 X 10-02
ARHGEF10	cg26832427	8	Body	Open sea	96.2 ± 1.2	96.9 ± 0.6	0.7	3.2 X 10-02
ARHGEF10	cg21760381	8	Body	Island	87.6 ± 2.2	89.0 ± 2.1	1.4	3.2 X 10-02
ARHGEF10	cg22678465	8	5'UTR	Open sea	94.0 ± 1.4	94.7 ± 1.2	0.8	3.9 X 10-02
ARHGEF10	cg16811129	8	Body	Island	69.3 ± 13.5	72.5 ± 13.1	3.2	4.0 X 10-02
ARHGEF10	cg16852369	8	Body	Open sea	63.3 ± 7.0	68.0 ± 5.9	4.7	4.2 X 10-02
ARHGEF10	cg21437623	8	Body	Open sea	90.9 ± 3.3	92.4 ± 2.4	1.5	4.3 X 10-02
ARHGEF10	cg10204506	8	Body	Open sea	88.8 ± 1.9	90.1 ± 1.7	1.3	4.5 X 10-02
ARHGEF10L;ARHGEF10L	cg09852427	1	Body;Body	Open sea	85.3 ± 1.5	87.2 ± 1.5	1.9	5.0 X 10-03
ARHGEF10L;ARHGEF10L	cg11663302	1	Body;Body	Island	96.5 ± 0.4	97.0 ± 0.8	0.5	1.4 X 10-02
ARHGEF10L;ARHGEF10L	cg16367786	1	Body;Body	Open sea	82.9 ± 1.6	84.3 ± 1.5	1.4	1.4 X 10-02
ARHGEF10L;ARHGEF10L	cg26218809	1	Body;Body	S Shore	84.7 ± 1.6	86.1 ± 1.3	1.4	4.3 X 10-02
ARHGEF11;ARHGEF11	cg11804604	1	3'UTR;3'UTR	Open sea	79.5 ± 4.2	81.5 ± 2.9	2.0	4.1 X 10-02
ARHGEF11;ARHGEF11	cg12632832	1	Body;Body	N Shore	50.5 ± 3.7	52.2 ± 3.9	1.7	4.1 X 10-02
ARHGEF11;MIR765;ARHGEF11	cg12604331	1	Body;TSS1500;Body	Open sea	66.4 ± 3.3	68.5 ± 3.1	2.0	3.0 X 10-02
ARHGEF12	cg16106770	11	TSS1500	Island	5.5 ± 0.8	4.9 ± 0.8	-0.6	1.6 X 10-02
ARHGEF12	cg17030562	11	TSS1500	Island	11.0 ± 1.8	11.7 ± 1.1	0.8	4.2 X 10-02
ARHGEF15	cg17658213	17	Body	Open sea	16.8 ± 4.8	19.1 ± 6.1	2.3	4.6 X 10-02
ARHGEF16	cg16723738	1	5'UTR	Island	10.0 ± 1.5	11.6 ± 2.4	1.6	9.3 X 10-03
ARHGEF16	cg24036039	1	Body	S Shore	71.0 ± 6.1	73.8 ± 5.2	2.8	2.1 X 10-02
ARHGEF16	cg14039138	1	Body	Open sea	82.7 ± 1.9	84.4 ± 1.3	1.7	2.8 X 10-02
ARHGEF16	cg15902830	1	Body	Open sea	86.5 ± 1.3	87.7 ± 2.2	1.2	2.8 X 10-02
ARHGEF16	cg17741539	1	Body	N Shore	74.8 ± 4.4	77.1 ± 3.7	2.3	4.9 X 10-02
ARHGEF17	cg02311801	11	Body	N Shelf	68.1 ± 3.7	70.9 ± 2.8	2.8	1.5 X 10-02
ARHGEF17	cg22051865	11	TSS1500	Island	7.4 ± 1.4	8.0 ± 1.1	0.6	3.3 X 10-02
ARHGEF18	cg15171226	19	5'UTR	N Shelf	73.4 ± 6.8	75.8 ± 6.0	2.4	7.0 X 10-03
ARHGEF18;ARHGEF18	cg01797160	19	Body;Body	Island	87.8 ± 1.4	89.1 ± 1.3	1.2	1.1 X 10-02
ARHGEF18;ARHGEF18	cg08036804	19	5'UTR;TSS1500	N Shore	68.1 ± 7.2	70.9 ± 7.5	2.8	2.0 X 10-02
ARHGEF18;ARHGEF18	cg00734895	19	Body;Body	Island	94.3 ± 1.3	94.8 ± 1.0	0.6	4.0 X 10-02
ARHGEF18;ARHGEF18	cg01335785	19	5'UTR;1stExon	Island	92.0 ± 2.0	93.2 ± 1.4	1.1	5.0 X 10-02
ARHGEF19	cg18761252	1	Body	N Shore	80.9 ± 2.4	83.0 ± 1.8	2.1	1.1 X 10-02
ARHGEF2;ARHGEF2;ARHGEF2	cg20632873	1	Body;Body;TSS200	Island	4.3 ± 0.7	5.5 ± 1.6	1.3	2.0 X 10-03
ARHGEF2;ARHGEF2;ARHGEF2	cg15496388	1	Body;Body;Body	Open sea	47.7 ± 4.6	50.2 ± 5.0	2.6	2.4 X 10-02
ARHGEF2;ARHGEF2;ARHGEF2	cg18216292	1	Body;Body;Body	Island	91.5 ± 2.8	93.0 ± 1.9	1.5	2.5 X 10-02
ARHGEF2;ARHGEF2;ARHGEF2	cg03055158	1	3'UTR;3'UTR;3'UTR	N Shelf	82.1 ± 2.4	83.7 ± 2.3	1.6	4.4 X 10-02
ARHGEF2;ARHGEF2;ARHGEF2;ARHGEF2;ARHGEF2	cg27537937	1	5'UTR;1stExon;TSS1500;1stExon;5'UTR	Island	10.2 ± 2.0	11.1 ± 2.1	0.9	1.5 X 10-02
ARHGEF3	cg04389058	3	Body	Open sea	52.3 ± 8.7	55.8 ± 10.4	3.5	7.6 X 10-03
ARHGEF3	cg11430718	3	TSS1500	Island	26.1 ± 4.6	23.6 ± 4.8	-2.5	2.6 X 10-02
ARHGEF3	cg11229273	3	Body	Open sea	67.1 ± 6.1	70.2 ± 6.9	3.0	3.2 X 10-02
ARHGEF3	cg19142341	3	Body	Open sea	73.3 ± 3.6	75.3 ± 3.7	2.0	3.3 X 10-02
ARHGEF3;ARHGEF3;ARHGEF3	cg13912849	3	3'UTR;3'UTR;3'UTR	Open sea	84.1 ± 2.1	85.3 ± 2.5	1.2	2.4 X 10-02
ARHGEF4;ARHGEF4	cg02913521	2	Body;Body	Island	59.5 ± 2.8	61.7 ± 3.0	2.3	3.1 X 10-02
ARHGEF4;ARHGEF4	cg01244775	2	5'UTR;5'UTR	S Shore	75.1 ± 3.5	77.1 ± 2.9	2.0	4.6 X 10-02
ARHGEF6	cg05892376	X	1stExon	Open sea	56.1 ± 6.6	59.8 ± 5.6	3.8	2.6 X 10-03
ARHGEF6	cg20025403	X	Body	Island	21.0 ± 12.0	22.7 ± 11.8	1.7	2.6 X 10-02
ARHGEF6	cg00203568	X	Body	S Shore	68.1 ± 6.3	70.3 ± 7.7	2.2	2.6 X 10-02
ARHGEF6;ARHGEF6	cg17204993	X	5'UTR;1stExon	Open sea	63.4 ± 6.7	66.3 ± 6.1	2.9	4.2 X 10-03
ARHGEF6;ARHGEF6	cg09517019	X	5'UTR;1stExon	Open sea	53.2 ± 7.1	56.0 ± 5.1	2.8	7.6 X 10-03
ARHGEF6;ARHGEF6	cg01131699	X	5'UTR;1stExon	Open sea	60.5 ± 4.7	62.9 ± 5.1	2.4	3.4 X 10-02
ARHGEF7;ARHGEF7	cg15021629	13	3'UTR;3'UTR	Open sea	77.3 ± 3.7	80.0 ± 4.5	2.7	2.1 X 10-02
ARHGEF7;ARHGEF7;ARHGEF7;ARHGEF7	cg12598163	13	Body;5'UTR;Body;Body	S Shore	6.4 ± 1.0	7.0 ± 1.2	0.6	4.9 X 10-02
ARHGEF7;ARHGEF7;ARHGEF7;ARHGEF7;ARHGEF7	cg25323360	13	Body;Body;Body;Body;Body	Island	79.1 ± 2.9	80.9 ± 1.8	1.8	2.7 X 10-02
ARHGEF7;ARHGEF7;ARHGEF7;ARHGEF7;ARHGEF7	cg02386957	13	Body;TSS1500;5'UTR;Body;Body	Open sea	89.0 ± 1.6	89.8 ± 1.1	0.8	4.8 X 10-02
ARHGEF9	cg00242233	X	Body	Open sea	78.0 ± 5.1	81.3 ± 2.8	3.3	1.4 X 10-02
ARID1A;ARID1A	cg24542126	1	TSS1500;TSS1500	Island	2.2 ± 0.3	1.8 ± 0.3	-0.4	2.4 X 10-03
ARID1B;ARID1B;ARID1B	cg14533737	6	Body;Body;Body	Open sea	79.3 ± 2.5	81.3 ± 2.4	2.0	8.0 X 10-03
ARID1B;ARID1B;ARID1B	cg17164954	6	Body;Body;Body	S Shelf	41.8 ± 6.4	44.5 ± 5.9	2.7	1.2 X 10-02
ARID1B;ARID1B;ARID1B	cg00877708	6	Body;Body;Body	Open sea	76.8 ± 4.4	79.1 ± 3.8	2.4	1.6 X 10-02
ARID1B;ARID1B;ARID1B	cg24962544	6	Body;Body;Body	Open sea	85.2 ± 2.5	86.9 ± 1.5	1.7	1.8 X 10-02
ARID1B;ARID1B;ARID1B	cg17596249	6	Body;Body;Body	Open sea	75.1 ± 4.3	78.2 ± 4.1	3.1	2.4 X 10-02
ARID1B;ARID1B;ARID1B	cg05160248	6	Body;Body;Body	Open sea	81.4 ± 3.5	83.9 ± 2.5	2.5	2.5 X 10-02
ARID1B;ARID1B;ARID1B	cg22097171	6	Body;Body;Body	Open sea	90.5 ± 1.1	91.3 ± 1.1	0.9	2.6 X 10-02
ARID1B;ARID1B;ARID1B	cg05002580	6	Body;Body;Body	Open sea	88.7 ± 1.2	89.6 ± 1.2	0.9	3.1 X 10-02
ARID1B;ARID1B;ARID1B	cg10726394	6	TSS1500;TSS1500;TSS1500	Open sea	3.2 ± 0.8	3.7 ± 1.2	0.5	4.6 X 10-02
ARID1B;ARID1B;ARID1B	cg19205500	6	Body;Body;Body	Open sea	85.7 ± 1.7	86.8 ± 1.4	1.1	4.6 X 10-02
ARID1B;ARID1B;ARID1B	cg25333183	6	Body;Body;Body	Open sea	87.0 ± 1.8	88.3 ± 2.3	1.3	4.8 X 10-02
ARID2	cg18829183	12	Body	S Shore	2.2 ± 0.4	1.9 ± 0.4	-0.3	3.8 X 10-03
ARID2	cg09820373	12	Body	S Shelf	18.6 ± 4.0	20.1 ± 4.5	1.5	3.2 X 10-02
ARID2	ch.12.917204F	12	Body	Open sea	15.4 ± 5.4	17.1 ± 5.7	1.8	3.2 X 10-02
ARID2;LOC400027	cg00035453	12	TSS1500;TSS1500	Island	11.7 ± 2.1	12.6 ± 1.9	0.9	2.1 X 10-02
ARID3A	cg02001279	19	Body	Island	23.6 ± 6.3	19.9 ± 7.2	-3.7	8.0 X 10-03
ARID3A	cg26539232	19	TSS1500	Island	17.1 ± 3.6	18.2 ± 2.8	1.1	1.9 X 10-02
ARID3A	cg15035911	19	TSS1500	Island	38.2 ± 3.7	40.0 ± 3.0	1.7	2.5 X 10-02
ARID3A	cg22809826	19	Body	N Shore	73.0 ± 3.6	74.7 ± 3.8	1.7	3.4 X 10-02
ARID3A	cg18598117	19	Body	Island	27.9 ± 5.8	24.0 ± 9.9	-3.9	4.3 X 10-02
ARID3A	cg15114836	19	TSS1500	Island	11.9 ± 3.0	12.3 ± 2.0	0.4	4.5 X 10-02
ARID3B	cg00638992	15	Body	Open sea	89.0 ± 1.4	91.0 ± 1.7	2.0	1.1 X 10-04
ARID4A;ARID4A;ARID4A	cg14077301	14	5'UTR;5'UTR;5'UTR	Island	8.5 ± 1.8	9.8 ± 2.3	1.3	2.7 X 10-03
ARID4B;ARID4B	cg19314777	1	Body;Body	Open sea	49.0 ± 6.2	52.3 ± 7.1	3.3	6.3 X 10-03
ARID5B	cg02863179	10	Body	Open sea	50.5 ± 7.2	55.8 ± 6.1	5.3	6.7 X 10-05
ARID5B	cg11283402	10	Body	Open sea	78.6 ± 4.7	82.0 ± 2.6	3.5	2.3 X 10-03
ARID5B	cg22782105	10	Body	Open sea	77.7 ± 3.0	81.2 ± 2.4	3.5	6.2 X 10-03
ARID5B	cg06062519	10	TSS1500	N Shore	8.2 ± 2.5	8.8 ± 2.3	0.6	2.0 X 10-02
ARID5B	cg24964601	10	Body	N Shore	12.5 ± 4.0	13.3 ± 2.4	0.8	2.3 X 10-02
ARID5B	cg03828693	10	Body	N Shore	9.0 ± 0.9	10.1 ± 1.6	1.1	2.3 X 10-02
ARID5B	cg27027230	10	Body	Open sea	52.8 ± 6.2	56.2 ± 6.1	3.3	3.5 X 10-02
ARIH1	cg00343217	15	1stExon	Island	8.8 ± 1.3	10.2 ± 2.0	1.4	1.9 X 10-02
ARIH1	cg25036197	15	3'UTR	Open sea	85.7 ± 2.7	87.4 ± 2.2	1.7	2.0 X 10-02
ARIH1	cg07479864	15	TSS200	Island	3.8 ± 0.7	4.1 ± 0.5	0.3	3.8 X 10-02
ARIH2	ch.3.1040445R	3	Body	Open sea	16.8 ± 3.9	18.2 ± 2.9	1.3	3.0 X 10-02
ARIH2;C3orf71	cg16240060	3	TSS1500;1stExon	Island	4.6 ± 1.0	3.8 ± 0.6	-0.8	1.4 X 10-02
ARL1	cg00667976	12	TSS1500	Island	3.6 ± 0.7	4.1 ± 0.7	0.5	1.7 X 10-02
ARL10	cg00282953	5	Body	S Shore	66.2 ± 3.6	68.4 ± 2.7	2.2	3.9 X 10-02
ARL11	cg27266491	13	TSS1500	Open sea	69.5 ± 2.8	72.3 ± 2.5	2.9	2.7 X 10-03
ARL11;ARL11	cg01425731	13	5'UTR;1stExon	Open sea	63.3 ± 4.2	65.9 ± 4.2	2.6	4.5 X 10-02
ARL13B;ARL13B	cg25809637	3	TSS200;TSS200	Island	3.0 ± 0.7	2.6 ± 0.4	-0.4	2.1 X 10-02
ARL13B;ARL13B	cg22812516	3	TSS1500;TSS1500	Island	5.7 ± 1.4	6.2 ± 1.0	0.5	2.8 X 10-02
ARL13B;ARL13B	cg11266874	3	Body;Body	Island	7.2 ± 1.5	7.7 ± 1.3	0.5	3.3 X 10-02
ARL14	cg24147596	3	1stExon	Open sea	76.6 ± 3.5	78.4 ± 3.7	1.8	3.1 X 10-02
ARL14;ARL14	cg11896170	3	1stExon;5'UTR	Open sea	76.9 ± 4.5	79.5 ± 5.0	2.5	5.0 X 10-02
ARL15	cg01766077	5	Body	Open sea	87.6 ± 1.1	89.2 ± 1.6	1.6	5.6 X 10-03
ARL15	cg24630521	5	Body	Open sea	86.2 ± 2.5	88.5 ± 1.3	2.3	6.6 X 10-03
ARL15	cg26369444	5	Body	Open sea	82.1 ± 4.4	84.6 ± 1.9	2.6	2.6 X 10-02
ARL15	cg13717023	5	TSS1500	Island	5.9 ± 3.6	7.1 ± 3.6	1.1	2.6 X 10-02
ARL15	cg13679083	5	Body	Open sea	86.0 ± 2.1	87.4 ± 2.0	1.4	2.9 X 10-02
ARL2	cg19017420	11	TSS1500	N Shore	4.6 ± 0.9	5.1 ± 0.7	0.5	1.6 X 10-02
ARL2	cg10160630	11	3'UTR	Open sea	61.3 ± 3.7	63.7 ± 3.1	2.4	4.0 X 10-02
ARL2;ARL2	cg10391895	11	1stExon;5'UTR	Island	10.7 ± 2.5	11.1 ± 1.7	0.4	4.4 X 10-02
ARL2BP	cg15528085	16	TSS200	Island	9.6 ± 1.6	10.4 ± 1.6	0.8	1.0 X 10-02
ARL3	cg06361405	10	3'UTR	Open sea	14.6 ± 5.8	16.1 ± 6.6	1.6	2.3 X 10-02
ARL3	cg05024762	10	Body	N Shore	83.7 ± 3.1	85.8 ± 1.4	2.1	4.6 X 10-02
ARL4A;ARL4A	cg11287647	7	TSS1500;TSS1500	N Shore	54.5 ± 7.6	56.1 ± 7.9	1.7	4.5 X 10-02
ARL4A;ARL4A;ARL4A	cg16544399	7	5'UTR;TSS200;5'UTR	Island	3.6 ± 0.7	3.1 ± 0.5	-0.5	3.5 X 10-02
ARL4C	cg09935994	2	TSS1500	Island	66.6 ± 3.5	68.6 ± 2.6	1.9	1.3 X 10-02
ARL4C	cg03740840	2	TSS1500	S Shore	93.7 ± 1.2	94.5 ± 1.4	0.8	2.0 X 10-02
ARL4C	cg15235893	2	TSS1500	Island	73.3 ± 5.0	75.7 ± 4.5	2.4	4.4 X 10-02
ARL4C;ARL4C	cg21460828	2	1stExon;5'UTR	Island	5.2 ± 1.0	4.7 ± 1.1	-0.5	4.8 X 10-02
ARL4D	cg11029904	17	TSS200	Island	6.9 ± 1.1	7.8 ± 1.4	0.9	1.1 X 10-02
ARL5A;ARL5A;ARL5A	cg15228671	2	TSS200;TSS200;TSS200	Island	6.7 ± 1.5	7.2 ± 1.6	0.5	3.3 X 10-02
ARL5C	cg00808555	17	TSS1500	S Shore	55.8 ± 7.0	58.2 ± 6.8	2.4	3.9 X 10-02
ARL6;ARL6	cg25160554	3	TSS1500;TSS1500	Island	7.4 ± 0.9	8.5 ± 1.3	1.1	2.4 X 10-03
ARL6;ARL6	cg24302080	3	TSS200;TSS200	Island	7.0 ± 1.5	7.5 ± 1.2	0.5	3.1 X 10-02
ARL6IP1	cg02603726	16	TSS200	Island	3.1 ± 0.4	2.8 ± 0.4	-0.3	4.1 X 10-02
ARL6IP4;ARL6IP4;ARL6IP4;ARL6IP4	cg20000049	12	TSS200;TSS200;TSS200;TSS200	N Shore	13.3 ± 2.5	14.7 ± 3.1	1.3	4.5 X 10-02
ARL6IP5	cg11421073	3	3'UTR	Open sea	67.3 ± 3.8	71.0 ± 3.8	3.6	3.6 X 10-03
ARL6IP5	cg04645049	3	TSS200	N Shore	4.0 ± 1.0	4.8 ± 1.8	0.8	4.5 X 10-03
ARL6IP5	cg00023132	3	TSS200	N Shore	4.8 ± 0.9	5.4 ± 0.8	0.6	5.7 X 10-03
ARL6IP5	cg21575951	3	TSS1500	N Shore	86.3 ± 1.9	88.1 ± 2.1	1.8	2.6 X 10-02
ARL6IP6;ARL6IP6	cg14494451	2	Body;Body	Island	5.6 ± 1.9	6.0 ± 1.9	0.4	1.9 X 10-02
ARL6IP6;ARL6IP6;ARL6IP6;PRPF40A	cg24607545	2	1stExon;5'UTR;Body;TSS1500	Island	8.2 ± 1.4	9.0 ± 1.8	0.8	4.1 X 10-02
ARL8A	cg19714595	1	Body	N Shore	87.3 ± 1.3	88.5 ± 1.3	1.1	2.6 X 10-02
ARL9	cg11482719	4	5'UTR	S Shore	13.4 ± 3.5	15.1 ± 4.7	1.7	1.1 X 10-02
ARL9	cg16043230	4	5'UTR	S Shelf	71.2 ± 4.4	74.2 ± 3.0	3.0	2.2 X 10-02
ARL9	cg07846311	4	5'UTR	Island	5.7 ± 1.7	5.0 ± 1.5	-0.7	2.7 X 10-02
ARL9;ARL9	cg00244517	4	5'UTR;1stExon	N Shore	50.6 ± 3.6	52.3 ± 3.5	1.7	3.3 X 10-02
ARMC1	cg23957015	8	TSS1500	S Shore	5.4 ± 0.8	6.4 ± 1.7	1.0	6.6 X 10-03
ARMC1	cg20587336	8	TSS200	S Shore	6.4 ± 1.8	8.0 ± 3.0	1.6	1.0 X 10-02
ARMC1	cg13166816	8	TSS200	S Shore	9.8 ± 1.5	11.0 ± 2.5	1.2	3.1 X 10-02
ARMC1;ARMC1	cg10706266	8	1stExon;5'UTR	Island	5.9 ± 1.1	6.5 ± 1.2	0.5	4.4 X 10-02
ARMC2	cg13925806	6	TSS1500	N Shore	8.4 ± 1.7	11.4 ± 6.1	2.9	1.2 X 10-02
ARMC2	cg13666253	6	TSS200	Island	2.2 ± 0.4	2.5 ± 0.4	0.3	3.2 X 10-02
ARMC2	cg20277157	6	5'UTR	S Shore	7.7 ± 1.8	8.3 ± 1.1	0.6	3.6 X 10-02
ARMC2	cg15608714	6	Body	Open sea	83.3 ± 3.5	84.9 ± 2.8	1.6	3.7 X 10-02
ARMC2	cg02347367	6	Body	Open sea	81.4 ± 3.8	83.5 ± 1.9	2.1	4.3 X 10-02
ARMC3	cg19542987	10	TSS1500	Open sea	19.2 ± 2.3	21.0 ± 3.3	1.8	2.8 X 10-02
ARMC4	cg09220277	10	TSS200	S Shore	10.3 ± 1.7	11.2 ± 1.3	0.8	3.3 X 10-02
ARMC5;ARMC5	cg20222869	16	Body;Body	Island	82.4 ± 1.6	83.5 ± 1.8	1.1	4.6 X 10-02
ARMC7	cg18958263	17	TSS200	Island	7.5 ± 1.6	8.0 ± 1.2	0.5	3.5 X 10-02
ARMC8;ARMC8;ARMC8	cg04554122	3	Body;Body;Body	Open sea	82.9 ± 3.6	84.3 ± 2.4	1.4	1.2 X 10-02
ARMC9	cg00457596	2	Body	Island	89.5 ± 1.1	90.6 ± 0.7	1.0	1.0 X 10-02
ARMC9	cg03448840	2	Body	S Shore	86.4 ± 1.4	87.5 ± 1.3	1.1	2.4 X 10-02
ARMCX1	cg12947498	X	5'UTR	N Shore	16.7 ± 9.2	19.5 ± 9.6	2.8	1.3 X 10-02
ARMCX1	cg20291091	X	5'UTR	N Shore	25.3 ± 18.0	27.9 ± 19.3	2.6	3.1 X 10-02
ARMCX1	cg27254181	X	3'UTR	S Shore	75.1 ± 20.0	86.7 ± 2.6	11.6	4.1 X 10-02
ARMCX2;ARMCX2	cg19055639	X	5'UTR;5'UTR	Open sea	20.5 ± 17.9	23.6 ± 17.6	3.0	1.5 X 10-03
ARMCX2;ARMCX2	cg17601118	X	TSS1500;TSS1500	Open sea	68.4 ± 8.4	71.1 ± 8.1	2.7	1.6 X 10-02
ARMCX3;ARMCX3;ARMCX3	cg24829975	X	5'UTR;5'UTR;5'UTR	Open sea	20.8 ± 17.5	22.9 ± 18.4	2.0	7.8 X 10-03
ARMCX3;ARMCX3;ARMCX3	cg17731486	X	5'UTR;5'UTR;5'UTR	Open sea	20.6 ± 16.9	22.9 ± 17.1	2.3	7.8 X 10-03
ARMCX3;ARMCX3;ARMCX3	cg00124708	X	TSS1500;TSS1500;TSS1500	Open sea	74.1 ± 4.4	75.7 ± 5.4	1.6	2.3 X 10-02
ARMCX4	cg01118900	X	TSS1500	N Shore	80.7 ± 3.4	82.9 ± 2.1	2.2	1.7 X 10-02
ARMCX4	cg20085077	X	Body	Island	18.4 ± 21.2	20.5 ± 21.2	2.1	1.8 X 10-02
ARMCX5;ARMCX5;ARMCX5;ARMCX5;ARMCX5;ARMCX5	cg03663024	X	3'UTR;3'UTR;3'UTR;3'UTR;3'UTR;3'UTR	Open sea	67.0 ± 6.6	70.4 ± 6.8	3.5	1.4 X 10-02
ARMCX5;ARMCX5;ARMCX5;ARMCX5;ARMCX5;ARMCX5	cg09824104	X	5'UTR;TSS200;TSS200;5'UTR;5'UTR;TSS200	Island	15.4 ± 12.9	17.4 ± 14.0	2.0	2.9 X 10-02
ARMCX5;ARMCX5;ARMCX5;ARMCX5;ARMCX5;ARMCX5	cg17935021	X	TSS1500;TSS200;TSS1500;TSS200;TSS1500;TSS200	N Shore	28.1 ± 21.0	31.1 ± 21.3	3.0	4.0 X 10-02
ARMCX5;ARMCX5;ARMCX5;ARMCX5;ARMCX5;ARMCX5;ARMCX5;ARMCX5;ARMCX5	cg14928964	X	5'UTR;5'UTR;5'UTR;5'UTR;5'UTR;1stExon;1stExon;5'UTR;1stExon	S Shore	21.9 ± 19.0	24.0 ± 19.2	2.1	1.1 X 10-02
ARMCX6;ARMCX6	cg21899276	X	TSS200;TSS200	Open sea	12.1 ± 13.8	12.2 ± 14.0	0.1	1.3 X 10-02
ARNT;ARNT;ARNT	cg17942553	1	TSS1500;TSS1500;TSS1500	S Shore	72.6 ± 4.1	75.7 ± 3.0	3.1	1.9 X 10-03
ARNT;ARNT;ARNT	cg12912293	1	TSS1500;TSS1500;TSS1500	S Shore	70.6 ± 4.6	73.6 ± 3.1	3.0	2.6 X 10-02
ARNT2	cg02927074	15	Body	Open sea	48.3 ± 6.3	51.5 ± 7.3	3.2	1.1 X 10-02
ARNT2	cg17431345	15	Body	Open sea	12.3 ± 2.4	14.3 ± 4.3	2.0	1.2 X 10-02
ARNT2	cg00360077	15	3'UTR	Open sea	90.9 ± 1.2	92.0 ± 0.8	1.1	2.6 X 10-02
ARNT2	cg01446731	15	Body	Open sea	73.7 ± 4.1	76.3 ± 3.9	2.6	2.8 X 10-02
ARNT2	cg07935500	15	TSS200	Island	3.3 ± 0.4	3.0 ± 0.5	-0.3	4.0 X 10-02
ARNT2	cg14723566	15	Body	Open sea	81.8 ± 3.3	83.7 ± 2.0	1.9	5.0 X 10-02
ARNTL;ARNTL;ARNTL	cg03562441	11	Body;Body;Body	Open sea	86.3 ± 2.1	88.2 ± 1.8	1.9	8.2 X 10-03
ARNTL;ARNTL;ARNTL	cg07568015	11	5'UTR;5'UTR;5'UTR	Open sea	78.6 ± 4.9	80.6 ± 2.8	2.0	3.8 X 10-02
ARNTL;ARNTL;ARNTL	cg15603424	11	5'UTR;5'UTR;5'UTR	Island	12.8 ± 4.0	13.4 ± 4.2	0.6	4.5 X 10-02
ARNTL;ARNTL;ARNTL	cg15233711	11	TSS200;TSS200;TSS200	Island	7.7 ± 2.0	6.7 ± 1.4	-1.0	4.7 X 10-02
ARNTL2	cg13325261	12	Body	Island	3.0 ± 0.4	2.7 ± 0.5	-0.3	3.8 X 10-02
ARPC1A	cg24791283	7	Body	Open sea	77.0 ± 3.1	80.2 ± 4.3	3.2	1.1 X 10-02
ARPC1A	cg25705091	7	5'UTR	S Shore	6.7 ± 1.0	7.3 ± 1.5	0.6	4.9 X 10-02
ARPC1A	cg20703375	7	Body	Open sea	93.5 ± 1.7	93.0 ± 1.3	-0.5	5.0 X 10-02
ARPC2;ARPC2	cg13240332	2	TSS1500;TSS200	Island	6.5 ± 0.9	7.4 ± 1.2	1.0	3.3 X 10-04
ARPC2;ARPC2	cg04731861	2	Body;Body	S Shelf	73.0 ± 5.7	75.8 ± 4.3	2.8	1.2 X 10-02
ARPC2;ARPC2	cg08216808	2	TSS1500;TSS1500	N Shore	33.8 ± 3.7	35.5 ± 2.7	1.7	2.5 X 10-02
ARPC2;ARPC2;ARPC2	cg16672685	2	1stExon;TSS1500;5'UTR	Island	3.6 ± 0.4	3.1 ± 0.6	-0.4	4.3 X 10-02
ARPC3	cg11604128	12	TSS1500	S Shore	83.8 ± 2.8	86.1 ± 2.5	2.3	1.4 X 10-03
ARPC3	cg09600411	12	Body	N Shelf	71.9 ± 5.3	75.1 ± 3.2	3.2	8.8 X 10-03
ARPC3	cg10649138	12	TSS200	S Shore	6.8 ± 1.5	7.3 ± 1.2	0.6	1.4 X 10-02
ARPC3	cg10738648	12	TSS1500	S Shore	57.0 ± 20.2	57.8 ± 20.3	0.8	1.5 X 10-02
ARPC3	cg07301004	12	Body	N Shore	5.5 ± 1.1	6.4 ± 1.8	0.9	4.0 X 10-02
ARPC5;RGL1	cg19767650	1	TSS200;TSS200	Island	9.8 ± 2.5	11.4 ± 2.4	1.5	8.2 X 10-03
ARPC5;RGL1	cg26018965	1	1stExon;TSS1500	Island	6.8 ± 2.2	7.3 ± 1.5	0.4	1.6 X 10-02
ARPC5;RGL1	cg27155653	1	1stExon;TSS1500	Island	8.0 ± 1.8	8.7 ± 1.5	0.6	1.8 X 10-02
ARPP-21	cg09866743	3	5'UTR	Open sea	9.1 ± 2.5	10.4 ± 2.5	1.4	1.7 X 10-02
ARPP-21	cg05615150	3	TSS200	S Shelf	77.0 ± 4.4	78.2 ± 4.4	1.2	3.8 X 10-02
ARPP-21	cg17936572	3	5'UTR	Open sea	50.9 ± 4.2	53.1 ± 4.6	2.2	4.1 X 10-02
ARPP-21;ARPP-21;ARPP-21;ARPP-21	cg15778089	3	5'UTR;TSS200;TSS1500;TSS200	Open sea	77.5 ± 1.9	79.5 ± 1.4	2.0	1.1 X 10-02
ARR3	cg12082130	X	TSS1500	Open sea	77.8 ± 4.5	80.4 ± 5.0	2.6	4.0 X 10-02
ARRB1;ARRB1	cg01901332	11	Body;Body	Open sea	70.4 ± 3.3	72.8 ± 2.4	2.4	1.0 X 10-02
ARRB1;MIR326;ARRB1	cg16137891	11	Body;TSS1500;Body	Open sea	83.0 ± 3.0	84.7 ± 2.5	1.8	4.9 X 10-02
ARRDC2	cg19328697	19	TSS200	Island	10.7 ± 2.0	11.3 ± 1.2	0.7	2.2 X 10-02
ARRDC2;ARRDC2	cg05845141	19	Body;Body	Island	70.4 ± 3.9	72.7 ± 4.2	2.3	5.0 X 10-02
ARRDC5	cg02701435	19	TSS1500	Open sea	86.6 ± 1.5	87.9 ± 1.4	1.2	1.6 X 10-02
ARRDC5	cg08873568	19	Body	S Shelf	57.7 ± 5.4	59.9 ± 4.9	2.1	3.1 X 10-02
ARSA;ARSA;ARSA;ARSA;ARSA;ARSA;ARSA;ARSA;ARSA;ARSA	cg02301929	22	1stExon;5'UTR;5'UTR;1stExon;5'UTR;1stExon;5'UTR;1stExon;1stExon;5'UTR	Island	3.1 ± 0.6	2.5 ± 0.4	-0.6	1.4 X 10-03
ARSB;ARSB	cg11837534	5	Body;Body	Open sea	90.8 ± 1.3	91.9 ± 1.3	1.1	2.1 X 10-02
ARSB;ARSB	cg15712777	5	Body;Body	Open sea	14.7 ± 6.0	15.9 ± 5.9	1.2	3.8 X 10-02
ARSB;ARSB;ARSB;ARSB	cg02582925	5	1stExon;1stExon;5'UTR;5'UTR	S Shore	9.7 ± 2.6	10.6 ± 2.6	0.9	4.0 X 10-02
ARSD	cg01172526	X	Body	S Shore	80.8 ± 1.8	82.5 ± 1.5	1.7	6.5 X 10-03
ARSD	cg02173072	X	Body	N Shore	88.1 ± 1.4	89.6 ± 1.3	1.5	8.4 X 10-03
ARSD	cg23547143	X	3'UTR	N Shelf	74.9 ± 4.6	76.4 ± 4.1	1.5	2.0 X 10-02
ARSD	cg19246080	X	Body	Island	71.4 ± 12.1	73.8 ± 12.0	2.4	2.5 X 10-02
ARSD;ARSD	cg18674692	X	Body;Body	Island	84.3 ± 1.9	85.4 ± 0.8	1.1	2.5 X 10-02
ARSE	cg12071297	X	Body	Open sea	82.6 ± 3.0	83.7 ± 3.1	1.2	4.6 X 10-02
ARSF	cg01080552	X	5'UTR	Open sea	63.2 ± 8.2	65.8 ± 7.4	2.6	1.1 X 10-02
ARSF	cg03598947	X	TSS1500	Open sea	84.4 ± 2.0	86.1 ± 2.2	1.7	1.4 X 10-02
ARSF	cg01893797	X	TSS200	Open sea	15.7 ± 5.0	16.9 ± 4.7	1.2	1.7 X 10-02
ARSH	cg22688927	X	Body	Open sea	90.1 ± 1.5	91.0 ± 1.8	0.9	2.4 X 10-02
ARSJ	cg01351300	4	Body	Open sea	65.3 ± 5.0	68.3 ± 3.7	3.0	2.0 X 10-02
ARSK;TTC37	cg09244244	5	Body;TSS1500	S Shore	10.8 ± 1.8	12.5 ± 2.7	1.7	2.1 X 10-03
ARSK;TTC37	cg00849368	5	TSS1500;5'UTR	Island	11.5 ± 2.1	13.0 ± 2.3	1.5	1.3 X 10-02
ARSK;TTC37	cg14587401	5	TSS1500;5'UTR	Island	13.8 ± 2.3	15.3 ± 2.0	1.4	2.7 X 10-02
ART1	cg03245218	11	TSS200	S Shelf	73.4 ± 4.6	75.6 ± 2.9	2.2	4.6 X 10-02
ART3	cg05110901	4	TSS1500	Open sea	75.8 ± 2.9	78.1 ± 2.1	2.3	2.8 X 10-02
ART3;ART3;ART3	cg09037726	4	TSS1500;TSS1500;5'UTR	Open sea	74.0 ± 3.7	76.8 ± 2.3	2.8	1.8 X 10-02
ARTN;ARTN;ARTN	cg20276103	1	TSS200;TSS200;TSS200	N Shore	11.0 ± 2.0	12.4 ± 3.6	1.3	1.9 X 10-02
ARTN;ARTN;ARTN;ARTN;ARTN	cg12908607	1	3'UTR;3'UTR;3'UTR;3'UTR;3'UTR	S Shore	9.9 ± 2.8	10.8 ± 2.9	0.9	3.9 X 10-02
ARVCF	cg08829877	22	Body	Island	79.2 ± 3.5	81.1 ± 2.2	2.0	4.4 X 10-02
ARVCF	cg00476814	22	Body	Island	5.5 ± 0.6	5.1 ± 0.7	-0.4	5.0 X 10-02
ARX	cg24728008	X	Body	Island	23.1 ± 11.8	25.4 ± 12.1	2.2	2.3 X 10-02
ARX	cg11863130	X	Body	N Shore	35.1 ± 15.0	37.7 ± 15.4	2.6	4.1 X 10-02
ARX	cg03450733	X	Body	N Shore	40.7 ± 10.0	43.9 ± 10.7	3.2	4.4 X 10-02
ARX	cg18000886	X	TSS200	Island	19.9 ± 11.3	21.1 ± 11.1	1.2	4.4 X 10-02
ARX	cg02082650	X	3'UTR	Island	57.6 ± 7.9	60.5 ± 8.0	2.8	4.4 X 10-02
ARX	cg23221557	X	Body	Island	14.0 ± 5.1	15.3 ± 6.0	1.3	5.0 X 10-02
ARX;ARX	cg25053900	X	1stExon;5'UTR	Island	16.9 ± 5.7	18.0 ± 6.5	1.2	3.9 X 10-02
AS3MT	cg11050480	10	TSS1500	N Shore	80.6 ± 5.1	83.7 ± 3.9	3.1	2.2 X 10-02
AS3MT	cg08772003	10	Body	S Shore	20.6 ± 2.8	22.0 ± 3.1	1.4	3.2 X 10-02
ASAH1;ASAH1;ASAH1	cg10583499	8	TSS200;Body;Body	Island	7.2 ± 2.0	7.8 ± 1.3	0.6	1.1 X 10-02
ASAH1;ASAH1;ASAH1	cg17044611	8	1stExon;TSS1500;1stExon	Island	5.7 ± 1.1	6.0 ± 1.0	0.3	2.1 X 10-02
ASAH1;ASAH1;ASAH1;ASAH1;ASAH1	cg06865273	8	1stExon;5'UTR;5'UTR;TSS1500;1stExon	Island	7.6 ± 1.2	8.3 ± 1.4	0.7	2.9 X 10-02
ASAH1;ASAH1;ASAH1;ASAH1;ASAH1	cg24465448	8	1stExon;5'UTR;5'UTR;TSS1500;1stExon	Island	2.4 ± 0.6	2.9 ± 0.6	0.4	4.3 X 10-02
ASAH2;ASAH2	cg16792160	10	TSS1500;TSS1500	Open sea	66.0 ± 5.4	68.0 ± 6.3	2.0	3.4 X 10-02
ASAH2;ASAH2	cg07592535	10	TSS1500;TSS1500	Open sea	84.0 ± 2.1	85.8 ± 3.0	1.8	4.1 X 10-02
ASAH2B	cg13918328	10	5'UTR	S Shore	8.6 ± 3.1	9.9 ± 3.7	1.3	5.5 X 10-03
ASAH2B	cg19208412	10	5'UTR	Island	9.7 ± 2.0	11.5 ± 2.9	1.8	1.1 X 10-02
ASAM	cg26894079	11	Body	Open sea	17.6 ± 4.8	19.1 ± 3.9	1.5	1.5 X 10-02
ASAM	cg19599066	11	Body	Open sea	81.0 ± 2.8	82.9 ± 1.6	2.0	2.6 X 10-02
ASAP1	cg07490124	8	Body	N Shore	75.0 ± 5.6	78.4 ± 5.3	3.4	6.3 X 10-04
ASAP1	cg27247612	8	1stExon	Open sea	84.0 ± 2.5	86.0 ± 2.0	2.0	8.1 X 10-03
ASAP1	cg26714489	8	Body	Open sea	85.9 ± 2.4	87.7 ± 1.4	1.8	1.0 X 10-02
ASAP1	cg24476165	8	Body	Open sea	86.4 ± 2.2	88.3 ± 2.2	1.9	1.2 X 10-02
ASAP1	cg23856428	8	Body	Open sea	87.9 ± 1.7	89.0 ± 1.3	1.2	1.3 X 10-02
ASAP1	cg23289706	8	Body	Open sea	87.1 ± 2.1	89.1 ± 1.6	2.0	2.8 X 10-02
ASAP1	cg16154713	8	Body	N Shore	66.6 ± 5.1	68.3 ± 4.3	1.7	4.0 X 10-02
ASAP1	cg26966989	8	Body	Open sea	83.2 ± 3.3	85.1 ± 2.0	1.9	4.6 X 10-02
ASAP2;ASAP2	cg23902076	2	Body;Body	Open sea	90.3 ± 1.4	91.6 ± 1.8	1.2	4.7 X 10-03
ASAP2;ASAP2	cg18592384	2	Body;Body	Island	74.6 ± 5.6	77.4 ± 3.7	2.8	7.0 X 10-03
ASAP2;ASAP2	cg14755414	2	Body;Body	N Shelf	82.0 ± 6.4	85.5 ± 3.9	3.5	9.2 X 10-03
ASAP2;ASAP2	cg17746316	2	Body;Body	Open sea	80.9 ± 3.5	83.4 ± 4.5	2.4	1.2 X 10-02
ASAP2;ASAP2	cg14019348	2	Body;Body	Open sea	86.6 ± 2.2	88.5 ± 2.2	1.9	1.3 X 10-02
ASAP2;ASAP2	cg25376875	2	Body;Body	Island	78.1 ± 4.6	80.4 ± 2.8	2.3	2.5 X 10-02
ASAP2;ASAP2	cg19991899	2	Body;Body	Island	12.9 ± 3.3	14.1 ± 3.5	1.2	2.7 X 10-02
ASAP2;ASAP2	cg24619785	2	Body;Body	Open sea	79.8 ± 4.0	81.9 ± 2.9	2.0	3.0 X 10-02
ASAP2;ASAP2	cg05159685	2	Body;Body	Island	76.4 ± 2.7	78.3 ± 2.4	1.8	3.7 X 10-02
ASAP2;ASAP2	cg17056069	2	Body;Body	Open sea	63.7 ± 34.2	63.2 ± 35.4	-0.5	4.0 X 10-02
ASAP3;ASAP3	cg02951134	1	Body;Body	N Shore	82.9 ± 1.4	84.7 ± 1.1	1.8	9.1 X 10-03
ASAP3;ASAP3	cg01000553	1	TSS1500;TSS1500	S Shore	69.2 ± 2.7	71.7 ± 1.9	2.5	1.7 X 10-02
ASAP3;ASAP3	cg18225574	1	Body;Body	S Shelf	89.1 ± 1.3	90.2 ± 1.3	1.1	2.0 X 10-02
ASAP3;ASAP3	cg10805970	1	Body;Body	Open sea	83.9 ± 2.3	85.6 ± 1.3	1.7	3.1 X 10-02
ASB1	cg19072128	2	Body	S Shore	78.9 ± 4.7	81.0 ± 4.2	2.1	1.7 X 10-02
ASB1	cg06961086	2	Body	N Shore	90.2 ± 1.1	91.1 ± 1.3	0.9	4.1 X 10-02
ASB11;ASB11	cg14736837	X	TSS1500;TSS200	Open sea	56.8 ± 6.7	59.8 ± 8.4	3.0	2.1 X 10-02
ASB11;ASB11	cg23501605	X	TSS1500;Body	Open sea	61.5 ± 5.4	65.5 ± 5.7	4.0	2.3 X 10-02
ASB13;ASB13	cg13457700	10	TSS1500;TSS1500	Island	5.2 ± 1.0	5.8 ± 0.9	0.6	8.2 X 10-03
ASB13;ASB13	cg27176938	10	Body;3'UTR	N Shelf	90.1 ± 1.2	91.2 ± 1.0	1.1	1.6 X 10-02
ASB13;ASB13	cg04329659	10	Body;Body	N Shelf	81.4 ± 4.0	83.6 ± 2.4	2.2	1.6 X 10-02
ASB14	cg21455927	3	5'UTR	Open sea	76.5 ± 3.9	78.4 ± 2.8	1.9	4.1 X 10-02
ASB15	cg26067096	7	5'UTR	Open sea	77.9 ± 3.0	79.8 ± 3.3	2.0	1.2 X 10-02
ASB16;C17orf65	cg04300873	17	Body;5'UTR	S Shore	66.4 ± 5.5	68.8 ± 4.7	2.4	4.7 X 10-02
ASB4;ASB4	cg14602641	7	Body;3'UTR	S Shore	62.1 ± 5.4	65.3 ± 5.0	3.2	9.3 X 10-03
ASB4;ASB4	cg19100779	7	TSS200;TSS200	Open sea	44.6 ± 11.1	47.8 ± 13.1	3.3	1.6 X 10-02
ASB7;ASB7	cg04318546	15	5'UTR;5'UTR	S Shelf	70.6 ± 4.1	73.7 ± 3.5	3.1	4.3 X 10-02
ASB8	cg08278706	12	TSS200	Island	7.8 ± 1.4	8.5 ± 1.5	0.6	1.4 X 10-02
ASB8;ASB8	cg10200408	12	1stExon;5'UTR	Island	5.8 ± 1.2	6.2 ± 1.0	0.4	4.8 X 10-02
ASB9;ASB9;ASB9;ASB9	cg13824755	X	Body;Body;Body;Body	Open sea	80.0 ± 5.0	83.1 ± 3.5	3.1	2.5 X 10-03
ASB9;ASB9;ASB9;ASB9	cg22673121	X	TSS1500;TSS1500;TSS1500;TSS1500	Open sea	80.3 ± 4.4	81.5 ± 3.9	1.2	4.1 X 10-02
ASB9;ASB9;ASB9;ASB9	cg01540916	X	TSS200;TSS1500;TSS1500;TSS1500	Open sea	40.0 ± 6.4	43.0 ± 9.4	3.0	4.6 X 10-02
ASCC1	cg14918884	10	Body	Open sea	82.8 ± 3.9	86.1 ± 3.3	3.3	2.5 X 10-02
[truncated: 44,979 more rows]
