# Supplementary material for: Effects of palmitate on genome-wide mRNA expression and DNA methylation patterns in human pancreatic islets
Source: BMC Med. 2014 Jun 23;12:103. doi: 10.1186/1741-7015-12-103 (PMC4065864; doi:10.1186/1741-7015-12-103)
Supplement: Additional file 16: Table S15 — Differentially expressed genes (P <0.05) in islets from T2D versus non-diabetic donors overlapping with the 1,860 genes with altered expression in the palmitate-exposed islets. [file 1741-7015-12-103-S16.xls]

## Sheet: Sheet1
Supplementary Table 15: Differentially expressed genes (P <0.05) in islets from T2D versus non-diabetic donors overlapping with the 1860 genes in the palmitate-exposed islets
Gene symbol	Probeset ID	Chromosome	T2D vs non T2D expression data				Palmitate vs control expression data
			nonT2D mean ± sd	T2D mean ± sd	Difference (T2D - nonT2D)	P-value	Control mean ± sd	Palmitate mean ± sd	Difference (palmitate - control)	P-value	q-value
ACVR1B	7955535	12	555.8 ± 75.3	481.7 ± 32.0	-74.1	0.0048	287.8 ± 35.3	251.1 ± 34.5	-36.7	0.0005	0.017
ASB9	8171392	X	299.0 ± 136.6	184.7 ± 89.5	-114.3	0.0024	174.5 ± 99.1	96.7 ± 52.8	-77.7	0.0002	0.013
C12orf48	7958031	12	16.9 ± 2.7	14.3 ± 3.1	-2.6	0.023	11.3 ± 1.6	8.9 ± 1.3	-2.4	0.0007	0.020
C19orf50	8027018	19	733.4 ± 71.4	804.6 ± 74.1	71.1	0.032	286.6 ± 34.0	319.9 ± 35.6	33.3	0.0012	0.027
C8orf47	8147543	8	254.6 ± 39.3	226.9 ± 36.9	-27.7	0.018	164.1 ± 26.1	139.5 ± 17.8	-24.6	0.0017	0.033
CCDC126	8131871	7	322.8 ± 39.4	286.7 ± 31.6	-36.1	0.050	354.5 ± 51.1	314.4 ± 42.9	-40.1	0.0002	0.013
CDKN1C	7945767	11	565.0 ± 98.7	604.3 ± 120.1	39.3	0.041	394.5 ± 133.4	523.8 ± 196.4	129.3	0.0002	0.013
CNP	8007188	17	960.8 ± 168.9	851.9 ± 127.8	-108.8	0.0065	399.2 ± 44.5	349.8 ± 49.7	-49.3	0.0002	0.013
ETV4	8015806	17	66.7 ± 11.4	82.9 ± 18.4	16.3	0.048	36.2 ± 5.5	43.0 ± 6.6	6.8	0.0024	0.041
GLRA1	8115355	5	355.4 ± 214.1	166.4 ± 115.0	-189.0	0.00006	261.8 ± 192.2	158.4 ± 111.3	-103.4	0.0002	0.013
HIST1H2AC	8117372	6	1,113.4 ± 142.4	1,034.9 ± 119.7	-78.5	0.039	745.9 ± 192.9	660.6 ± 164.2	-85.3	0.0017	0.033
KLHL7	8131815	7	305.0 ± 44.1	265.9 ± 34.8	-39.1	0.014	220.7 ± 23.5	191.1 ± 18.4	-29.6	0.0002	0.013
LOC388022	7977270	14	314.4 ± 110.2	448.3 ± 142.3	133.8	0.0036	222.9 ± 74.4	286.2 ± 113.9	63.3	0.0005	0.017
MIA2	7974080	14	120.6 ± 32.5	88.9 ± 28.1	-31.7	0.0044	86.9 ± 30.4	74.2 ± 29.0	-12.6	0.0024	0.041
NKX2-2	8065334	20	674.7 ± 218.3	489.4 ± 180.1	-185.3	0.021	404.7 ± 178.0	335.6 ± 156.0	-69.1	0.0034	0.049
PER3	7897378	1	246.8 ± 67.9	182.6 ± 60.7	-64.2	0.016	137.7 ± 42.7	122.7 ± 40.4	-15.0	0.0012	0.027
PFKP	7925876	10	748.9 ± 113.0	885.3 ± 157.1	136.4	0.030	314.8 ± 80.2	393.3 ± 96.0	78.6	0.0034	0.049
PNKP	8038458	19	307.6 ± 29.9	334.3 ± 38.8	26.7	0.029	104.2 ± 12.5	111.9 ± 11.5	7.7	0.0034	0.049
PRSS35	8120932	6	37.5 ± 5.2	33.8 ± 5.4	-3.6	0.0047	24.0 ± 6.4	19.4 ± 4.1	-4.5	0.0005	0.017
RAB15	7979663	14	328.3 ± 65.9	262.3 ± 36.0	-66.0	0.00073	107.2 ± 24.7	88.3 ± 17.8	-18.9	0.0012	0.027
RAB7L1	7923812	1	786.3 ± 158.6	657.7 ± 154.0	-128.7	0.046	500.6 ± 113.7	457.6 ± 118.7	-43.0	0.0034	0.049
RASGRP1	7987405	15	273.2 ± 91.0	152.9 ± 55.6	-120.3	0.00010	159.7 ± 54.0	138.0 ± 46.7	-21.6	0.0024	0.041
RCBTB1	7971602	13	640.6 ± 100.8	532.9 ± 115.6	-107.7	0.0099	512.7 ± 87.5	444.1 ± 84.0	-68.6	0.0012	0.027
RGL1	7908125	1	540.5 ± 137.3	429.9 ± 120.0	-110.6	0.035	274.4 ± 70.5	231.9 ± 61.1	-42.5	0.0005	0.017
ROBO1	8088919	3	620.9 ± 164.5	511.0 ± 156.2	-109.9	0.020	306.9 ± 118.7	273.6 ± 104.6	-33.2	0.0012	0.027
RPS2	8013348	17	5,529.9 ± 399.2	5,866.3 ± 471.1	336.4	0.046	3,356.7 ± 406.1	3,593.0 ± 360.6	236.3	0.0002	0.013
SEMA6D	7983527	15	397.9 ± 103.3	282.1 ± 80.3	-115.8	0.00030	149.7 ± 50.2	125.0 ± 40.4	-24.8	0.0024	0.041
SLC10A5	8151559	8	42.8 ± 17.4	40.2 ± 8.3	-2.6	0.041	15.0 ± 4.9	11.1 ± 3.4	-3.9	0.0002	0.013
TBC1D4	7972021	13	436.7 ± 97.7	345.7 ± 72.7	-91.0	0.0030	235.4 ± 39.7	206.5 ± 54.3	-28.8	0.0034	0.049
TMED9	8110392	5	999.5 ± 134.4	1,139.6 ± 125.0	140.1	0.0084	686.2 ± 87.9	749.7 ± 83.8	63.5	0.0034	0.049
TMEM27	8171472	X	386.3 ± 110.2	293.3 ± 90.1	-93.0	0.0098	373.7 ± 137.5	278.4 ± 122.3	-95.3	0.0005	0.017
TMEM37	8044813	2	777.7 ± 177.9	569.4 ± 175.8	-208.2	0.0061	313.5 ± 73.6	238.1 ± 74.4	-75.3	0.0005	0.017
TRPM3	8161654	9	245.2 ± 75.3	178.8 ± 69.5	-66.4	0.0082	124.9 ± 47.9	105.3 ± 37.1	-19.6	0.0002	0.013
TSPAN4	7937518	11	260.8 ± 28.6	298.1 ± 34.0	37.4	0.0037	108.7 ± 14.1	117.3 ± 12.8	8.6	0.0017	0.033
